# Supplementary material for: Global Invasion History and Genomic Signatures of Adaptation of the Highly Invasive Sycamore Lace Bug
Source: Genomics Proteomics Bioinformatics. 2024 Oct 14;22(6):qzae074. doi: 10.1093/gpbjnl/qzae074 (PMC11993305; doi:10.1093/gpbjnl/qzae074)
Supplement: qzae074_Supplementary_Data [file qzae074_supplementary_data.zip]

Archive with 36 entries (36 files):
- Figure S10.jpg
- Table S8.xlsx
- Figure S1.jpg
- Table S16.xlsx
- Figure S9.jpg
- Table S24.xlsx
- Table S18.xlsx
- Figure S8.jpg
- Figure S4.jpg
- Table S25.xlsx
- Table S10.xlsx
- Table S20.xlsx
- supplementary material captions.docx
- Table S12.xlsx
- Table S17.xlsx
- Table S11.xlsx
- Table S15.xlsx
- Table S14.xlsx
- Figure S5.jpg
- Table S5.xlsx
- Figure S3.jpg
- Table S7.xlsx
- Table S3.xlsx
- Figure S6.jpg
- Table S22.xlsx
- Table S23.xlsx
- Table S4.xlsx
- Figure S2.jpg
- Figure S7.jpg
- Table S2.xlsx
- Table S1.xlsx
- Table S21.xlsx
- Table S19.xlsx
- Table S9.xlsx
- Table S13.xlsx
- Table S6.xlsx
