# Supplementary material for: Global Invasion History and Genomic Signatures of Adaptation of the Highly Invasive Sycamore Lace Bug
Source: Genomics Proteomics Bioinformatics. 2024 Oct 14;22(6):qzae074. doi: 10.1093/gpbjnl/qzae074 (PMC11993305; doi:10.1093/gpbjnl/qzae074)
Supplement: qzae074_Supplementary_Data [file qzae074_supplementary_data.zip › Table S8.xlsx]

## Sheet: Table S8
Table S8 KEGG pathway enrichment analysis for contracted genes in the Corythucha ciliata genome
Term Name	Main Class	Gene Hits In Selected Set	All Genes In Selected Set	Gene Hits In Background	All Genes In Background	P value	Enrich Factor	Gene List In Selected Sets
Protein families: signaling and cellular processes	A09180 Brite Hierarchies	116	274	1728	6388	1.71243e-08	1.56505	[HiC_scaffold_2.g03237.m1, HiC_scaffold_6.g12257.m1, HiC_scaffold_3.g05301.m2, HiC_scaffold_2.g02805.m1, HiC_scaffold_3.g06048.m1, HiC_scaffold_5.g09329.m1, HiC_scaffold_6.g11309.m1, HiC_scaffold_5.g08445.m1, HiC_scaffold_4.g07703.m1, HiC_scaffold_3.g06398.m1, HiC_scaffold_5.g08483.m1, HiC_scaffold_3.g06025.m1, HiC_scaffold_7.g14459.m1, HiC_scaffold_7.g14843.m1, HiC_scaffold_3.g05309.m1, HiC_scaf…
Signaling molecules and interaction	A09130 Environmental Information Processing	22	274	148	6388	2.58828e-07	3.46558	[HiC_scaffold_7.g14976.m1, HiC_scaffold_1.g01738.m1, HiC_scaffold_2.g03509.m1, HiC_scaffold_2.g03556.m1, HiC_scaffold_3.g06443.m1, HiC_scaffold_2.g03094.m1, HiC_scaffold_1.g01938.m1, HiC_scaffold_1.g00624.m1, HiC_scaffold_7.g15012.m1, HiC_scaffold_2.g02805.m1, HiC_scaffold_7.g15011.m1, HiC_scaffold_3.g05864.m1, HiC_scaffold_2.g03549.m1, HiC_scaffold_3.g06342.m1, HiC_scaffold_3.g06101.m1, HiC_scaf…
Neuroactive ligand-receptor interaction	A09130 Environmental Information Processing	16	274	92	6388	1.40958e-06	4.05459	[HiC_scaffold_7.g14976.m1, HiC_scaffold_1.g01738.m1, HiC_scaffold_3.g06443.m1, HiC_scaffold_1.g01938.m1, HiC_scaffold_7.g15012.m1, HiC_scaffold_7.g15011.m1, HiC_scaffold_3.g05864.m1, HiC_scaffold_3.g06342.m1, HiC_scaffold_3.g06101.m1, HiC_scaffold_5.g08098.m1, HiC_scaffold_7.g14082.m1, HiC_scaffold_5.g10287.m1, HiC_scaffold_3.g05353.m1, HiC_scaffold_1.g00660.m1, HiC_scaffold_7.g15014.m1, HiC_scaf…
Immune system	A09150 Organismal Systems	37	274	406	6388	8.20635e-06	2.12466	[HiC_scaffold_7.g15109.m1, HiC_scaffold_2.g02947.m1, HiC_scaffold_5.g09336.m1, HiC_scaffold_2.g03560.m1, HiC_scaffold_1.g00580.m1, HiC_scaffold_6.g12534.m1, HiC_scaffold_6.g11098.m2, HiC_scaffold_6.g12511.m1, HiC_scaffold_7.g14074.m1, HiC_scaffold_3.g04808.m1, HiC_scaffold_5.g09327.m1, HiC_scaffold_5.g09329.m1, HiC_scaffold_1.g01756.m1, HiC_scaffold_7.g13636.m1, HiC_scaffold_7.g13229.m1, HiC_scaf…
Exosome	A09180 Brite Hierarchies	45	274	554	6388	1.66033e-05	1.89373	[HiC_scaffold_1.g01011.m1, HiC_scaffold_7.g14351.m1, HiC_scaffold_5.g09336.m1, HiC_scaffold_2.g03560.m1, HiC_scaffold_6.g12534.m1, HiC_scaffold_6.g10561.m1, HiC_scaffold_6.g12511.m1, HiC_scaffold_6.g11359.m1, HiC_scaffold_2.g03556.m1, HiC_scaffold_2.g04376.m1, HiC_scaffold_2.g02550.m1, HiC_scaffold_5.g09327.m1, HiC_scaffold_1.g01238.m1, HiC_scaffold_7.g15012.m1, HiC_scaffold_2.g02805.m1, HiC_scaf…
Neutrophil extracellular trap formation	A09150 Organismal Systems	11	274	56	6388	1.96801e-05	4.57951	[HiC_scaffold_3.g06333.m1, HiC_scaffold_5.g09327.m1, HiC_scaffold_4.g06965.m1, HiC_scaffold_5.g09336.m1, HiC_scaffold_5.g09329.m1, HiC_scaffold_1.g00580.m1, HiC_scaffold_5.g08819.m1, HiC_scaffold_1.g01756.m1, HiC_scaffold_5.g09322.m1, HiC_scaffold_1.g01528.m1, HiC_scaffold_6.g12893.m1]
Pentose phosphate pathway	A09100 Metabolism	8	274	33	6388	5.63034e-05	5.65185	[HiC_scaffold_1.g01621.m1, HiC_scaffold_6.g12900.m1, HiC_scaffold_4.g07536.m1, HiC_scaffold_7.g14848.m1, HiC_scaffold_6.g10756.m1, HiC_scaffold_1.g02112.m1, HiC_scaffold_4.g07534.m1, HiC_scaffold_6.g10735.m1]
Pancreatic secretion	A09150 Organismal Systems	12	274	76	6388	8.09086e-05	3.68114	[HiC_scaffold_2.g03119.m1, HiC_scaffold_7.g15012.m1, HiC_scaffold_2.g02805.m1, HiC_scaffold_7.g15011.m1, HiC_scaffold_3.g05864.m1, HiC_scaffold_2.g03549.m1, HiC_scaffold_1.g01738.m1, HiC_scaffold_6.g11098.m2, HiC_scaffold_5.g08098.m1, HiC_scaffold_4.g06982.m2, HiC_scaffold_2.g03556.m1, HiC_scaffold_7.g15014.m1]
Transcription factors	A09180 Brite Hierarchies	29	274	324	6388	0.000116509	2.08674	[HiC_scaffold_3.g04806.m1, HiC_scaffold_7.g14292.m1, HiC_scaffold_4.g07408.m2, HiC_scaffold_4.g07303.m2, HiC_scaffold_6.g10811.m1, HiC_scaffold_4.g07005.m1, HiC_scaffold_3.g06321.m1, HiC_scaffold_3.g05592.m1, HiC_scaffold_4.g06936.m1, HiC_scaffold_6.g10803.m1, HiC_scaffold_2.g04168.m1, HiC_scaffold_7.g14686.m1, HiC_scaffold_7.g14054.m1, HiC_scaffold_5.g10112.m1, HiC_scaffold_6.g10814.m1, HiC_scaf…
Longevity regulating pathway - multiple species	A09150 Organismal Systems	10	274	58	6388	0.00015025	4.01963	[HiC_scaffold_2.g03119.m1, HiC_scaffold_1.g01011.m1, HiC_scaffold_7.g14459.m1, HiC_scaffold_6.g12830.m1, HiC_scaffold_7.g14351.m1, HiC_scaffold_4.g06912.m1, HiC_scaffold_1.g00580.m1, HiC_scaffold_6.g11098.m2, HiC_scaffold_4.g07617.m1, HiC_scaffold_1.g01528.m1]
Cellular community - eukaryotes	A09140 Cellular Processes	26	274	283	6388	0.000175181	2.14191	[HiC_scaffold_7.g14292.m1, HiC_scaffold_6.g10559.m1, HiC_scaffold_6.g11098.m2, HiC_scaffold_6.g12511.m1, HiC_scaffold_4.g07043.m1, HiC_scaffold_2.g02832.m2, HiC_scaffold_3.g04808.m1, HiC_scaffold_1.g01238.m1, HiC_scaffold_4.g07470.m1, HiC_scaffold_3.g05592.m1, HiC_scaffold_2.g04168.m1, HiC_scaffold_4.g07875.m1, HiC_scaffold_7.g14939.m1, HiC_scaffold_4.g07703.m1, HiC_scaffold_3.g05353.m1, HiC_scaf…
Endocrine system	A09150 Organismal Systems	40	274	526	6388	0.000221952	1.77292	[HiC_scaffold_3.g06416.m1, HiC_scaffold_2.g03560.m1, HiC_scaffold_1.g00580.m1, HiC_scaffold_6.g12534.m1, HiC_scaffold_7.g14695.m1, HiC_scaffold_6.g10561.m1, HiC_scaffold_6.g11098.m2, HiC_scaffold_6.g11359.m1, HiC_scaffold_1.g01301.m1, HiC_scaffold_3.g05863.m1, HiC_scaffold_4.g07470.m1, HiC_scaffold_2.g03121.m1, HiC_scaffold_4.g07875.m1, HiC_scaffold_3.g06101.m1, HiC_scaffold_7.g13636.m1, HiC_scaf…
Organismal Systems	A09150 Organismal Systems	93	274	1577	6388	0.000277641	1.37488	[HiC_scaffold_3.g06416.m1, HiC_scaffold_1.g01011.m1, HiC_scaffold_7.g13845.m1, HiC_scaffold_7.g15109.m1, HiC_scaffold_2.g02947.m1, HiC_scaffold_6.g12830.m1, HiC_scaffold_2.g03560.m1, HiC_scaffold_4.g07372.m1, HiC_scaffold_4.g07330.m2, HiC_scaffold_7.g14976.m1, HiC_scaffold_1.g00580.m1, HiC_scaffold_6.g11098.m2, HiC_scaffold_7.g14074.m1, HiC_scaffold_3.g05863.m1, HiC_scaffold_7.g15012.m1, HiC_scaf…
Glycosaminoglycan binding proteins	A09180 Brite Hierarchies	8	274	43	6388	0.000404881	4.33746	[HiC_scaffold_1.g00363.m1, HiC_scaffold_4.g07470.m1, HiC_scaffold_3.g05309.m1, HiC_scaffold_4.g07875.m1, HiC_scaffold_7.g13636.m1, HiC_scaffold_4.g07703.m1, HiC_scaffold_7.g14861.m1, HiC_scaffold_7.g13229.m1]
Environmental Information Processing	A09130 Environmental Information Processing	64	274	1012	6388	0.000586982	1.47439	[HiC_scaffold_3.g06416.m1, HiC_scaffold_6.g12830.m1, HiC_scaffold_4.g07372.m1, HiC_scaffold_7.g14976.m1, HiC_scaffold_1.g00580.m1, HiC_scaffold_6.g11098.m2, HiC_scaffold_3.g05863.m1, HiC_scaffold_7.g15012.m1, HiC_scaffold_2.g02805.m1, HiC_scaffold_3.g06048.m1, HiC_scaffold_3.g06342.m1, HiC_scaffold_3.g06101.m1, HiC_scaffold_4.g07703.m1, HiC_scaffold_3.g05353.m1, HiC_scaffold_7.g13435.m1, HiC_scaf…
Apoptosis	A09140 Cellular Processes	11	274	87	6388	0.00113608	2.94773	[HiC_scaffold_1.g01238.m1, HiC_scaffold_3.g05309.m1, HiC_scaffold_7.g13616.m1, HiC_scaffold_7.g14939.m1, HiC_scaffold_7.g13636.m1, HiC_scaffold_7.g14861.m1, HiC_scaffold_7.g13229.m1, HiC_scaffold_2.g03571.m1, HiC_scaffold_1.g00389.m1, HiC_scaffold_2.g02832.m2, HiC_scaffold_6.g10997.m1]
Cytoskeleton proteins	A09180 Brite Hierarchies	21	274	237	6388	0.00118693	2.06579	[HiC_scaffold_7.g13822.m1, HiC_scaffold_7.g15109.m1, HiC_scaffold_6.g10559.m1, HiC_scaffold_4.g07843.m1, HiC_scaffold_6.g10518.m1, HiC_scaffold_7.g14023.m1, HiC_scaffold_2.g04302.m1, HiC_scaffold_2.g03571.m1, HiC_scaffold_7.g14074.m1, HiC_scaffold_2.g02649.m1, HiC_scaffold_1.g01238.m1, HiC_scaffold_4.g07578.m1, HiC_scaffold_7.g14939.m1, HiC_scaffold_5.g09587.m1, HiC_scaffold_5.g08483.m1, HiC_scaf…
Gap junction	A09140 Cellular Processes	8	274	52	6388	0.00150402	3.58675	[HiC_scaffold_2.g03119.m1, HiC_scaffold_1.g01238.m1, HiC_scaffold_6.g12151.m1, HiC_scaffold_7.g14939.m1, HiC_scaffold_6.g11098.m2, HiC_scaffold_2.g03571.m1, HiC_scaffold_1.g00389.m1, HiC_scaffold_6.g10997.m1]
Terpenoid backbone biosynthesis	A09100 Metabolism	5	274	24	6388	0.00303863	4.85706	[HiC_scaffold_2.g03993.m1, HiC_scaffold_7.g15083.m1, HiC_scaffold_6.g12113.m1, HiC_scaffold_2.g02725.m1, HiC_scaffold_7.g13193.m2]
PPAR signaling pathway	A09150 Organismal Systems	7	274	46	6388	0.00314591	3.54776	[HiC_scaffold_3.g05863.m1, HiC_scaffold_3.g06416.m1, HiC_scaffold_2.g02638.m1, HiC_scaffold_7.g14695.m1, HiC_scaffold_3.g06414.m1, HiC_scaffold_4.g07266.m1, HiC_scaffold_3.g06415.m1]
Renin secretion	A09150 Organismal Systems	7	274	46	6388	0.00314591	3.54776	[HiC_scaffold_2.g03119.m1, HiC_scaffold_3.g05309.m1, HiC_scaffold_7.g13636.m1, HiC_scaffold_6.g11098.m2, HiC_scaffold_7.g14861.m1, HiC_scaffold_7.g13229.m1, HiC_scaffold_1.g00660.m1]
Signaling pathways regulating pluripotency of stem cells	A09140 Cellular Processes	9	274	72	6388	0.00341831	2.91423	[HiC_scaffold_4.g07087.m1, HiC_scaffold_1.g00363.m1, HiC_scaffold_4.g07470.m1, HiC_scaffold_7.g14292.m1, HiC_scaffold_3.g05592.m1, HiC_scaffold_2.g04168.m1, HiC_scaffold_4.g07875.m1, HiC_scaffold_4.g07585.m1, HiC_scaffold_4.g07703.m1]
Protein digestion and absorption	A09150 Organismal Systems	8	274	65	6388	0.00624118	2.8694	[HiC_scaffold_7.g14843.m1, HiC_scaffold_7.g15012.m1, HiC_scaffold_7.g15011.m1, HiC_scaffold_3.g05864.m1, HiC_scaffold_1.g01738.m1, HiC_scaffold_6.g11309.m1, HiC_scaffold_7.g15014.m1, HiC_scaffold_3.g06025.m1]
Glycine, serine and threonine metabolism	A09100 Metabolism	6	274	40	6388	0.00661749	3.49708	[HiC_scaffold_1.g01621.m1, HiC_scaffold_3.g05731.m1, HiC_scaffold_4.g07535.m1, HiC_scaffold_2.g03928.m1, HiC_scaffold_6.g10756.m1, HiC_scaffold_6.g10735.m1]
Aging	A09150 Organismal Systems	15	274	172	6388	0.00676598	2.03319	[HiC_scaffold_3.g06416.m1, HiC_scaffold_1.g01011.m1, HiC_scaffold_7.g14459.m1, HiC_scaffold_6.g12830.m1, HiC_scaffold_7.g14351.m1, HiC_scaffold_1.g00580.m1, HiC_scaffold_6.g11098.m2, HiC_scaffold_4.g07617.m1, HiC_scaffold_1.g01528.m1, HiC_scaffold_2.g03119.m1, HiC_scaffold_3.g05863.m1, HiC_scaffold_2.g02638.m1, HiC_scaffold_4.g06912.m1, HiC_scaffold_3.g06414.m1, HiC_scaffold_3.g06415.m1]
Calcium signaling pathway	A09130 Environmental Information Processing	10	274	95	6388	0.0072164	2.45409	[HiC_scaffold_2.g03119.m1, HiC_scaffold_1.g00363.m1, HiC_scaffold_4.g07123.m1, HiC_scaffold_3.g06101.m1, HiC_scaffold_5.g08098.m1, HiC_scaffold_4.g06982.m2, HiC_scaffold_7.g14082.m1, HiC_scaffold_6.g12893.m1, HiC_scaffold_1.g00660.m1, HiC_scaffold_1.g01938.m1]
Biosynthesis of unsaturated fatty acids	A09100 Metabolism	6	274	41	6388	0.00747997	3.41179	[HiC_scaffold_3.g05863.m1, HiC_scaffold_3.g06416.m1, HiC_scaffold_2.g02638.m1, HiC_scaffold_6.g10661.m1, HiC_scaffold_3.g06414.m1, HiC_scaffold_3.g06415.m1]
Insect hormone biosynthesis	A09100 Metabolism	5	274	32	6388	0.0108865	3.64279	[HiC_scaffold_2.g03993.m1, HiC_scaffold_7.g15083.m1, HiC_scaffold_2.g02725.m1, HiC_scaffold_7.g13193.m2, HiC_scaffold_4.g07266.m1]
Tight junction	A09140 Cellular Processes	10	274	103	6388	0.0124957	2.26348	[HiC_scaffold_1.g01238.m1, HiC_scaffold_6.g10559.m1, HiC_scaffold_5.g08574.m1, HiC_scaffold_7.g14939.m1, HiC_scaffold_2.g03571.m1, HiC_scaffold_4.g07043.m1, HiC_scaffold_1.g00389.m1, HiC_scaffold_3.g05353.m1, HiC_scaffold_6.g10997.m1, HiC_scaffold_3.g04808.m1]
Salivary secretion	A09150 Organismal Systems	7	274	63	6388	0.0175532	2.59043	[HiC_scaffold_2.g03119.m1, HiC_scaffold_7.g14843.m1, HiC_scaffold_4.g07330.m2, HiC_scaffold_6.g11098.m2, HiC_scaffold_5.g08098.m1, HiC_scaffold_4.g06982.m2, HiC_scaffold_1.g00660.m1]
Influenza A	A09160 Human Diseases	7	274	64	6388	0.0190115	2.54995	[HiC_scaffold_7.g15012.m1, HiC_scaffold_7.g15011.m1, HiC_scaffold_3.g05864.m1, HiC_scaffold_1.g01738.m1, HiC_scaffold_7.g13616.m1, HiC_scaffold_6.g12893.m1, HiC_scaffold_7.g15014.m1]
NOD-like receptor signaling pathway	A09150 Organismal Systems	7	274	65	6388	0.0205528	2.51072	[HiC_scaffold_3.g04818.m1, HiC_scaffold_3.g05309.m1, HiC_scaffold_6.g12534.m1, HiC_scaffold_7.g13616.m1, HiC_scaffold_7.g13636.m1, HiC_scaffold_7.g14861.m1, HiC_scaffold_7.g13229.m1]
Metabolism of terpenoids and polyketides	A09100 Metabolism	6	274	54	6388	0.0270903	2.59043	[HiC_scaffold_2.g03993.m1, HiC_scaffold_7.g15083.m1, HiC_scaffold_6.g12113.m1, HiC_scaffold_2.g02725.m1, HiC_scaffold_7.g13193.m2, HiC_scaffold_4.g07266.m1]
Antigen processing and presentation	A09150 Organismal Systems	5	274	43	6388	0.0355908	2.71091	[HiC_scaffold_3.g05309.m1, HiC_scaffold_6.g12534.m1, HiC_scaffold_7.g13636.m1, HiC_scaffold_7.g14861.m1, HiC_scaffold_7.g13229.m1]
Insulin secretion	A09150 Organismal Systems	6	274	58	6388	0.0368822	2.41178	[HiC_scaffold_2.g03119.m1, HiC_scaffold_7.g14843.m1, HiC_scaffold_6.g11098.m2, HiC_scaffold_5.g08098.m1, HiC_scaffold_1.g00668.m1, HiC_scaffold_7.g14879.m1]
Melanogenesis	A09150 Organismal Systems	5	274	45	6388	0.0421822	2.59043	[HiC_scaffold_2.g03119.m1, HiC_scaffold_4.g07470.m1, HiC_scaffold_4.g07875.m1, HiC_scaffold_6.g11098.m2, HiC_scaffold_4.g07703.m1]
Cell growth and death	A09140 Cellular Processes	22	274	353	6388	0.0484212	1.45299	[HiC_scaffold_3.g05309.m1, HiC_scaffold_6.g11064.m1, HiC_scaffold_1.g00580.m1, HiC_scaffold_6.g12534.m1, HiC_scaffold_6.g11098.m2, HiC_scaffold_2.g03571.m1, HiC_scaffold_2.g02832.m2, HiC_scaffold_1.g01528.m1, HiC_scaffold_1.g01973.m1, HiC_scaffold_1.g01301.m1, HiC_scaffold_2.g03119.m1, HiC_scaffold_5.g09244.m1, HiC_scaffold_1.g01238.m1, HiC_scaffold_4.g06965.m1, HiC_scaffold_7.g13616.m1, HiC_scaf…
Growth hormone synthesis, secretion and action	A09150 Organismal Systems	6	274	62	6388	0.048693	2.25618	[HiC_scaffold_2.g03119.m1, HiC_scaffold_2.g03121.m1, HiC_scaffold_6.g10561.m1, HiC_scaffold_3.g06101.m1, HiC_scaffold_6.g11098.m2, HiC_scaffold_6.g11359.m1]
Glutamatergic synapse	A09150 Organismal Systems	5	274	47	6388	0.0494633	2.4802	[HiC_scaffold_2.g03119.m1, HiC_scaffold_6.g11098.m2, HiC_scaffold_3.g06443.m1, HiC_scaffold_7.g14101.m1, HiC_scaffold_1.g01938.m1]
