# Supplementary material for: Global Invasion History and Genomic Signatures of Adaptation of the Highly Invasive Sycamore Lace Bug
Source: Genomics Proteomics Bioinformatics. 2024 Oct 14;22(6):qzae074. doi: 10.1093/gpbjnl/qzae074 (PMC11993305; doi:10.1093/gpbjnl/qzae074)
Supplement: qzae074_Supplementary_Data [file qzae074_supplementary_data.zip › Table S16.xlsx]

## Sheet: Table S16
Table S16 List of genes identified in selection analyses across Corythucha ciliata samples
Europe versus USA	Japan versus USA	South Korea versus USA	China versus USA
HiC_scaffold_1.g00569.m1	HiC_scaffold_1.g00197.m1	HiC_scaffold_1.g00481.m1	HiC_scaffold_1.g00477.m1
HiC_scaffold_1.g01274.m1	HiC_scaffold_1.g00229.m1	HiC_scaffold_1.g00552.m1	HiC_scaffold_1.g01090.m1
HiC_scaffold_1.g01275.m1	HiC_scaffold_1.g00338.m2	HiC_scaffold_1.g00553.m1	HiC_scaffold_1.g01091.m1
HiC_scaffold_1.g01331.m3	HiC_scaffold_1.g00371.m1	HiC_scaffold_2.g03226.m1	HiC_scaffold_1.g01092.m1
HiC_scaffold_1.g01332.m1	HiC_scaffold_1.g00481.m1	HiC_scaffold_2.g03589.m1	HiC_scaffold_1.g01131.m1
HiC_scaffold_1.g01409.m1	HiC_scaffold_1.g00862.m2	HiC_scaffold_2.g04662.m1	HiC_scaffold_1.g01132.m1
HiC_scaffold_1.g01550.m1	HiC_scaffold_1.g02182.m1	HiC_scaffold_2.g04663.m1	HiC_scaffold_1.g01436.m2
HiC_scaffold_1.g01551.m1	HiC_scaffold_2.g02366.m1	HiC_scaffold_3.g04851.m1	HiC_scaffold_1.g02182.m1
HiC_scaffold_1.g01766.m1	HiC_scaffold_2.g02407.m1	HiC_scaffold_3.g05418.m1	HiC_scaffold_1.g02200.m1
HiC_scaffold_1.g01767.m1	HiC_scaffold_2.g02893.m1	HiC_scaffold_3.g05802.m1	HiC_scaffold_2.g02389.m1
HiC_scaffold_1.g01768.m1	HiC_scaffold_2.g03226.m1	HiC_scaffold_3.g05820.m1	HiC_scaffold_2.g02686.m1
HiC_scaffold_1.g01769.m1	HiC_scaffold_2.g03481.m1	HiC_scaffold_3.g05821.m1	HiC_scaffold_2.g02907.m1
HiC_scaffold_1.g01770.m1	HiC_scaffold_2.g03549.m1	HiC_scaffold_3.g05822.m1	HiC_scaffold_2.g02952.m1
HiC_scaffold_1.g01771.m1	HiC_scaffold_2.g03550.m1	HiC_scaffold_3.g06375.m1	HiC_scaffold_2.g02953.m2
HiC_scaffold_1.g01772.m1	HiC_scaffold_2.g04558.m1	HiC_scaffold_4.g06659.m1	HiC_scaffold_2.g03361.m1
HiC_scaffold_1.g01773.m2	HiC_scaffold_4.g06659.m1	HiC_scaffold_4.g06682.m1	HiC_scaffold_2.g03481.m1
HiC_scaffold_2.g02677.m1	HiC_scaffold_4.g06786.m1	HiC_scaffold_4.g06786.m1	HiC_scaffold_2.g04578.m1
HiC_scaffold_2.g02890.m1	HiC_scaffold_4.g06885.m1	HiC_scaffold_4.g06789.m1	HiC_scaffold_2.g04662.m1
HiC_scaffold_2.g02891.m1	HiC_scaffold_4.g07246.m1	HiC_scaffold_4.g06790.m1	HiC_scaffold_2.g04663.m1
HiC_scaffold_2.g03121.m1	HiC_scaffold_4.g07247.m1	HiC_scaffold_4.g06791.m1	HiC_scaffold_2.g04665.m1
HiC_scaffold_2.g03309.m1	HiC_scaffold_4.g07248.m1	HiC_scaffold_4.g06869.m1	HiC_scaffold_3.g04863.m1
HiC_scaffold_2.g03310.m1	HiC_scaffold_4.g07249.m1	HiC_scaffold_4.g06870.m1	HiC_scaffold_3.g05418.m1
HiC_scaffold_2.g03311.m1	HiC_scaffold_4.g07250.m1	HiC_scaffold_4.g06871.m1	HiC_scaffold_3.g05721.m1
HiC_scaffold_2.g03312.m1	HiC_scaffold_4.g07356.m1	HiC_scaffold_4.g06885.m1	HiC_scaffold_3.g05726.m1
HiC_scaffold_2.g03348.m1	HiC_scaffold_4.g07357.m1	HiC_scaffold_4.g07246.m1	HiC_scaffold_3.g05728.m1
HiC_scaffold_2.g03399.m1	HiC_scaffold_4.g07358.m1	HiC_scaffold_4.g07247.m1	HiC_scaffold_3.g05798.m1
HiC_scaffold_2.g03455.m1	HiC_scaffold_4.g07582.m1	HiC_scaffold_4.g07248.m1	HiC_scaffold_4.g06726.m1
HiC_scaffold_2.g03488.m1	HiC_scaffold_4.g07584.m1	HiC_scaffold_4.g07249.m1	HiC_scaffold_4.g07589.m1
HiC_scaffold_2.g04308.m1	HiC_scaffold_4.g07585.m1	HiC_scaffold_4.g07250.m1	HiC_scaffold_4.g07778.m1
HiC_scaffold_2.g04309.m1	HiC_scaffold_4.g07783.m1	HiC_scaffold_4.g07507.m1	HiC_scaffold_4.g07779.m1
HiC_scaffold_2.g04310.m1	HiC_scaffold_4.g07784.m1	HiC_scaffold_4.g07574.m1	HiC_scaffold_4.g07780.m3
HiC_scaffold_2.g04311.m1	HiC_scaffold_4.g07785.m1	HiC_scaffold_4.g07575.m1	HiC_scaffold_4.g07781.m1
HiC_scaffold_2.g04312.m1	HiC_scaffold_4.g07786.m1	HiC_scaffold_4.g07576.m1	HiC_scaffold_4.g07782.m1
HiC_scaffold_2.g04313.m1	HiC_scaffold_4.g07788.m2	HiC_scaffold_4.g07582.m1	HiC_scaffold_4.g07783.m1
HiC_scaffold_2.g04314.m1	HiC_scaffold_4.g07789.m1	HiC_scaffold_4.g07584.m1	HiC_scaffold_4.g07784.m1
HiC_scaffold_2.g04662.m1	HiC_scaffold_4.g07790.m1	HiC_scaffold_4.g07778.m1	HiC_scaffold_4.g07785.m1
HiC_scaffold_2.g04663.m1	HiC_scaffold_4.g07791.m1	HiC_scaffold_4.g07779.m1	HiC_scaffold_4.g07788.m2
HiC_scaffold_3.g05418.m1	HiC_scaffold_4.g07948.m1	HiC_scaffold_4.g07780.m3	HiC_scaffold_4.g07789.m1
HiC_scaffold_3.g05451.m1	HiC_scaffold_4.g07949.m1	HiC_scaffold_4.g07783.m1	HiC_scaffold_4.g07790.m1
HiC_scaffold_3.g05503.m1	HiC_scaffold_5.g08064.m1	HiC_scaffold_4.g07784.m1	HiC_scaffold_5.g07962.m1
HiC_scaffold_3.g05504.m1	HiC_scaffold_5.g08065.m1	HiC_scaffold_4.g07785.m1	HiC_scaffold_5.g08135.m1
HiC_scaffold_3.g05505.m1	HiC_scaffold_5.g08856.m1	HiC_scaffold_4.g07786.m1	HiC_scaffold_5.g08136.m1
HiC_scaffold_3.g05506.m1	HiC_scaffold_5.g09119.m1	HiC_scaffold_4.g07787.m1	HiC_scaffold_5.g08188.m1
HiC_scaffold_3.g05667.m1	HiC_scaffold_5.g09290.m1	HiC_scaffold_4.g07788.m2	HiC_scaffold_5.g08818.m1
HiC_scaffold_3.g05668.m1	HiC_scaffold_5.g09295.m1	HiC_scaffold_4.g07789.m1	HiC_scaffold_5.g08819.m1
HiC_scaffold_4.g06885.m1	HiC_scaffold_5.g09296.m1	HiC_scaffold_4.g07790.m1	HiC_scaffold_5.g09120.m1
HiC_scaffold_4.g07019.m1	HiC_scaffold_5.g09316.m3	HiC_scaffold_4.g07791.m1	HiC_scaffold_5.g09203.m1
HiC_scaffold_4.g07568.m1	HiC_scaffold_5.g09346.m1	HiC_scaffold_4.g07948.m1	HiC_scaffold_5.g09204.m1
HiC_scaffold_4.g07570.m1	HiC_scaffold_5.g09468.m1	HiC_scaffold_4.g07949.m1	HiC_scaffold_5.g09205.m1
HiC_scaffold_4.g07572.m1	HiC_scaffold_5.g09469.m1	HiC_scaffold_5.g08135.m1	HiC_scaffold_5.g09239.m1
HiC_scaffold_4.g07573.m1	HiC_scaffold_5.g09532.m1	HiC_scaffold_5.g08136.m1	HiC_scaffold_5.g09240.m1
HiC_scaffold_4.g07778.m1	HiC_scaffold_5.g09994.m1	HiC_scaffold_5.g08856.m1	HiC_scaffold_5.g09341.m1
HiC_scaffold_4.g07779.m1	HiC_scaffold_5.g10173.m1	HiC_scaffold_5.g09026.m1	HiC_scaffold_5.g09342.m1
HiC_scaffold_4.g07780.m3	HiC_scaffold_6.g11064.m1	HiC_scaffold_5.g09027.m1	HiC_scaffold_5.g09343.m1
HiC_scaffold_4.g07781.m1	HiC_scaffold_6.g11205.m1	HiC_scaffold_5.g09468.m1	HiC_scaffold_5.g09346.m1
HiC_scaffold_4.g07782.m1	HiC_scaffold_6.g11254.m1	HiC_scaffold_5.g09469.m1	HiC_scaffold_5.g09347.m1
HiC_scaffold_4.g07783.m1	HiC_scaffold_6.g11256.m1	HiC_scaffold_5.g10281.m1	HiC_scaffold_5.g09519.m1
HiC_scaffold_4.g07784.m1	HiC_scaffold_6.g11542.m1	HiC_scaffold_6.g11151.m1	HiC_scaffold_5.g09948.m1
HiC_scaffold_4.g07785.m1	HiC_scaffold_6.g11579.m1	HiC_scaffold_6.g12149.m1	HiC_scaffold_5.g09949.m1
HiC_scaffold_4.g07788.m2	HiC_scaffold_6.g12106.m1	HiC_scaffold_6.g12150.m1	HiC_scaffold_6.g10348.m1
HiC_scaffold_4.g07789.m1	HiC_scaffold_6.g12107.m1	HiC_scaffold_6.g12151.m1	HiC_scaffold_6.g10349.m1
HiC_scaffold_4.g07790.m1	HiC_scaffold_6.g12148.m1	HiC_scaffold_6.g12519.m1	HiC_scaffold_6.g10538.m1
HiC_scaffold_4.g07791.m1	HiC_scaffold_6.g12149.m1	HiC_scaffold_6.g12520.m1	HiC_scaffold_6.g10648.m1
HiC_scaffold_5.g08805.m1	HiC_scaffold_6.g12150.m1	HiC_scaffold_6.g12992.m1	HiC_scaffold_6.g11622.m1
HiC_scaffold_5.g09160.m1	HiC_scaffold_6.g12151.m1	HiC_scaffold_7.g13211.m1	HiC_scaffold_6.g11623.m1
HiC_scaffold_5.g09161.m1	HiC_scaffold_6.g12697.m1	HiC_scaffold_7.g13778.m1	HiC_scaffold_6.g12951.m1
HiC_scaffold_5.g09239.m1	HiC_scaffold_7.g13409.m1	HiC_scaffold_7.g13953.m1	HiC_scaffold_7.g14308.m1
HiC_scaffold_5.g09240.m1	HiC_scaffold_7.g13410.m1	HiC_scaffold_7.g13954.m1	HiC_scaffold_7.g14356.m1
HiC_scaffold_5.g09356.m1	HiC_scaffold_7.g13778.m1	HiC_scaffold_7.g14074.m1	HiC_scaffold_7.g14620.m1
HiC_scaffold_5.g09357.m1	HiC_scaffold_7.g14125.m1	HiC_scaffold_7.g14125.m1	HiC_scaffold_7.g14810.m1
HiC_scaffold_5.g09488.m1	HiC_scaffold_7.g14237.m1	HiC_scaffold_7.g14126.m1	HiC_scaffold_7.g14811.m1
HiC_scaffold_5.g09489.m1	HiC_scaffold_7.g14425.m1	HiC_scaffold_7.g14164.m1
HiC_scaffold_5.g09490.m1	HiC_scaffold_7.g15061.m1	HiC_scaffold_7.g14474.m1
HiC_scaffold_5.g09491.m1	HiC_scaffold_7.g15062.m1
HiC_scaffold_5.g09496.m1
HiC_scaffold_5.g09898.m1
HiC_scaffold_6.g11207.m1
HiC_scaffold_6.g11939.m1
HiC_scaffold_6.g11940.m1
HiC_scaffold_6.g11941.m2
HiC_scaffold_6.g12321.m1
HiC_scaffold_6.g12398.m1
HiC_scaffold_7.g14316.m1
HiC_scaffold_7.g14317.m1
HiC_scaffold_7.g14474.m1
