# Supplementary material for: Global Invasion History and Genomic Signatures of Adaptation of the Highly Invasive Sycamore Lace Bug
Source: Genomics Proteomics Bioinformatics. 2024 Oct 14;22(6):qzae074. doi: 10.1093/gpbjnl/qzae074 (PMC11993305; doi:10.1093/gpbjnl/qzae074)
Supplement: qzae074_Supplementary_Data [file qzae074_supplementary_data.zip › Table S24.xlsx]

## Sheet: Table S24
Table S24 Information on data uploaded to the NCBI and NGDC databases
Sample description	NCBI BioProject	NCBI BioSample	SRA accession	SRA filename	NGDC BioProject	NGDC BioSample	GSA accession
PacBio long-read genome sequencing	PRJNA1026752	SAMN37756863	SRR26345211	m64066_190928_135036.subreads.bam	PRJCA025090	SAMC3503906	CRR1120155
PacBio full-length transcriptome sequencing	PRJNA1026752	SAMN37756864	SRR26408088	m64032_191129_115457.subreads.2--2.bam	PRJCA025090	SAMC3503907	CRR1120156
Illumina Hi-C sequencing	PRJNA1026752	SAMN37756865	SRR26345270	BDHC200000007-1A_L2_1_clean.fq.gz, BDHC200000007-1A_L2_2_clean.fq.gz, BDHC200000007-1A_L4_1_clean.fq.gz, BDHC200000007-1A_L4_2_clean.fq.gz	PRJCA025090	SAMC3503908	CRR1120157
Illumina short-read genome sequencing	PRJNA1026752	SAMN37756866	SRR26345418	DNA_L1_422222.R1.clean.fastq.gz, DNA_L1_422222.R2.clean.fastq.gz	PRJCA025090	SAMC3503909	CRR1120158
Illumina genome resequencing ATGZ1	PRJNA1026752	SAMN37756867	SRR26345379	ATGZ1_L4_125A25.R1.clean.fastq.gz, ATGZ1_L4_125A25.R2.clean.fastq.gz	PRJCA025090	SAMC3503910	CRR1120159
Illumina genome resequencing ATGZ2	PRJNA1026752	SAMN37756868	SRR26345223	ATGZ2_L4_126A26.R1.clean.fastq.gz, ATGZ2_L4_126A26.R2.clean.fastq.gz	PRJCA025090	SAMC3503911	CRR1120160
Illumina genome resequencing ATGZ3	PRJNA1026752	SAMN37756869	SRR26345212	ATGZ3_L4_127A27.R1.clean.fastq.gz, ATGZ3_L4_127A27.R2.clean.fastq.gz	PRJCA025090	SAMC3503912	CRR1120161
Illumina genome resequencing ATGZ4	PRJNA1026752	SAMN37756870	SRR26345364	ATGZ4_L4_128A28.R1.clean.fastq.gz, ATGZ4_L4_128A28.R2.clean.fastq.gz	PRJCA025090	SAMC3503913	CRR1120162
Illumina genome resequencing ATGZ5	PRJNA1026752	SAMN37756871	SRR26345353	ATGZ5_L4_179A79.R1.clean.fastq.gz, ATGZ5_L4_179A79.R2.clean.fastq.gz	PRJCA025090	SAMC3503914	CRR1120163
Illumina genome resequencing BEBR1	PRJNA1026752	SAMN37756872	SRR26345342	BEBR1_L2_382X82.R1.clean.fastq.gz, BEBR1_L2_382X82.R2.clean.fastq.gz	PRJCA025090	SAMC3503915	CRR1120164
Illumina genome resequencing BEBR10	PRJNA1026752	SAMN37756873	SRR26345209	BEBR10_L1_106A06.R1.clean.fastq.gz, BEBR10_L1_106A06.R2.clean.fastq.gz	PRJCA025090	SAMC3503916	CRR1120165
Illumina genome resequencing BEBR2	PRJNA1026752	SAMN37756874	SRR26345198	BEBR2_L2_385X85.R1.clean.fastq.gz, BEBR2_L2_385X85.R2.clean.fastq.gz	PRJCA025090	SAMC3503917	CRR1120166
Illumina genome resequencing BEBR3	PRJNA1026752	SAMN37756875	SRR26345187	BEBR3_L1_388X88.R1.clean.fastq.gz, BEBR3_L1_388X88.R2.clean.fastq.gz	PRJCA025090	SAMC3503918	CRR1120167
Illumina genome resequencing BEBR4	PRJNA1026752	SAMN37756876	SRR26408087	BEBR4_L2_390X90.R1.clean.fastq.gz, BEBR4_L2_390X90.R2.clean.fastq.gz	PRJCA025090	SAMC3503919	CRR1120168
Illumina genome resequencing BEBR5	PRJNA1026752	SAMN37756877	SRR26345288	BEBR5_L1_101A01.R1.clean.fastq.gz, BEBR5_L1_101A01.R2.clean.fastq.gz	PRJCA025090	SAMC3503920	CRR1120169
Illumina genome resequencing BEBR6	PRJNA1026752	SAMN37756878	SRR26345178	BEBR6_L1_102A02.R1.clean.fastq.gz, BEBR6_L1_102A02.R2.clean.fastq.gz, BEBR6_L2_102A02.R1.clean.fastq.gz, BEBR6_L2_102A02.R2.clean.fastq.gz	PRJCA025090	SAMC3503921	CRR1120170
Illumina genome resequencing BEBR7	PRJNA1026752	SAMN37756879	SRR26345167	BEBR7_L1_103A03.R1.clean.fastq.gz, BEBR7_L1_103A03.R2.clean.fastq.gz	PRJCA025090	SAMC3503922	CRR1120171
Illumina genome resequencing BEBR8	PRJNA1026752	SAMN37756880	SRR26345442	BEBR8_L1_104A04.R1.clean.fastq.gz, BEBR8_L1_104A04.R2.clean.fastq.gz, BEBR8_L4_104A04.R1.clean.fastq.gz, BEBR8_L4_104A04.R2.clean.fastq.gz	PRJCA025090	SAMC3503923	CRR1120172
Illumina genome resequencing BEBR9	PRJNA1026752	SAMN37756881	SRR26345431	BEBR9_L4_105A05.R1.clean.fastq.gz, BEBR9_L4_105A05.R2.clean.fastq.gz	PRJCA025090	SAMC3503924	CRR1120173
Illumina genome resequencing CHGN1	PRJNA1026752	SAMN37756882	SRR26345281	CHGN1_L4_381X81.R1.clean.fastq.gz, CHGN1_L4_381X81.R2.clean.fastq.gz	PRJCA025090	SAMC3503925	CRR1120174
Illumina genome resequencing CHGN10	PRJNA1026752	SAMN37756883	SRR26345269	CHGN10_L2_124A24.R1.clean.fastq.gz, CHGN10_L2_124A24.R2.clean.fastq.gz	PRJCA025090	SAMC3503926	CRR1120175
Illumina genome resequencing CHGN2	PRJNA1026752	SAMN37756884	SRR26345159	CHGN2_L3_117A17.R1.clean.fastq.gz, CHGN2_L3_117A17.R2.clean.fastq.gz, CHGN2_L4_117A17.R1.clean.fastq.gz, CHGN2_L4_117A17.R2.clean.fastq.gz	PRJCA025090	SAMC3503927	CRR1120176
Illumina genome resequencing CHGN3	PRJNA1026752	SAMN37756885	SRR26345148	CHGN3_L4_118A18.R1.clean.fastq.gz, CHGN3_L4_118A18.R2.clean.fastq.gz	PRJCA025090	SAMC3503928	CRR1120177
Illumina genome resequencing CHGN4	PRJNA1026752	SAMN37756886	SRR26345137	CHGN4_L4_119A19.R1.clean.fastq.gz, CHGN4_L4_119A19.R2.clean.fastq.gz	PRJCA025090	SAMC3503929	CRR1120178
Illumina genome resequencing CHGN5	PRJNA1026752	SAMN37756887	SRR26345321	CHGN5_L2_120A20.R1.clean.fastq.gz, CHGN5_L2_120A20.R2.clean.fastq.gz	PRJCA025090	SAMC3503930	CRR1120179
Illumina genome resequencing CHGN6	PRJNA1026752	SAMN37756888	SRR26345310	CHGN6_L4_121A21.R1.clean.fastq.gz, CHGN6_L4_121A21.R2.clean.fastq.gz	PRJCA025090	SAMC3503931	CRR1120180
Illumina genome resequencing CHGN7	PRJNA1026752	SAMN37756889	SRR26345128	CHGN7_L4_178A78.R1.clean.fastq.gz, CHGN7_L4_178A78.R2.clean.fastq.gz	PRJCA025090	SAMC3503932	CRR1120181
Illumina genome resequencing CHGN8	PRJNA1026752	SAMN37756890	SRR26345117	CHGN8_L4_122A22.R1.clean.fastq.gz, CHGN8_L4_122A22.R2.clean.fastq.gz	PRJCA025090	SAMC3503933	CRR1120182
Illumina genome resequencing CHGN9	PRJNA1026752	SAMN37756891	SRR26345253	CHGN9_L4_123A23.R1.clean.fastq.gz, CHGN9_L4_123A23.R2.clean.fastq.gz	PRJCA025090	SAMC3503934	CRR1120183
Illumina genome resequencing CHZU1	PRJNA1026752	SAMN37756892	SRR26345242	CHZU1_L3_107A07.R1.clean.fastq.gz, CHZU1_L3_107A07.R2.clean.fastq.gz, CHZU1_L4_107A07.R1.clean.fastq.gz, CHZU1_L4_107A07.R2.clean.fastq.gz	PRJCA025090	SAMC3503935	CRR1120184
Illumina genome resequencing CHZU10	PRJNA1026752	SAMN37756893	SRR26345417	CHZU10_L4_116A16.R1.clean.fastq.gz, CHZU10_L4_116A16.R2.clean.fastq.gz	PRJCA025090	SAMC3503936	CRR1120185
Illumina genome resequencing CHZU2	PRJNA1026752	SAMN37756894	SRR26345406	CHZU2_L1_108A08.R1.clean.fastq.gz, CHZU2_L1_108A08.R2.clean.fastq.gz, CHZU2_L4_108A08.R1.clean.fastq.gz, CHZU2_L4_108A08.R2.clean.fastq.gz	PRJCA025090	SAMC3503937	CRR1120186
Illumina genome resequencing CHZU3	PRJNA1026752	SAMN37756895	SRR26345109	CHZU3_L1_109A09.R1.clean.fastq.gz, CHZU3_L1_109A09.R2.clean.fastq.gz	PRJCA025090	SAMC3503938	CRR1120187
Illumina genome resequencing CHZU4	PRJNA1026752	SAMN37756896	SRR26345098	CHZU4_L4_110A10.R1.clean.fastq.gz, CHZU4_L4_110A10.R2.clean.fastq.gz	PRJCA025090	SAMC3503939	CRR1120188
Illumina genome resequencing CHZU5	PRJNA1026752	SAMN37756897	SRR26345087	CHZU5_L4_111A11.R1.clean.fastq.gz, CHZU5_L4_111A11.R2.clean.fastq.gz	PRJCA025090	SAMC3503940	CRR1120189
Illumina genome resequencing CHZU6	PRJNA1026752	SAMN37756898	SRR26345076	CHZU6_L1_112A12.R1.clean.fastq.gz, CHZU6_L1_112A12.R2.clean.fastq.gz	PRJCA025090	SAMC3503941	CRR1120190
Illumina genome resequencing CHZU7	PRJNA1026752	SAMN37756899	SRR26345065	CHZU7_L4_113A13.R1.clean.fastq.gz, CHZU7_L4_113A13.R2.clean.fastq.gz	PRJCA025090	SAMC3503942	CRR1120191
Illumina genome resequencing CHZU8	PRJNA1026752	SAMN37756900	SRR26345054	CHZU8_L4_114A14.R1.clean.fastq.gz, CHZU8_L4_114A14.R2.clean.fastq.gz	PRJCA025090	SAMC3503943	CRR1120192
Illumina genome resequencing CHZU9	PRJNA1026752	SAMN37756901	SRR26345449	CHZU9_L2_115A15.R1.clean.fastq.gz, CHZU9_L2_115A15.R2.clean.fastq.gz	PRJCA025090	SAMC3503944	CRR1120193
Illumina genome resequencing CNBJ1	PRJNA1026752	SAMN37756902	SRR26345390	CNBJ1_L2_301X01.R1.clean.fastq.gz, CNBJ1_L2_301X01.R2.clean.fastq.gz	PRJCA025090	SAMC3503945	CRR1120194
Illumina genome resequencing CNBJ10	PRJNA1026752	SAMN37756903	SRR26345378	CNBJ10_L4_316X16.R1.clean.fastq.gz, CNBJ10_L4_316X16.R2.clean.fastq.gz	PRJCA025090	SAMC3503946	CRR1120195
Illumina genome resequencing CNBJ2	PRJNA1026752	SAMN37756904	SRR26345232	CNBJ2_L2_304X04.R1.clean.fastq.gz, CNBJ2_L2_304X04.R2.clean.fastq.gz	PRJCA025090	SAMC3503947	CRR1120196
Illumina genome resequencing CNBJ3	PRJNA1026752	SAMN37756905	SRR26345231	CNBJ3_L2_305X05.R1.clean.fastq.gz, CNBJ3_L2_305X05.R2.clean.fastq.gz	PRJCA025090	SAMC3503948	CRR1120197
Illumina genome resequencing CNBJ4	PRJNA1026752	SAMN37756906	SRR26345230	CNBJ4_L4_152A52.R1.clean.fastq.gz, CNBJ4_L4_152A52.R2.clean.fastq.gz	PRJCA025090	SAMC3503949	CRR1120198
Illumina genome resequencing CNBJ5	PRJNA1026752	SAMN37756907	SRR26345229	CNBJ5_L4_307X07.R1.clean.fastq.gz, CNBJ5_L4_307X07.R2.clean.fastq.gz	PRJCA025090	SAMC3503950	CRR1120199
Illumina genome resequencing CNBJ6	PRJNA1026752	SAMN37756908	SRR26345228	CNBJ6_L4_308X08.R1.clean.fastq.gz, CNBJ6_L4_308X08.R2.clean.fastq.gz	PRJCA025090	SAMC3503951	CRR1120200
Illumina genome resequencing CNBJ7	PRJNA1026752	SAMN37756909	SRR26345227	CNBJ7_L4_311X11.R1.clean.fastq.gz, CNBJ7_L4_311X11.R2.clean.fastq.gz	PRJCA025090	SAMC3503952	CRR1120201
Illumina genome resequencing CNBJ8	PRJNA1026752	SAMN37756910	SRR26345226	CNBJ8_L4_312X12.R1.clean.fastq.gz, CNBJ8_L4_312X12.R2.clean.fastq.gz	PRJCA025090	SAMC3503953	CRR1120202
Illumina genome resequencing CNBJ9	PRJNA1026752	SAMN37756911	SRR26345225	CNBJ9_L4_314X14.R1.clean.fastq.gz, CNBJ9_L4_314X14.R2.clean.fastq.gz	PRJCA025090	SAMC3503954	CRR1120203
Illumina genome resequencing CNCD1	PRJNA1026752	SAMN37756912	SRR26345224	CNCD1_L4_145A45.R1.clean.fastq.gz, CNCD1_L4_145A45.R2.clean.fastq.gz	PRJCA025090	SAMC3503955	CRR1120204
Illumina genome resequencing CNCD10	PRJNA1026752	SAMN37756913	SRR26345222	CNCD10_L2_153A53.R1.clean.fastq.gz, CNCD10_L2_153A53.R2.clean.fastq.gz	PRJCA025090	SAMC3503956	CRR1120205
Illumina genome resequencing CNCD2	PRJNA1026752	SAMN37756914	SRR26345221	CNCD2_L4_146A46.R1.clean.fastq.gz, CNCD2_L4_146A46.R2.clean.fastq.gz	PRJCA025090	SAMC3503957	CRR1120206
Illumina genome resequencing CNCD3	PRJNA1026752	SAMN37756915	SRR26345220	CNCD3_L4_147A47.R1.clean.fastq.gz, CNCD3_L4_147A47.R2.clean.fastq.gz	PRJCA025090	SAMC3503958	CRR1120207
Illumina genome resequencing CNCD4	PRJNA1026752	SAMN37756916	SRR26345219	CNCD4_L2_148A48.R1.clean.fastq.gz, CNCD4_L2_148A48.R2.clean.fastq.gz	PRJCA025090	SAMC3503959	CRR1120208
Illumina genome resequencing CNCD5	PRJNA1026752	SAMN37756917	SRR26345218	CNCD5_L4_149A49.R1.clean.fastq.gz, CNCD5_L4_149A49.R2.clean.fastq.gz	PRJCA025090	SAMC3503960	CRR1120209
Illumina genome resequencing CNCD6	PRJNA1026752	SAMN37756918	SRR26345217	CNCD6_L2_150A50.R1.clean.fastq.gz, CNCD6_L2_150A50.R2.clean.fastq.gz	PRJCA025090	SAMC3503961	CRR1120210
Illumina genome resequencing CNCD7	PRJNA1026752	SAMN37756919	SRR26345216	CNCD7_L4_103A03.R1.clean.fastq.gz, CNCD7_L4_103A03.R2.clean.fastq.gz	PRJCA025090	SAMC3503962	CRR1120211
Illumina genome resequencing CNCD8	PRJNA1026752	SAMN37756920	SRR26345215	CNCD8_L1_314X14.R1.clean.fastq.gz, CNCD8_L1_314X14.R2.clean.fastq.gz	PRJCA025090	SAMC3503963	CRR1120212
Illumina genome resequencing CNCD9	PRJNA1026752	SAMN37756921	SRR26345214	CNCD9_L3_152A52.R1.clean.fastq.gz, CNCD9_L3_152A52.R2.clean.fastq.gz	PRJCA025090	SAMC3503964	CRR1120213
Illumina genome resequencing CNCQ1	PRJNA1026752	SAMN37756922	SRR26345213	CNCQ1_L3_169A69.R1.clean.fastq.gz, CNCQ1_L3_169A69.R2.clean.fastq.gz	PRJCA025090	SAMC3503965	CRR1120214
Illumina genome resequencing CNCQ10	PRJNA1026752	SAMN37756923	SRR26345374	CNCQ10_L4_162A62.R1.clean.fastq.gz, CNCQ10_L4_162A62.R2.clean.fastq.gz	PRJCA025090	SAMC3503966	CRR1120215
Illumina genome resequencing CNCQ2	PRJNA1026752	SAMN37756924	SRR26345373	CNCQ2_L2_154A54.R1.clean.fastq.gz, CNCQ2_L2_154A54.R2.clean.fastq.gz	PRJCA025090	SAMC3503967	CRR1120216
Illumina genome resequencing CNCQ3	PRJNA1026752	SAMN37756925	SRR26345372	CNCQ3_L2_155A55.R1.clean.fastq.gz, CNCQ3_L2_155A55.R2.clean.fastq.gz	PRJCA025090	SAMC3503968	CRR1120217
Illumina genome resequencing CNCQ4	PRJNA1026752	SAMN37756926	SRR26345371	CNCQ4_L4_156A56.R1.clean.fastq.gz, CNCQ4_L4_156A56.R2.clean.fastq.gz	PRJCA025090	SAMC3503969	CRR1120218
Illumina genome resequencing CNCQ5	PRJNA1026752	SAMN37756927	SRR26345370	CNCQ5_L4_157A57.R1.clean.fastq.gz, CNCQ5_L4_157A57.R2.clean.fastq.gz	PRJCA025090	SAMC3503970	CRR1120219
Illumina genome resequencing CNCQ6	PRJNA1026752	SAMN37756928	SRR26345369	CNCQ6_L4_158A58.R1.clean.fastq.gz, CNCQ6_L4_158A58.R2.clean.fastq.gz	PRJCA025090	SAMC3503971	CRR1120220
Illumina genome resequencing CNCQ7	PRJNA1026752	SAMN37756929	SRR26345368	CNCQ7_L4_159A59.R1.clean.fastq.gz, CNCQ7_L4_159A59.R2.clean.fastq.gz	PRJCA025090	SAMC3503972	CRR1120221
Illumina genome resequencing CNCQ8	PRJNA1026752	SAMN37756930	SRR26345367	CNCQ8_L4_160A60.R1.clean.fastq.gz, CNCQ8_L4_160A60.R2.clean.fastq.gz	PRJCA025090	SAMC3503973	CRR1120222
Illumina genome resequencing CNCQ9	PRJNA1026752	SAMN37756931	SRR26345366	CNCQ9_L3_161A61.R1.clean.fastq.gz, CNCQ9_L3_161A61.R2.clean.fastq.gz	PRJCA025090	SAMC3503974	CRR1120223
Illumina genome resequencing CNFZ1	PRJNA1026752	SAMN37756932	SRR26345365	CNFZ1_L3_384X84.R1.clean.fastq.gz, CNFZ1_L3_384X84.R2.clean.fastq.gz	PRJCA025090	SAMC3503975	CRR1120224
Illumina genome resequencing CNFZ10	PRJNA1026752	SAMN37756933	SRR26345363	CNFZ10_L4_302X02.R1.clean.fastq.gz, CNFZ10_L4_302X02.R2.clean.fastq.gz	PRJCA025090	SAMC3503976	CRR1120225
Illumina genome resequencing CNFZ2	PRJNA1026752	SAMN37756934	SRR26345362	CNFZ2_L4_386X86.R1.clean.fastq.gz, CNFZ2_L4_386X86.R2.clean.fastq.gz	PRJCA025090	SAMC3503977	CRR1120226
Illumina genome resequencing CNFZ3	PRJNA1026752	SAMN37756935	SRR26345361	CNFZ3_L2_387X87.R1.clean.fastq.gz, CNFZ3_L2_387X87.R2.clean.fastq.gz	PRJCA025090	SAMC3503978	CRR1120227
Illumina genome resequencing CNFZ4	PRJNA1026752	SAMN37756936	SRR26345360	CNFZ4_L3_389X89.R1.clean.fastq.gz, CNFZ4_L3_389X89.R2.clean.fastq.gz	PRJCA025090	SAMC3503979	CRR1120228
Illumina genome resequencing CNFZ5	PRJNA1026752	SAMN37756937	SRR26345359	CNFZ5_L3_391X91.R1.clean.fastq.gz, CNFZ5_L3_391X91.R2.clean.fastq.gz	PRJCA025090	SAMC3503980	CRR1120229
Illumina genome resequencing CNFZ6	PRJNA1026752	SAMN37756938	SRR26345358	CNFZ6_L4_392X92.R1.clean.fastq.gz, CNFZ6_L4_392X92.R2.clean.fastq.gz	PRJCA025090	SAMC3503981	CRR1120230
Illumina genome resequencing CNFZ7	PRJNA1026752	SAMN37756939	SRR26345357	CNFZ7_L4_393X93.R1.clean.fastq.gz, CNFZ7_L4_393X93.R2.clean.fastq.gz	PRJCA025090	SAMC3503982	CRR1120231
Illumina genome resequencing CNFZ8	PRJNA1026752	SAMN37756940	SRR26345356	CNFZ8_L3_394X94.R1.clean.fastq.gz, CNFZ8_L3_394X94.R2.clean.fastq.gz	PRJCA025090	SAMC3503983	CRR1120232
Illumina genome resequencing CNFZ9	PRJNA1026752	SAMN37756941	SRR26345355	CNFZ9_L4_395X95.R1.clean.fastq.gz, CNFZ9_L4_395X95.R2.clean.fastq.gz	PRJCA025090	SAMC3503984	CRR1120233
Illumina genome resequencing CNGY1	PRJNA1026752	SAMN37756942	SRR26345354	CNGY1_L4_355X55.R1.clean.fastq.gz, CNGY1_L4_355X55.R2.clean.fastq.gz	PRJCA025090	SAMC3503985	CRR1120234
Illumina genome resequencing CNGY10	PRJNA1026752	SAMN37756943	SRR26345352	CNGY10_L3_103A03.R1.clean.fastq.gz, CNGY10_L3_103A03.R2.clean.fastq.gz	PRJCA025090	SAMC3503986	CRR1120235
Illumina genome resequencing CNGY2	PRJNA1026752	SAMN37756944	SRR26345351	CNGY2_L4_362X62.R1.clean.fastq.gz, CNGY2_L4_362X62.R2.clean.fastq.gz	PRJCA025090	SAMC3503987	CRR1120236
Illumina genome resequencing CNGY3	PRJNA1026752	SAMN37756945	SRR26345350	CNGY3_L1_382X82.R1.clean.fastq.gz, CNGY3_L1_382X82.R2.clean.fastq.gz, CNGY3_L3_382X82.R1.clean.fastq.gz, CNGY3_L3_382X82.R2.clean.fastq.gz	PRJCA025090	SAMC3503988	CRR1120237
Illumina genome resequencing CNGY4	PRJNA1026752	SAMN37756946	SRR26345349	CNGY4_L4_385X85.R1.clean.fastq.gz, CNGY4_L4_385X85.R2.clean.fastq.gz	PRJCA025090	SAMC3503989	CRR1120238
Illumina genome resequencing CNGY5	PRJNA1026752	SAMN37756947	SRR26345348	CNGY5_L3_388X88.R1.clean.fastq.gz, CNGY5_L3_388X88.R2.clean.fastq.gz	PRJCA025090	SAMC3503990	CRR1120239
Illumina genome resequencing CNGY6	PRJNA1026752	SAMN37756948	SRR26345347	CNGY6_L3_390X90.R1.clean.fastq.gz, CNGY6_L3_390X90.R2.clean.fastq.gz	PRJCA025090	SAMC3503991	CRR1120240
Illumina genome resequencing CNGY7	PRJNA1026752	SAMN37756949	SRR26345346	CNGY7_L4_101A01.R1.clean.fastq.gz, CNGY7_L4_101A01.R2.clean.fastq.gz	PRJCA025090	SAMC3503992	CRR1120241
Illumina genome resequencing CNGY8	PRJNA1026752	SAMN37756950	SRR26345345	CNGY8_L3_102A02.R1.clean.fastq.gz, CNGY8_L3_102A02.R2.clean.fastq.gz	PRJCA025090	SAMC3503993	CRR1120242
Illumina genome resequencing CNGY9	PRJNA1026752	SAMN37756951	SRR26345344	CNGY9_L3_166A66.R1.clean.fastq.gz, CNGY9_L3_166A66.R2.clean.fastq.gz	PRJCA025090	SAMC3503994	CRR1120243
Illumina genome resequencing CNHF1	PRJNA1026752	SAMN37756952	SRR26345343	CNHF1_L3_135A35.R1.clean.fastq.gz, CNHF1_L3_135A35.R2.clean.fastq.gz	PRJCA025090	SAMC3503995	CRR1120244
Illumina genome resequencing CNHF10	PRJNA1026752	SAMN37756953	SRR26345341	CNHF10_L4_144A44.R1.clean.fastq.gz, CNHF10_L4_144A44.R2.clean.fastq.gz	PRJCA025090	SAMC3503996	CRR1120245
Illumina genome resequencing CNHF2	PRJNA1026752	SAMN37756954	SRR26345340	CNHF2_L3_136A36.R1.clean.fastq.gz, CNHF2_L3_136A36.R2.clean.fastq.gz	PRJCA025090	SAMC3503997	CRR1120246
Illumina genome resequencing CNHF3	PRJNA1026752	SAMN37756955	SRR26345339	CNHF3_L2_137A37.R1.clean.fastq.gz, CNHF3_L2_137A37.R2.clean.fastq.gz	PRJCA025090	SAMC3503998	CRR1120247
Illumina genome resequencing CNHF4	PRJNA1026752	SAMN37756956	SRR26345338	CNHF4_L3_138A38.R1.clean.fastq.gz, CNHF4_L3_138A38.R2.clean.fastq.gz	PRJCA025090	SAMC3503999	CRR1120248
Illumina genome resequencing CNHF5	PRJNA1026752	SAMN37756957	SRR26345337	CNHF5_L2_139A39.R1.clean.fastq.gz, CNHF5_L2_139A39.R2.clean.fastq.gz	PRJCA025090	SAMC3504000	CRR1120249
Illumina genome resequencing CNHF6	PRJNA1026752	SAMN37756958	SRR26345336	CNHF6_L2_140A40.R1.clean.fastq.gz, CNHF6_L2_140A40.R2.clean.fastq.gz	PRJCA025090	SAMC3504001	CRR1120250
Illumina genome resequencing CNHF7	PRJNA1026752	SAMN37756959	SRR26345335	CNHF7_L3_141A41.R1.clean.fastq.gz, CNHF7_L3_141A41.R2.clean.fastq.gz	PRJCA025090	SAMC3504002	CRR1120251
Illumina genome resequencing CNHF8	PRJNA1026752	SAMN37756960	SRR26345334	CNHF8_L2_142A42.R1.clean.fastq.gz, CNHF8_L2_142A42.R2.clean.fastq.gz	PRJCA025090	SAMC3504003	CRR1120252
Illumina genome resequencing CNHF9	PRJNA1026752	SAMN37756961	SRR26345333	CNHF9_L2_143A43.R1.clean.fastq.gz, CNHF9_L2_143A43.R2.clean.fastq.gz	PRJCA025090	SAMC3504004	CRR1120253
Illumina genome resequencing CNHH1	PRJNA1026752	SAMN37756962	SRR26345332	CNHH1_L4_190A90.R1.clean.fastq.gz, CNHH1_L4_190A90.R2.clean.fastq.gz	PRJCA025090	SAMC3504005	CRR1120254
Illumina genome resequencing CNHH10	PRJNA1026752	SAMN37756963	SRR26345208	CNHH10_L3_383X83.R1.clean.fastq.gz, CNHH10_L3_383X83.R2.clean.fastq.gz	PRJCA025090	SAMC3504006	CRR1120255
Illumina genome resequencing CNHH2	PRJNA1026752	SAMN37756964	SRR26345207	CNHH2_L4_191A91.R1.clean.fastq.gz, CNHH2_L4_191A91.R2.clean.fastq.gz	PRJCA025090	SAMC3504007	CRR1120256
Illumina genome resequencing CNHH3	PRJNA1026752	SAMN37756965	SRR26345206	CNHH3_L4_164A64.R1.clean.fastq.gz, CNHH3_L4_164A64.R2.clean.fastq.gz	PRJCA025090	SAMC3504008	CRR1120257
Illumina genome resequencing CNHH4	PRJNA1026752	SAMN37756966	SRR26345205	CNHH4_L3_376X76.R1.clean.fastq.gz, CNHH4_L3_376X76.R2.clean.fastq.gz	PRJCA025090	SAMC3504009	CRR1120258
Illumina genome resequencing CNHH5	PRJNA1026752	SAMN37756967	SRR26345204	CNHH5_L3_377X77.R1.clean.fastq.gz, CNHH5_L3_377X77.R2.clean.fastq.gz	PRJCA025090	SAMC3504010	CRR1120259
Illumina genome resequencing CNHH6	PRJNA1026752	SAMN37756968	SRR26345203	CNHH6_L4_378X78.R1.clean.fastq.gz, CNHH6_L4_378X78.R2.clean.fastq.gz	PRJCA025090	SAMC3504011	CRR1120260
Illumina genome resequencing CNHH7	PRJNA1026752	SAMN37756969	SRR26345202	CNHH7_L3_379X79.R1.clean.fastq.gz, CNHH7_L3_379X79.R2.clean.fastq.gz	PRJCA025090	SAMC3504012	CRR1120261
Illumina genome resequencing CNHH8	PRJNA1026752	SAMN37756970	SRR26345201	CNHH8_L4_380X80.R1.clean.fastq.gz, CNHH8_L4_380X80.R2.clean.fastq.gz	PRJCA025090	SAMC3504013	CRR1120262
Illumina genome resequencing CNHH9	PRJNA1026752	SAMN37756971	SRR26345200	CNHH9_L3_381X81.R1.clean.fastq.gz, CNHH9_L3_381X81.R2.clean.fastq.gz	PRJCA025090	SAMC3504014	CRR1120263
Illumina genome resequencing CNJN10	PRJNA1026752	SAMN37756972	SRR26345199	CNJN10_L4_345X45.R1.clean.fastq.gz, CNJN10_L4_345X45.R2.clean.fastq.gz	PRJCA025090	SAMC3504015	CRR1120264
Illumina genome resequencing CNJN2	PRJNA1026752	SAMN37756973	SRR26345197	CNJN2_L3_337X37.R1.clean.fastq.gz, CNJN2_L3_337X37.R2.clean.fastq.gz	PRJCA025090	SAMC3504016	CRR1120265
Illumina genome resequencing CNJN3	PRJNA1026752	SAMN37756974	SRR26345196	CNJN3_L1_338X38.R1.clean.fastq.gz, CNJN3_L1_338X38.R2.clean.fastq.gz, CNJN3_L3_338X38.R1.clean.fastq.gz, CNJN3_L3_338X38.R2.clean.fastq.gz	PRJCA025090	SAMC3504017	CRR1120266
Illumina genome resequencing CNJN4	PRJNA1026752	SAMN37756975	SRR26345195	CNJN4_L1_339X39.R1.clean.fastq.gz, CNJN4_L1_339X39.R2.clean.fastq.gz, CNJN4_L3_339X39.R1.clean.fastq.gz, CNJN4_L3_339X39.R2.clean.fastq.gz	PRJCA025090	SAMC3504018	CRR1120267
Illumina genome resequencing CNJN5	PRJNA1026752	SAMN37756976	SRR26345194	CNJN5_L3_340X40.R1.clean.fastq.gz, CNJN5_L3_340X40.R2.clean.fastq.gz	PRJCA025090	SAMC3504019	CRR1120268
Illumina genome resequencing CNJN6	PRJNA1026752	SAMN37756977	SRR26345193	CNJN6_L3_341X41.R1.clean.fastq.gz, CNJN6_L3_341X41.R2.clean.fastq.gz	PRJCA025090	SAMC3504020	CRR1120269
Illumina genome resequencing CNJN7	PRJNA1026752	SAMN37756978	SRR26345192	CNJN7_L3_342X42.R1.clean.fastq.gz, CNJN7_L3_342X42.R2.clean.fastq.gz	PRJCA025090	SAMC3504021	CRR1120270
Illumina genome resequencing CNJN8	PRJNA1026752	SAMN37756979	SRR26345191	CNJN8_L1_343X43.R1.clean.fastq.gz, CNJN8_L1_343X43.R2.clean.fastq.gz, CNJN8_L3_343X43.R1.clean.fastq.gz, CNJN8_L3_343X43.R2.clean.fastq.gz	PRJCA025090	SAMC3504022	CRR1120271
Illumina genome resequencing CNJN9	PRJNA1026752	SAMN37756980	SRR26345190	CNJN9_L3_344X44.R1.clean.fastq.gz, CNJN9_L3_344X44.R2.clean.fastq.gz	PRJCA025090	SAMC3504023	CRR1120272
Illumina genome resequencing CNLH1	PRJNA1026752	SAMN37756981	SRR26345189	CNLH1_L3_346X46.R1.clean.fastq.gz, CNLH1_L3_346X46.R2.clean.fastq.gz	PRJCA025090	SAMC3504024	CRR1120273
Illumina genome resequencing CNLH10	PRJNA1026752	SAMN37756982	SRR26345188	CNLH10_L3_357X57.R1.clean.fastq.gz, CNLH10_L3_357X57.R2.clean.fastq.gz	PRJCA025090	SAMC3504025	CRR1120274
Illumina genome resequencing CNLH2	PRJNA1026752	SAMN37756983	SRR26345186	CNLH2_L3_347X47.R1.clean.fastq.gz, CNLH2_L3_347X47.R2.clean.fastq.gz	PRJCA025090	SAMC3504026	CRR1120275
Illumina genome resequencing CNLH3	PRJNA1026752	SAMN37756984	SRR26345185	CNLH3_L3_349X49.R1.clean.fastq.gz, CNLH3_L3_349X49.R2.clean.fastq.gz	PRJCA025090	SAMC3504027	CRR1120276
Illumina genome resequencing CNLH4	PRJNA1026752	SAMN37756985	SRR26345307	CNLH4_L3_350X50.R1.clean.fastq.gz, CNLH4_L3_350X50.R2.clean.fastq.gz	PRJCA025090	SAMC3504028	CRR1120277
Illumina genome resequencing CNLH5	PRJNA1026752	SAMN37756986	SRR26345306	CNLH5_L3_351X51.R1.clean.fastq.gz, CNLH5_L3_351X51.R2.clean.fastq.gz	PRJCA025090	SAMC3504029	CRR1120278
Illumina genome resequencing CNLH6	PRJNA1026752	SAMN37756987	SRR26345305	CNLH6_L3_352X52.R1.clean.fastq.gz, CNLH6_L3_352X52.R2.clean.fastq.gz	PRJCA025090	SAMC3504030	CRR1120279
Illumina genome resequencing CNLH7	PRJNA1026752	SAMN37756988	SRR26345304	CNLH7_L3_353X53.R1.clean.fastq.gz, CNLH7_L3_353X53.R2.clean.fastq.gz	PRJCA025090	SAMC3504031	CRR1120280
Illumina genome resequencing CNLH8	PRJNA1026752	SAMN37756989	SRR26345303	CNLH8_L1_159A59.R1.clean.fastq.gz, CNLH8_L1_159A59.R2.clean.fastq.gz	PRJCA025090	SAMC3504032	CRR1120281
Illumina genome resequencing CNLH9	PRJNA1026752	SAMN37756990	SRR26345302	CNLH9_L3_356X56.R1.clean.fastq.gz, CNLH9_L3_356X56.R2.clean.fastq.gz, CNLN9_L3_348X48.R1.clean.fastq.gz, CNLN9_L3_348X48.R2.clean.fastq.gz	PRJCA025090	SAMC3504033	CRR1120282
Illumina genome resequencing CNLN1	PRJNA1026752	SAMN37756991	SRR26345301	CNLN1_L4_303X03.R1.clean.fastq.gz, CNLN1_L4_303X03.R2.clean.fastq.gz	PRJCA025090	SAMC3504034	CRR1120283
Illumina genome resequencing CNLN10	PRJNA1026752	SAMN37756992	SRR26345300	CNLN10_L4_354X54.R1.clean.fastq.gz, CNLN10_L4_354X54.R2.clean.fastq.gz	PRJCA025090	SAMC3504035	CRR1120284
Illumina genome resequencing CNLN2	PRJNA1026752	SAMN37756993	SRR26345298	CNLN2_L4_309X09.R1.clean.fastq.gz, CNLN2_L4_309X09.R2.clean.fastq.gz	PRJCA025090	SAMC3504036	CRR1120285
Illumina genome resequencing CNLN3	PRJNA1026752	SAMN37756994	SRR26345297	CNLN3_L2_373X73.R1.clean.fastq.gz, CNLN3_L2_373X73.R2.clean.fastq.gz	PRJCA025090	SAMC3504037	CRR1120286
Illumina genome resequencing CNLN4	PRJNA1026752	SAMN37756995	SRR26345296	CNLN4_L4_310X10.R1.clean.fastq.gz, CNLN4_L4_310X10.R2.clean.fastq.gz	PRJCA025090	SAMC3504038	CRR1120287
Illumina genome resequencing CNLN5	PRJNA1026752	SAMN37756996	SRR26345295	CNLN5_L4_313X13.R1.clean.fastq.gz, CNLN5_L4_313X13.R2.clean.fastq.gz	PRJCA025090	SAMC3504039	CRR1120288
Illumina genome resequencing CNLN6	PRJNA1026752	SAMN37756997	SRR26345294	CNLN6_L4_315X15.R1.clean.fastq.gz, CNLN6_L4_315X15.R2.clean.fastq.gz	PRJCA025090	SAMC3504040	CRR1120289
Illumina genome resequencing CNLN7	PRJNA1026752	SAMN37756998	SRR26345293	CNLN7_L4_327X27.R1.clean.fastq.gz, CNLN7_L4_327X27.R2.clean.fastq.gz	PRJCA025090	SAMC3504041	CRR1120290
Illumina genome resequencing CNLN8	PRJNA1026752	SAMN37756999	SRR26345292	CNLN8_L4_331X31.R1.clean.fastq.gz, CNLN8_L4_331X31.R2.clean.fastq.gz	PRJCA025090	SAMC3504042	CRR1120291
Illumina genome resequencing CNLN9	PRJNA1026752	SAMN37757000	SRR26345291	CNLN9_L1_348X48.R1.clean.fastq.gz, CNLN9_L1_348X48.R2.clean.fastq.gz, CNLN9_L3_348X48.R1.clean.fastq.gz, CNLN9_L3_348X48.R2.clean.fastq.gz	PRJCA025090	SAMC3504043	CRR1120292
Illumina genome resequencing CNLS1	PRJNA1026752	SAMN37757001	SRR26345290	CNLS1_L3_104A04.R1.clean.fastq.gz, CNLS1_L3_104A04.R2.clean.fastq.gz	PRJCA025090	SAMC3504044	CRR1120293
Illumina genome resequencing CNLS10	PRJNA1026752	SAMN37757002	SRR26345289	CNLS10_L3_113A13.R1.clean.fastq.gz, CNLS10_L3_113A13.R2.clean.fastq.gz	PRJCA025090	SAMC3504045	CRR1120294
Illumina genome resequencing CNLS2	PRJNA1026752	SAMN37757003	SRR26345287	CNLS2_L3_105A05.R1.clean.fastq.gz, CNLS2_L3_105A05.R2.clean.fastq.gz	PRJCA025090	SAMC3504046	CRR1120295
Illumina genome resequencing CNLS3	PRJNA1026752	SAMN37757004	SRR26345286	CNLS3_L4_106A06.R1.clean.fastq.gz, CNLS3_L4_106A06.R2.clean.fastq.gz	PRJCA025090	SAMC3504047	CRR1120296
Illumina genome resequencing CNLS4	PRJNA1026752	SAMN37757005	SRR26345285	CNLS4_L3_107A07.R1.clean.fastq.gz, CNLS4_L3_107A07.R2.clean.fastq.gz	PRJCA025090	SAMC3504048	CRR1120297
Illumina genome resequencing CNLS5	PRJNA1026752	SAMN37757006	SRR26345284	CNLS5_L4_108A08.R1.clean.fastq.gz, CNLS5_L4_108A08.R2.clean.fastq.gz	PRJCA025090	SAMC3504049	CRR1120298
Illumina genome resequencing CNLS6	PRJNA1026752	SAMN37757007	SRR26345184	CNLS6_L3_109A09.R1.clean.fastq.gz, CNLS6_L3_109A09.R2.clean.fastq.gz	PRJCA025090	SAMC3504050	CRR1120299
Illumina genome resequencing CNLS7	PRJNA1026752	SAMN37757008	SRR26345183	CNLS7_L3_110A10.R1.clean.fastq.gz, CNLS7_L3_110A10.R2.clean.fastq.gz	PRJCA025090	SAMC3504051	CRR1120300
Illumina genome resequencing CNLS8	PRJNA1026752	SAMN37757009	SRR26345182	CNLS8_L3_111A11.R1.clean.fastq.gz, CNLS8_L3_111A11.R2.clean.fastq.gz	PRJCA025090	SAMC3504052	CRR1120301
Illumina genome resequencing CNLS9	PRJNA1026752	SAMN37757010	SRR26345181	CNLS9_L3_112A12.R1.clean.fastq.gz, CNLS9_L3_112A12.R2.clean.fastq.gz	PRJCA025090	SAMC3504053	CRR1120302
Illumina genome resequencing CNLZ1	PRJNA1026752	SAMN37757011	SRR26345180	CNLZ1_L4_163A63.R1.clean.fastq.gz, CNLZ1_L4_163A63.R2.clean.fastq.gz	PRJCA025090	SAMC3504054	CRR1120303
Illumina genome resequencing CNLZ10	PRJNA1026752	SAMN37757012	SRR26345179	CNLZ10_L1_171A71.R1.clean.fastq.gz, CNLZ10_L1_171A71.R2.clean.fastq.gz	PRJCA025090	SAMC3504055	CRR1120304
Illumina genome resequencing CNLZ2	PRJNA1026752	SAMN37757013	SRR26345177	CNLZ2_L4_164A64.R1.clean.fastq.gz, CNLZ2_L4_164A64.R2.clean.fastq.gz	PRJCA025090	SAMC3504056	CRR1120305
Illumina genome resequencing CNLZ3	PRJNA1026752	SAMN37757014	SRR26345176	CNLZ3_L1_373X73.R1.clean.fastq.gz, CNLZ3_L1_373X73.R2.clean.fastq.gz	PRJCA025090	SAMC3504057	CRR1120306
Illumina genome resequencing CNLZ4	PRJNA1026752	SAMN37757015	SRR26345175	CNLZ4_L4_166A66.R1.clean.fastq.gz, CNLZ4_L4_166A66.R2.clean.fastq.gz	PRJCA025090	SAMC3504058	CRR1120307
Illumina genome resequencing CNLZ5	PRJNA1026752	SAMN37757016	SRR26345174	CNLZ5_L3_167A67.R1.clean.fastq.gz, CNLZ5_L3_167A67.R2.clean.fastq.gz	PRJCA025090	SAMC3504059	CRR1120308
Illumina genome resequencing CNLZ6	PRJNA1026752	SAMN37757017	SRR26345173	CNLZ6_L1_168A68.R1.clean.fastq.gz, CNLZ6_L1_168A68.R2.clean.fastq.gz	PRJCA025090	SAMC3504060	CRR1120309
Illumina genome resequencing CNLZ7	PRJNA1026752	SAMN37757018	SRR26345172	CNLZ7_L3_169A69.R1.clean.fastq.gz, CNLZ7_L3_169A69.R2.clean.fastq.gz	PRJCA025090	SAMC3504061	CRR1120310
Illumina genome resequencing CNLZ8	PRJNA1026752	SAMN37757019	SRR26345171	CNLZ8_L4_104A04.R1.clean.fastq.gz, CNLZ8_L4_104A04.R2.clean.fastq.gz	PRJCA025090	SAMC3504062	CRR1120311
Illumina genome resequencing CNLZ9	PRJNA1026752	SAMN37757020	SRR26345170	CNLZ9_L3_170A70.R1.clean.fastq.gz, CNLZ9_L3_170A70.R2.clean.fastq.gz	PRJCA025090	SAMC3504063	CRR1120312
Illumina genome resequencing CNQD1	PRJNA1026752	SAMN37757021	SRR26345169	CNQD1_L4_325X25.R1.clean.fastq.gz, CNQD1_L4_325X25.R2.clean.fastq.gz	PRJCA025090	SAMC3504064	CRR1120313
Illumina genome resequencing CNQD10	PRJNA1026752	SAMN37757022	SRR26345168	CNQD10_L1_158A58.R1.clean.fastq.gz, CNQD10_L1_158A58.R2.clean.fastq.gz	PRJCA025090	SAMC3504065	CRR1120314
Illumina genome resequencing CNQD2	PRJNA1026752	SAMN37757023	SRR26345166	CNQD2_L4_326X26.R1.clean.fastq.gz, CNQD2_L4_326X26.R2.clean.fastq.gz	PRJCA025090	SAMC3504066	CRR1120315
Illumina genome resequencing CNQD3	PRJNA1026752	SAMN37757024	SRR26345165	CNQD3_L4_328X28.R1.clean.fastq.gz, CNQD3_L4_328X28.R2.clean.fastq.gz	PRJCA025090	SAMC3504067	CRR1120316
Illumina genome resequencing CNQD4	PRJNA1026752	SAMN37757025	SRR26345164	CNQD4_L4_329X29.R1.clean.fastq.gz, CNQD4_L4_329X29.R2.clean.fastq.gz	PRJCA025090	SAMC3504068	CRR1120317
Illumina genome resequencing CNQD5	PRJNA1026752	SAMN37757026	SRR26345163	CNQD5_L4_330X30.R1.clean.fastq.gz, CNQD5_L4_330X30.R2.clean.fastq.gz	PRJCA025090	SAMC3504069	CRR1120318
Illumina genome resequencing CNQD6	PRJNA1026752	SAMN37757027	SRR26345162	CNQD6_L4_332X32.R1.clean.fastq.gz, CNQD6_L4_332X32.R2.clean.fastq.gz	PRJCA025090	SAMC3504070	CRR1120319
Illumina genome resequencing CNQD7	PRJNA1026752	SAMN37757028	SRR26345161	CNQD7_L1_333X33.R1.clean.fastq.gz, CNQD7_L1_333X33.R2.clean.fastq.gz, CNQD7_L3_333X33.R1.clean.fastq.gz, CNQD7_L3_333X33.R2.clean.fastq.gz	PRJCA025090	SAMC3504071	CRR1120320
Illumina genome resequencing CNQD8	PRJNA1026752	SAMN37757029	SRR26345446	CNQD8_L2_334X34.R1.clean.fastq.gz, CNQD8_L2_334X34.R2.clean.fastq.gz, CNQD8_L3_334X34.R1.clean.fastq.gz, CNQD8_L3_334X34.R2.clean.fastq.gz	PRJCA025090	SAMC3504072	CRR1120321
Illumina genome resequencing CNQD9	PRJNA1026752	SAMN37757030	SRR26345445	CNQD9_L4_335X35.R1.clean.fastq.gz, CNQD9_L4_335X35.R2.clean.fastq.gz	PRJCA025090	SAMC3504073	CRR1120322
Illumina genome resequencing CNSH1	PRJNA1026752	SAMN37757031	SRR26345444	CNSH1_L3_125A25.R1.clean.fastq.gz, CNSH1_L3_125A25.R2.clean.fastq.gz	PRJCA025090	SAMC3504074	CRR1120323
Illumina genome resequencing CNSH10	PRJNA1026752	SAMN37757032	SRR26345443	CNSH10_L4_134A34.R1.clean.fastq.gz, CNSH10_L4_134A34.R2.clean.fastq.gz	PRJCA025090	SAMC3504075	CRR1120324
Illumina genome resequencing CNSH2	PRJNA1026752	SAMN37757033	SRR26345441	CNSH2_L4_126A26.R1.clean.fastq.gz, CNSH2_L4_126A26.R2.clean.fastq.gz	PRJCA025090	SAMC3504076	CRR1120325
Illumina genome resequencing CNSH3	PRJNA1026752	SAMN37757034	SRR26345440	CNSH3_L2_127A27.R1.clean.fastq.gz, CNSH3_L2_127A27.R2.clean.fastq.gz	PRJCA025090	SAMC3504077	CRR1120326
Illumina genome resequencing CNSH4	PRJNA1026752	SAMN37757035	SRR26345439	CNSH4_L3_128A28.R1.clean.fastq.gz, CNSH4_L3_128A28.R2.clean.fastq.gz	PRJCA025090	SAMC3504078	CRR1120327
Illumina genome resequencing CNSH5	PRJNA1026752	SAMN37757036	SRR26345438	CNSH5_L4_129A29.R1.clean.fastq.gz, CNSH5_L4_129A29.R2.clean.fastq.gz	PRJCA025090	SAMC3504079	CRR1120328
Illumina genome resequencing CNSH6	PRJNA1026752	SAMN37757037	SRR26345437	CNSH6_L4_130A30.R1.clean.fastq.gz, CNSH6_L4_130A30.R2.clean.fastq.gz	PRJCA025090	SAMC3504080	CRR1120329
Illumina genome resequencing CNSH7	PRJNA1026752	SAMN37757038	SRR26345436	CNSH7_L4_131A31.R1.clean.fastq.gz, CNSH7_L4_131A31.R2.clean.fastq.gz	PRJCA025090	SAMC3504081	CRR1120330
Illumina genome resequencing CNSH8	PRJNA1026752	SAMN37757039	SRR26345435	CNSH8_L4_132A32.R1.clean.fastq.gz, CNSH8_L4_132A32.R2.clean.fastq.gz	PRJCA025090	SAMC3504082	CRR1120331
Illumina genome resequencing CNSH9	PRJNA1026752	SAMN37757040	SRR26345434	CNSH9_L2_133A33.R1.clean.fastq.gz, CNSH9_L2_133A33.R2.clean.fastq.gz	PRJCA025090	SAMC3504083	CRR1120332
Illumina genome resequencing CNSY1	PRJNA1026752	SAMN37757041	SRR26345433	CNSY1_L3_175A75.R1.clean.fastq.gz, CNSY1_L3_175A75.R2.clean.fastq.gz	PRJCA025090	SAMC3504084	CRR1120333
Illumina genome resequencing CNSY10	PRJNA1026752	SAMN37757042	SRR26345432	CNSY10_L1_157A57.R1.clean.fastq.gz, CNSY10_L1_157A57.R2.clean.fastq.gz	PRJCA025090	SAMC3504085	CRR1120334
Illumina genome resequencing CNSY2	PRJNA1026752	SAMN37757043	SRR26345430	CNSY2_L4_318X18.R1.clean.fastq.gz, CNSY2_L4_318X18.R2.clean.fastq.gz	PRJCA025090	SAMC3504086	CRR1120335
Illumina genome resequencing CNSY3	PRJNA1026752	SAMN37757044	SRR26345429	CNSY3_L1_156A56.R1.clean.fastq.gz, CNSY3_L1_156A56.R2.clean.fastq.gz	PRJCA025090	SAMC3504087	CRR1120336
Illumina genome resequencing CNSY4	PRJNA1026752	SAMN37757045	SRR26345428	CNSY4_L4_319X19.R1.clean.fastq.gz, CNSY4_L4_319X19.R2.clean.fastq.gz	PRJCA025090	SAMC3504088	CRR1120337
Illumina genome resequencing CNSY5	PRJNA1026752	SAMN37757046	SRR26345427	CNSY5_L4_320X20.R1.clean.fastq.gz, CNSY5_L4_320X20.R2.clean.fastq.gz	PRJCA025090	SAMC3504089	CRR1120338
Illumina genome resequencing CNSY6	PRJNA1026752	SAMN37757047	SRR26345426	CNSY6_L4_321X21.R1.clean.fastq.gz, CNSY6_L4_321X21.R2.clean.fastq.gz	PRJCA025090	SAMC3504090	CRR1120339
Illumina genome resequencing CNSY7	PRJNA1026752	SAMN37757048	SRR26345425	CNSY7_L4_322X22.R1.clean.fastq.gz, CNSY7_L4_322X22.R2.clean.fastq.gz	PRJCA025090	SAMC3504091	CRR1120340
Illumina genome resequencing CNSY8	PRJNA1026752	SAMN37757049	SRR26345424	CNSY8_L4_323X23.R1.clean.fastq.gz, CNSY8_L4_323X23.R2.clean.fastq.gz	PRJCA025090	SAMC3504092	CRR1120341
Illumina genome resequencing CNSY9	PRJNA1026752	SAMN37757050	SRR26345423	CNSY9_L4_324X24.R1.clean.fastq.gz, CNSY9_L4_324X24.R2.clean.fastq.gz	PRJCA025090	SAMC3504093	CRR1120342
Illumina genome resequencing CNTY1	PRJNA1026752	SAMN37757051	SRR26345283	CNTY1_L1_358X58.R1.clean.fastq.gz, CNTY1_L1_358X58.R2.clean.fastq.gz, CNTY1_L3_358X58.R1.clean.fastq.gz, CNTY1_L3_358X58.R2.clean.fastq.gz	PRJCA025090	SAMC3504094	CRR1120343
Illumina genome resequencing CNTY10	PRJNA1026752	SAMN37757052	SRR26345282	CNTY10_L1_163A63.R1.clean.fastq.gz, CNTY10_L1_163A63.R2.clean.fastq.gz	PRJCA025090	SAMC3504095	CRR1120344
Illumina genome resequencing CNTY2	PRJNA1026752	SAMN37757053	SRR26345280	CNTY2_L1_160A60.R1.clean.fastq.gz, CNTY2_L1_160A60.R2.clean.fastq.gz	PRJCA025090	SAMC3504096	CRR1120345
Illumina genome resequencing CNTY3	PRJNA1026752	SAMN37757054	SRR26345279	CNTY3_L1_359X59.R1.clean.fastq.gz, CNTY3_L1_359X59.R2.clean.fastq.gz, CNTY3_L3_359X59.R1.clean.fastq.gz, CNTY3_L3_359X59.R2.clean.fastq.gz	PRJCA025090	SAMC3504097	CRR1120346
Illumina genome resequencing CNTY4	PRJNA1026752	SAMN37757055	SRR26345278	CNTY4_L3_360X60.R1.clean.fastq.gz, CNTY4_L3_360X60.R2.clean.fastq.gz	PRJCA025090	SAMC3504098	CRR1120347
Illumina genome resequencing CNTY5	PRJNA1026752	SAMN37757056	SRR26345277	CNTY5_L2_161A61.R1.clean.fastq.gz, CNTY5_L2_161A61.R2.clean.fastq.gz	PRJCA025090	SAMC3504099	CRR1120348
Illumina genome resequencing CNTY6	PRJNA1026752	SAMN37757057	SRR26345276	CNTY6_L3_361X61.R1.clean.fastq.gz, CNTY6_L3_361X61.R2.clean.fastq.gz	PRJCA025090	SAMC3504100	CRR1120349
Illumina genome resequencing CNTY7	PRJNA1026752	SAMN37757058	SRR26345275	CNTY7_L1_162A62.R1.clean.fastq.gz, CNTY7_L1_162A62.R2.clean.fastq.gz	PRJCA025090	SAMC3504101	CRR1120350
Illumina genome resequencing CNTY8	PRJNA1026752	SAMN37757059	SRR26345274	CNTY8_L1_363X63.R1.clean.fastq.gz, CNTY8_L1_363X63.R2.clean.fastq.gz, CNTY8_L3_363X63.R1.clean.fastq.gz, CNTY8_L3_363X63.R2.clean.fastq.gz	PRJCA025090	SAMC3504102	CRR1120351
Illumina genome resequencing CNTY9	PRJNA1026752	SAMN37757060	SRR26345273	CNTY9_L3_364X64.R1.clean.fastq.gz, CNTY9_L3_364X64.R2.clean.fastq.gz	PRJCA025090	SAMC3504103	CRR1120352
Illumina genome resequencing CNWH1	PRJNA1026752	SAMN37757061	SRR26345272	CNWH1_L3_114A14.R1.clean.fastq.gz, CNWH1_L3_114A14.R2.clean.fastq.gz	PRJCA025090	SAMC3504104	CRR1120353
Illumina genome resequencing CNWH10	PRJNA1026752	SAMN37757062	SRR26345271	CNWH10_L4_102A02.R1.clean.fastq.gz, CNWH10_L4_102A02.R2.clean.fastq.gz	PRJCA025090	SAMC3504105	CRR1120354
Illumina genome resequencing CNWH2	PRJNA1026752	SAMN37757063	SRR26345268	CNWH2_L4_192A92.R1.clean.fastq.gz, CNWH2_L4_192A92.R2.clean.fastq.gz	PRJCA025090	SAMC3504106	CRR1120355
Illumina genome resequencing CNWH3	PRJNA1026752	SAMN37757064	SRR26345267	CNWH3_L4_193A93.R1.clean.fastq.gz, CNWH3_L4_193A93.R2.clean.fastq.gz	PRJCA025090	SAMC3504107	CRR1120356
Illumina genome resequencing CNWH4	PRJNA1026752	SAMN37757065	SRR26345266	CNWH4_L1_115A15.R1.clean.fastq.gz, CNWH4_L1_115A15.R2.clean.fastq.gz, CNWH4_L3_115A15.R1.clean.fastq.gz, CNWH4_L3_115A15.R2.clean.fastq.gz	PRJCA025090	SAMC3504108	CRR1120357
Illumina genome resequencing CNWH5	PRJNA1026752	SAMN37757066	SRR26345265	CNWH5_L3_194A94.R1.clean.fastq.gz, CNWH5_L3_194A94.R2.clean.fastq.gz, CNWH5_L4_194A94.R1.clean.fastq.gz, CNWH5_L4_194A94.R2.clean.fastq.gz	PRJCA025090	SAMC3504109	CRR1120358
Illumina genome resequencing CNWH6	PRJNA1026752	SAMN37757067	SRR26345264	CNWH6_L1_116A16.R1.clean.fastq.gz, CNWH6_L1_116A16.R2.clean.fastq.gz, CNWH6_L3_116A16.R1.clean.fastq.gz, CNWH6_L3_116A16.R2.clean.fastq.gz	PRJCA025090	SAMC3504110	CRR1120359
Illumina genome resequencing CNWH7	PRJNA1026752	SAMN37757068	SRR26345263	CNWH7_L4_195A95.R1.clean.fastq.gz, CNWH7_L4_195A95.R2.clean.fastq.gz	PRJCA025090	SAMC3504111	CRR1120360
Illumina genome resequencing CNWH8	PRJNA1026752	SAMN37757069	SRR26345262	CNWH8_L4_196A96.R1.clean.fastq.gz, CNWH8_L4_196A96.R2.clean.fastq.gz	PRJCA025090	SAMC3504112	CRR1120361
Illumina genome resequencing CNWH9	PRJNA1026752	SAMN37757070	SRR26345261	CNWH9_L4_101A01.R1.clean.fastq.gz, CNWH9_L4_101A01.R2.clean.fastq.gz	PRJCA025090	SAMC3504113	CRR1120362
Illumina genome resequencing CNYL1	PRJNA1026752	SAMN37757071	SRR26345260	CNYL1_L3_365X65.R1.clean.fastq.gz, CNYL1_L3_365X65.R2.clean.fastq.gz	PRJCA025090	SAMC3504114	CRR1120363
Illumina genome resequencing CNYL10	PRJNA1026752	SAMN37757072	SRR26345160	CNYL10_L3_375X75.R1.clean.fastq.gz, CNYL10_L3_375X75.R2.clean.fastq.gz	PRJCA025090	SAMC3504115	CRR1120364
Illumina genome resequencing CNYL2	PRJNA1026752	SAMN37757073	SRR26345158	CNYL2_L4_366X66.R1.clean.fastq.gz, CNYL2_L4_366X66.R2.clean.fastq.gz	PRJCA025090	SAMC3504116	CRR1120365
Illumina genome resequencing CNYL3	PRJNA1026752	SAMN37757074	SRR26345157	CNYL3_L1_368X68.R1.clean.fastq.gz, CNYL3_L1_368X68.R2.clean.fastq.gz	PRJCA025090	SAMC3504117	CRR1120366
Illumina genome resequencing CNYL4	PRJNA1026752	SAMN37757075	SRR26345156	CNYL4_L3_369X69.R1.clean.fastq.gz, CNYL4_L3_369X69.R2.clean.fastq.gz	PRJCA025090	SAMC3504118	CRR1120367
Illumina genome resequencing CNYL5	PRJNA1026752	SAMN37757076	SRR26345155	CNYL5_L3_370X70.R1.clean.fastq.gz, CNYL5_L3_370X70.R2.clean.fastq.gz	PRJCA025090	SAMC3504119	CRR1120368
Illumina genome resequencing CNYL6	PRJNA1026752	SAMN37757077	SRR26345154	CNYL6_L3_371X71.R1.clean.fastq.gz, CNYL6_L3_371X71.R2.clean.fastq.gz	PRJCA025090	SAMC3504120	CRR1120369
Illumina genome resequencing CNYL7	PRJNA1026752	SAMN37757078	SRR26345153	CNYL7_L3_372X72.R1.clean.fastq.gz, CNYL7_L3_372X72.R2.clean.fastq.gz	PRJCA025090	SAMC3504121	CRR1120370
Illumina genome resequencing CNYL8	PRJNA1026752	SAMN37757079	SRR26345152	CNYL8_L3_373X73.R1.clean.fastq.gz, CNYL8_L3_373X73.R2.clean.fastq.gz	PRJCA025090	SAMC3504122	CRR1120371
Illumina genome resequencing CNYL9	PRJNA1026752	SAMN37757080	SRR26345151	CNYL9_L3_374X74.R1.clean.fastq.gz, CNYL9_L3_374X74.R2.clean.fastq.gz	PRJCA025090	SAMC3504123	CRR1120372
Illumina genome resequencing CNYZ1	PRJNA1026752	SAMN37757081	SRR26345150	CNYZ1_L3_117A17.R1.clean.fastq.gz, CNYZ1_L3_117A17.R2.clean.fastq.gz	PRJCA025090	SAMC3504124	CRR1120373
Illumina genome resequencing CNYZ10	PRJNA1026752	SAMN37757082	SRR26345149	CNYZ10_L3_124A24.R1.clean.fastq.gz, CNYZ10_L3_124A24.R2.clean.fastq.gz	PRJCA025090	SAMC3504125	CRR1120374
Illumina genome resequencing CNYZ2	PRJNA1026752	SAMN37757083	SRR26345147	CNYZ2_L4_118A18.R1.clean.fastq.gz, CNYZ2_L4_118A18.R2.clean.fastq.gz	PRJCA025090	SAMC3504126	CRR1120375
Illumina genome resequencing CNYZ3	PRJNA1026752	SAMN37757084	SRR26345146	CNYZ3_L3_119A19.R1.clean.fastq.gz, CNYZ3_L3_119A19.R2.clean.fastq.gz	PRJCA025090	SAMC3504127	CRR1120376
Illumina genome resequencing CNYZ4	PRJNA1026752	SAMN37757085	SRR26345145	CNYZ4_L2_167A67.R1.clean.fastq.gz, CNYZ4_L2_167A67.R2.clean.fastq.gz	PRJCA025090	SAMC3504128	CRR1120377
Illumina genome resequencing CNYZ5	PRJNA1026752	SAMN37757086	SRR26345144	CNYZ5_L3_168A68.R1.clean.fastq.gz, CNYZ5_L3_168A68.R2.clean.fastq.gz	PRJCA025090	SAMC3504129	CRR1120378
Illumina genome resequencing CNYZ6	PRJNA1026752	SAMN37757087	SRR26345143	CNYZ6_L3_120A20.R1.clean.fastq.gz, CNYZ6_L3_120A20.R2.clean.fastq.gz	PRJCA025090	SAMC3504130	CRR1120379
Illumina genome resequencing CNYZ7	PRJNA1026752	SAMN37757088	SRR26345142	CNYZ7_L3_121A21.R1.clean.fastq.gz, CNYZ7_L3_121A21.R2.clean.fastq.gz	PRJCA025090	SAMC3504131	CRR1120380
Illumina genome resequencing CNYZ8	PRJNA1026752	SAMN37757089	SRR26345141	CNYZ8_L3_122A22.R1.clean.fastq.gz, CNYZ8_L3_122A22.R2.clean.fastq.gz	PRJCA025090	SAMC3504132	CRR1120381
Illumina genome resequencing CNYZ9	PRJNA1026752	SAMN37757090	SRR26345140	CNYZ9_L4_123A23.R1.clean.fastq.gz, CNYZ9_L4_123A23.R2.clean.fastq.gz	PRJCA025090	SAMC3504133	CRR1120382
Illumina genome resequencing DEDR1	PRJNA1026752	SAMN37757091	SRR26345139	DEDR1_L2_309X09.R1.clean.fastq.gz, DEDR1_L2_309X09.R2.clean.fastq.gz	PRJCA025090	SAMC3504134	CRR1120383
Illumina genome resequencing DEDR10	PRJNA1026752	SAMN37757092	SRR26345138	DEDR10_L1_362X62.R1.clean.fastq.gz, DEDR10_L1_362X62.R2.clean.fastq.gz	PRJCA025090	SAMC3504135	CRR1120384
Illumina genome resequencing DEDR2	PRJNA1026752	SAMN37757093	SRR26345331	DEDR2_L1_310X10.R1.clean.fastq.gz, DEDR2_L1_310X10.R2.clean.fastq.gz	PRJCA025090	SAMC3504136	CRR1120385
Illumina genome resequencing DEDR3	PRJNA1026752	SAMN37757094	SRR26345330	DEDR3_L2_313X13.R1.clean.fastq.gz, DEDR3_L2_313X13.R2.clean.fastq.gz	PRJCA025090	SAMC3504137	CRR1120386
Illumina genome resequencing DEDR4	PRJNA1026752	SAMN37757095	SRR26345329	DEDR4_L2_315X15.R1.clean.fastq.gz, DEDR4_L2_315X15.R2.clean.fastq.gz	PRJCA025090	SAMC3504138	CRR1120387
Illumina genome resequencing DEDR5	PRJNA1026752	SAMN37757096	SRR26345328	DEDR5_L1_327X27.R1.clean.fastq.gz, DEDR5_L1_327X27.R2.clean.fastq.gz	PRJCA025090	SAMC3504139	CRR1120388
Illumina genome resequencing DEDR6	PRJNA1026752	SAMN37757097	SRR26345327	DEDR6_L2_331X31.R1.clean.fastq.gz, DEDR6_L2_331X31.R2.clean.fastq.gz	PRJCA025090	SAMC3504140	CRR1120389
Illumina genome resequencing DEDR7	PRJNA1026752	SAMN37757098	SRR26345326	DEDR7_L2_348X48.R1.clean.fastq.gz, DEDR7_L2_348X48.R2.clean.fastq.gz	PRJCA025090	SAMC3504141	CRR1120390
Illumina genome resequencing DEDR8	PRJNA1026752	SAMN37757099	SRR26345325	DEDR8_L2_354X54.R1.clean.fastq.gz, DEDR8_L2_354X54.R2.clean.fastq.gz	PRJCA025090	SAMC3504142	CRR1120391
Illumina genome resequencing DEDR9	PRJNA1026752	SAMN37757100	SRR26345324	DEDR9_L2_355X55.R1.clean.fastq.gz, DEDR9_L2_355X55.R2.clean.fastq.gz	PRJCA025090	SAMC3504143	CRR1120392
Illumina genome resequencing DEMU1	PRJNA1026752	SAMN37757101	SRR26345323	DEMU1_L2_389X89.R1.clean.fastq.gz, DEMU1_L2_389X89.R2.clean.fastq.gz	PRJCA025090	SAMC3504144	CRR1120393
Illumina genome resequencing DEMU10	PRJNA1026752	SAMN37757102	SRR26345322	DEMU10_L2_303X03.R1.clean.fastq.gz, DEMU10_L2_303X03.R2.clean.fastq.gz	PRJCA025090	SAMC3504145	CRR1120394
Illumina genome resequencing DEMU2	PRJNA1026752	SAMN37757103	SRR26345320	DEMU2_L2_391X91.R1.clean.fastq.gz, DEMU2_L2_391X91.R2.clean.fastq.gz	PRJCA025090	SAMC3504146	CRR1120395
Illumina genome resequencing DEMU3	PRJNA1026752	SAMN37757104	SRR26345319	DEMU3_L2_392X92.R1.clean.fastq.gz, DEMU3_L2_392X92.R2.clean.fastq.gz	PRJCA025090	SAMC3504147	CRR1120396
Illumina genome resequencing DEMU4	PRJNA1026752	SAMN37757105	SRR26345318	DEMU4_L1_393X93.R1.clean.fastq.gz, DEMU4_L1_393X93.R2.clean.fastq.gz	PRJCA025090	SAMC3504148	CRR1120397
Illumina genome resequencing DEMU5	PRJNA1026752	SAMN37757106	SRR26345317	DEMU5_L4_176A76.R1.clean.fastq.gz, DEMU5_L4_176A76.R2.clean.fastq.gz	PRJCA025090	SAMC3504149	CRR1120398
Illumina genome resequencing DEMU6	PRJNA1026752	SAMN37757107	SRR26345316	DEMU6_L3_394X94.R1.clean.fastq.gz, DEMU6_L3_394X94.R2.clean.fastq.gz	PRJCA025090	SAMC3504150	CRR1120399
Illumina genome resequencing DEMU7	PRJNA1026752	SAMN37757108	SRR26345315	DEMU7_L2_395X95.R1.clean.fastq.gz, DEMU7_L2_395X95.R2.clean.fastq.gz	PRJCA025090	SAMC3504151	CRR1120400
Illumina genome resequencing DEMU8	PRJNA1026752	SAMN37757109	SRR26345314	DEMU8_L4_124A24.R1.clean.fastq.gz, DEMU8_L4_124A24.R2.clean.fastq.gz	PRJCA025090	SAMC3504152	CRR1120401
Illumina genome resequencing DEMU9	PRJNA1026752	SAMN37757110	SRR26345313	DEMU9_L2_302X02.R1.clean.fastq.gz, DEMU9_L2_302X02.R2.clean.fastq.gz	PRJCA025090	SAMC3504153	CRR1120402
Illumina genome resequencing FRMP1	PRJNA1026752	SAMN37757111	SRR26345312	FRMP1_L2_376X76.R1.clean.fastq.gz, FRMP1_L2_376X76.R2.clean.fastq.gz	PRJCA025090	SAMC3504154	CRR1120403
Illumina genome resequencing FRMP10	PRJNA1026752	SAMN37757112	SRR26345311	FRMP10_L2_387X87.R1.clean.fastq.gz, FRMP10_L2_387X87.R2.clean.fastq.gz	PRJCA025090	SAMC3504155	CRR1120404
Illumina genome resequencing FRMP2	PRJNA1026752	SAMN37757113	SRR26345309	FRMP2_L1_377X77.R1.clean.fastq.gz, FRMP2_L1_377X77.R2.clean.fastq.gz	PRJCA025090	SAMC3504156	CRR1120405
Illumina genome resequencing FRMP3	PRJNA1026752	SAMN37757114	SRR26345308	FRMP3_L2_378X78.R1.clean.fastq.gz, FRMP3_L2_378X78.R2.clean.fastq.gz	PRJCA025090	SAMC3504157	CRR1120406
Illumina genome resequencing FRMP4	PRJNA1026752	SAMN37757115	SRR26345136	FRMP4_L2_379X79.R1.clean.fastq.gz, FRMP4_L2_379X79.R2.clean.fastq.gz	PRJCA025090	SAMC3504158	CRR1120407
Illumina genome resequencing FRMP5	PRJNA1026752	SAMN37757116	SRR26345135	FRMP5_L2_380X80.R1.clean.fastq.gz, FRMP5_L2_380X80.R2.clean.fastq.gz	PRJCA025090	SAMC3504159	CRR1120408
Illumina genome resequencing FRMP6	PRJNA1026752	SAMN37757117	SRR26345134	FRMP6_L2_381X81.R1.clean.fastq.gz, FRMP6_L2_381X81.R2.clean.fastq.gz	PRJCA025090	SAMC3504160	CRR1120409
Illumina genome resequencing FRMP7	PRJNA1026752	SAMN37757118	SRR26345133	FRMP7_L2_383X83.R1.clean.fastq.gz, FRMP7_L2_383X83.R2.clean.fastq.gz	PRJCA025090	SAMC3504161	CRR1120410
Illumina genome resequencing FRMP8	PRJNA1026752	SAMN37757119	SRR26345132	FRMP8_L2_384X84.R1.clean.fastq.gz, FRMP8_L2_384X84.R2.clean.fastq.gz	PRJCA025090	SAMC3504162	CRR1120411
Illumina genome resequencing FRMP9	PRJNA1026752	SAMN37757120	SRR26345131	FRMP9_L2_386X86.R1.clean.fastq.gz, FRMP9_L2_386X86.R2.clean.fastq.gz	PRJCA025090	SAMC3504163	CRR1120412
Illumina genome resequencing FRPA1	PRJNA1026752	SAMN37757121	SRR26345130	FRPA1_L2_365X65.R1.clean.fastq.gz, FRPA1_L2_365X65.R2.clean.fastq.gz	PRJCA025090	SAMC3504164	CRR1120413
Illumina genome resequencing FRPA10	PRJNA1026752	SAMN37757122	SRR26345129	FRPA10_L2_375X75.R1.clean.fastq.gz, FRPA10_L2_375X75.R2.clean.fastq.gz	PRJCA025090	SAMC3504165	CRR1120414
Illumina genome resequencing FRPA2	PRJNA1026752	SAMN37757123	SRR26345127	FRPA2_L1_366X66.R1.clean.fastq.gz, FRPA2_L1_366X66.R2.clean.fastq.gz	PRJCA025090	SAMC3504166	CRR1120415
Illumina genome resequencing FRPA3	PRJNA1026752	SAMN37757124	SRR26345126	FRPA3_L2_368X68.R1.clean.fastq.gz, FRPA3_L2_368X68.R2.clean.fastq.gz	PRJCA025090	SAMC3504167	CRR1120416
Illumina genome resequencing FRPA4	PRJNA1026752	SAMN37757125	SRR26345125	FRPA4_L2_369X69.R1.clean.fastq.gz, FRPA4_L2_369X69.R2.clean.fastq.gz	PRJCA025090	SAMC3504168	CRR1120417
Illumina genome resequencing FRPA5	PRJNA1026752	SAMN37757126	SRR26345124	FRPA5_L2_370X70.R1.clean.fastq.gz, FRPA5_L2_370X70.R2.clean.fastq.gz	PRJCA025090	SAMC3504169	CRR1120418
Illumina genome resequencing FRPA6	PRJNA1026752	SAMN37757127	SRR26345123	FRPA6_L2_371X71.R1.clean.fastq.gz, FRPA6_L2_371X71.R2.clean.fastq.gz	PRJCA025090	SAMC3504170	CRR1120419
Illumina genome resequencing FRPA7	PRJNA1026752	SAMN37757128	SRR26345122	FRPA7_L1_372X72.R1.clean.fastq.gz, FRPA7_L1_372X72.R2.clean.fastq.gz	PRJCA025090	SAMC3504171	CRR1120420
Illumina genome resequencing FRPA8	PRJNA1026752	SAMN37757129	SRR26345121	FRPA8_L2_373X73.R1.clean.fastq.gz, FRPA8_L2_373X73.R2.clean.fastq.gz	PRJCA025090	SAMC3504172	CRR1120421
Illumina genome resequencing FRPA9	PRJNA1026752	SAMN37757130	SRR26345120	FRPA9_L1_374X74.R1.clean.fastq.gz, FRPA9_L1_374X74.R2.clean.fastq.gz	PRJCA025090	SAMC3504173	CRR1120422
Illumina genome resequencing ITAX1	PRJNA1026752	SAMN37757131	SRR26345119	ITAX1_L4_129A29.R1.clean.fastq.gz, ITAX1_L4_129A29.R2.clean.fastq.gz	PRJCA025090	SAMC3504174	CRR1120423
Illumina genome resequencing ITAX2	PRJNA1026752	SAMN37757132	SRR26345118	ITAX2_L4_130A30.R1.clean.fastq.gz, ITAX2_L4_130A30.R2.clean.fastq.gz	PRJCA025090	SAMC3504175	CRR1120424
Illumina genome resequencing ITAX3	PRJNA1026752	SAMN37757133	SRR26345116	ITAX3_L4_131A31.R1.clean.fastq.gz, ITAX3_L4_131A31.R2.clean.fastq.gz	PRJCA025090	SAMC3504176	CRR1120425
Illumina genome resequencing ITAX4	PRJNA1026752	SAMN37757134	SRR26345115	ITAX4_L4_132A32.R1.clean.fastq.gz, ITAX4_L4_132A32.R2.clean.fastq.gz	PRJCA025090	SAMC3504177	CRR1120426
Illumina genome resequencing ITAX5	PRJNA1026752	SAMN37757135	SRR26345114	ITAX5_L4_133A33.R1.clean.fastq.gz, ITAX5_L4_133A33.R2.clean.fastq.gz	PRJCA025090	SAMC3504178	CRR1120427
Illumina genome resequencing ITML1	PRJNA1026752	SAMN37757136	SRR26345113	ITML1_L2_358X58.R1.clean.fastq.gz, ITML1_L2_358X58.R2.clean.fastq.gz	PRJCA025090	SAMC3504179	CRR1120428
Illumina genome resequencing ITML10	PRJNA1026752	SAMN37757137	SRR26345259	ITML10_L1_364X64.R1.clean.fastq.gz, ITML10_L1_364X64.R2.clean.fastq.gz	PRJCA025090	SAMC3504180	CRR1120429
Illumina genome resequencing ITML2	PRJNA1026752	SAMN37757138	SRR26345258	ITML2_L2_359X59.R1.clean.fastq.gz, ITML2_L2_359X59.R2.clean.fastq.gz	PRJCA025090	SAMC3504181	CRR1120430
Illumina genome resequencing ITML3	PRJNA1026752	SAMN37757139	SRR26345257	ITML3_L4_172A72.R1.clean.fastq.gz, ITML3_L4_172A72.R2.clean.fastq.gz	PRJCA025090	SAMC3504182	CRR1120431
Illumina genome resequencing ITML4	PRJNA1026752	SAMN37757140	SRR26345256	ITML4_L3_173A73.R1.clean.fastq.gz, ITML4_L3_173A73.R2.clean.fastq.gz	PRJCA025090	SAMC3504183	CRR1120432
Illumina genome resequencing ITML5	PRJNA1026752	SAMN37757141	SRR26345255	ITML5_L4_174A74.R1.clean.fastq.gz, ITML5_L4_174A74.R2.clean.fastq.gz	PRJCA025090	SAMC3504184	CRR1120433
Illumina genome resequencing ITML6	PRJNA1026752	SAMN37757142	SRR26345254	ITML6_L4_175A75.R1.clean.fastq.gz, ITML6_L4_175A75.R2.clean.fastq.gz	PRJCA025090	SAMC3504185	CRR1120434
Illumina genome resequencing ITML7	PRJNA1026752	SAMN37757143	SRR26345252	ITML7_L1_360X60.R1.clean.fastq.gz, ITML7_L1_360X60.R2.clean.fastq.gz	PRJCA025090	SAMC3504186	CRR1120435
Illumina genome resequencing ITML8	PRJNA1026752	SAMN37757144	SRR26345251	ITML8_L2_361X61.R1.clean.fastq.gz, ITML8_L2_361X61.R2.clean.fastq.gz	PRJCA025090	SAMC3504187	CRR1120436
Illumina genome resequencing ITML9	PRJNA1026752	SAMN37757145	SRR26345250	ITML9_L2_363X63.R1.clean.fastq.gz, ITML9_L2_363X63.R2.clean.fastq.gz	PRJCA025090	SAMC3504188	CRR1120437
Illumina genome resequencing JPFK1	PRJNA1026752	SAMN37757146	SRR26345249	JPFK1_L4_172A72.R1.clean.fastq.gz, JPFK1_L4_172A72.R2.clean.fastq.gz	PRJCA025090	SAMC3504189	CRR1120438
Illumina genome resequencing JPFK10	PRJNA1026752	SAMN37757147	SRR26345248	JPFK10_L4_106A06.R1.clean.fastq.gz, JPFK10_L4_106A06.R2.clean.fastq.gz	PRJCA025090	SAMC3504190	CRR1120439
Illumina genome resequencing JPFK2	PRJNA1026752	SAMN37757148	SRR26345247	JPFK2_L4_173A73.R1.clean.fastq.gz, JPFK2_L4_173A73.R2.clean.fastq.gz	PRJCA025090	SAMC3504191	CRR1120440
Illumina genome resequencing JPFK3	PRJNA1026752	SAMN37757149	SRR26345246	JPFK3_L1_174A74.R1.clean.fastq.gz, JPFK3_L1_174A74.R2.clean.fastq.gz	PRJCA025090	SAMC3504192	CRR1120441
Illumina genome resequencing JPFK4	PRJNA1026752	SAMN37757150	SRR26345245	JPFK4_L4_175A75.R1.clean.fastq.gz, JPFK4_L4_175A75.R2.clean.fastq.gz	PRJCA025090	SAMC3504193	CRR1120442
Illumina genome resequencing JPFK5	PRJNA1026752	SAMN37757151	SRR26345244	JPFK5_L1_176A76.R1.clean.fastq.gz, JPFK5_L1_176A76.R2.clean.fastq.gz	PRJCA025090	SAMC3504194	CRR1120443
Illumina genome resequencing JPFK6	PRJNA1026752	SAMN37757152	SRR26345243	JPFK6_L4_381X81.R1.clean.fastq.gz, JPFK6_L4_381X81.R2.clean.fastq.gz	PRJCA025090	SAMC3504195	CRR1120444
Illumina genome resequencing JPFK7	PRJNA1026752	SAMN37757153	SRR26345241	JPFK7_L4_178A78.R1.clean.fastq.gz, JPFK7_L4_178A78.R2.clean.fastq.gz	PRJCA025090	SAMC3504196	CRR1120445
Illumina genome resequencing JPFK8	PRJNA1026752	SAMN37757154	SRR26345240	JPFK8_L4_179A79.R1.clean.fastq.gz, JPFK8_L4_179A79.R2.clean.fastq.gz	PRJCA025090	SAMC3504197	CRR1120446
Illumina genome resequencing JPFK9	PRJNA1026752	SAMN37757155	SRR26345239	JPFK9_L1_105A05.R1.clean.fastq.gz, JPFK9_L1_105A05.R2.clean.fastq.gz	PRJCA025090	SAMC3504198	CRR1120447
Illumina genome resequencing JPKT1	PRJNA1026752	SAMN37757156	SRR26345238	JPKT1_L4_194A94.R1.clean.fastq.gz, JPKT1_L4_194A94.R2.clean.fastq.gz	PRJCA025090	SAMC3504199	CRR1120448
Illumina genome resequencing JPKT10	PRJNA1026752	SAMN37757157	SRR26345237	JPKT10_L4_114A14.R1.clean.fastq.gz, JPKT10_L4_114A14.R2.clean.fastq.gz	PRJCA025090	SAMC3504200	CRR1120449
Illumina genome resequencing JPKT2	PRJNA1026752	SAMN37757158	SRR26345236	JPKT2_L2_301X01.R1.clean.fastq.gz, JPKT2_L2_301X01.R2.clean.fastq.gz	PRJCA025090	SAMC3504201	CRR1120450
Illumina genome resequencing JPKT3	PRJNA1026752	SAMN37757159	SRR26345422	JPKT3_L2_304X04.R1.clean.fastq.gz, JPKT3_L2_304X04.R2.clean.fastq.gz	PRJCA025090	SAMC3504202	CRR1120451
Illumina genome resequencing JPKT4	PRJNA1026752	SAMN37757160	SRR26345421	JPKT4_L2_305X05.R1.clean.fastq.gz, JPKT4_L2_305X05.R2.clean.fastq.gz	PRJCA025090	SAMC3504203	CRR1120452
Illumina genome resequencing JPKT5	PRJNA1026752	SAMN37757161	SRR26345420	JPKT5_L4_113A13.R1.clean.fastq.gz, JPKT5_L4_113A13.R2.clean.fastq.gz	PRJCA025090	SAMC3504204	CRR1120453
Illumina genome resequencing JPKT6	PRJNA1026752	SAMN37757162	SRR26345419	JPKT6_L1_152A52.R1.clean.fastq.gz, JPKT6_L1_152A52.R2.clean.fastq.gz	PRJCA025090	SAMC3504205	CRR1120454
Illumina genome resequencing JPKT7	PRJNA1026752	SAMN37757163	SRR26345416	JPKT7_L2_307X07.R1.clean.fastq.gz, JPKT7_L2_307X07.R2.clean.fastq.gz	PRJCA025090	SAMC3504206	CRR1120455
Illumina genome resequencing JPKT8	PRJNA1026752	SAMN37757164	SRR26345415	JPKT8_L2_308X08.R1.clean.fastq.gz, JPKT8_L2_308X08.R2.clean.fastq.gz	PRJCA025090	SAMC3504207	CRR1120456
Illumina genome resequencing JPKT9	PRJNA1026752	SAMN37757165	SRR26345414	JPKT9_L2_311X11.R1.clean.fastq.gz, JPKT9_L2_311X11.R2.clean.fastq.gz	PRJCA025090	SAMC3504208	CRR1120457
Illumina genome resequencing JPKW1	PRJNA1026752	SAMN37757166	SRR26345413	JPKW1_L4_187A87.R1.clean.fastq.gz, JPKW1_L4_187A87.R2.clean.fastq.gz	PRJCA025090	SAMC3504209	CRR1120458
Illumina genome resequencing JPKW10	PRJNA1026752	SAMN37757167	SRR26345412	JPKW10_L1_193A93.R1.clean.fastq.gz, JPKW10_L1_193A93.R2.clean.fastq.gz, JPKW10_L4_193A93.R1.clean.fastq.gz, JPKW10_L4_193A93.R2.clean.fastq.gz	PRJCA025090	SAMC3504210	CRR1120459
Illumina genome resequencing JPKW2	PRJNA1026752	SAMN37757168	SRR26345411	JPKW2_L4_188A88.R1.clean.fastq.gz, JPKW2_L4_188A88.R2.clean.fastq.gz	PRJCA025090	SAMC3504211	CRR1120460
Illumina genome resequencing JPKW3	PRJNA1026752	SAMN37757169	SRR26345410	JPKW3_L4_189A89.R1.clean.fastq.gz, JPKW3_L4_189A89.R2.clean.fastq.gz	PRJCA025090	SAMC3504212	CRR1120461
Illumina genome resequencing JPKW4	PRJNA1026752	SAMN37757170	SRR26345409	JPKW4_L4_190A90.R1.clean.fastq.gz, JPKW4_L4_190A90.R2.clean.fastq.gz	PRJCA025090	SAMC3504213	CRR1120462
Illumina genome resequencing JPKW5	PRJNA1026752	SAMN37757171	SRR26345408	JPKW5_L4_110A10.R1.clean.fastq.gz, JPKW5_L4_110A10.R2.clean.fastq.gz	PRJCA025090	SAMC3504214	CRR1120463
Illumina genome resequencing JPKW6	PRJNA1026752	SAMN37757172	SRR26345407	JPKW6_L4_111A11.R1.clean.fastq.gz, JPKW6_L4_111A11.R2.clean.fastq.gz	PRJCA025090	SAMC3504215	CRR1120464
Illumina genome resequencing JPKW7	PRJNA1026752	SAMN37757173	SRR26345405	JPKW7_L4_112A12.R1.clean.fastq.gz, JPKW7_L4_112A12.R2.clean.fastq.gz	PRJCA025090	SAMC3504216	CRR1120465
Illumina genome resequencing JPKW8	PRJNA1026752	SAMN37757174	SRR26345404	JPKW8_L4_191A91.R1.clean.fastq.gz, JPKW8_L4_191A91.R2.clean.fastq.gz	PRJCA025090	SAMC3504217	CRR1120466
Illumina genome resequencing JPKW9	PRJNA1026752	SAMN37757175	SRR26345403	JPKW9_L1_192A92.R1.clean.fastq.gz, JPKW9_L1_192A92.R2.clean.fastq.gz, JPKW9_L4_192A92.R1.clean.fastq.gz, JPKW9_L4_192A92.R2.clean.fastq.gz	PRJCA025090	SAMC3504218	CRR1120467
Illumina genome resequencing JPTK1	PRJNA1026752	SAMN37757176	SRR26345402	JPTK1_L4_180A80.R1.clean.fastq.gz, JPTK1_L4_180A80.R2.clean.fastq.gz	PRJCA025090	SAMC3504219	CRR1120468
Illumina genome resequencing JPTK10	PRJNA1026752	SAMN37757177	SRR26345401	JPTK10_L4_186A86.R1.clean.fastq.gz, JPTK10_L4_186A86.R2.clean.fastq.gz	PRJCA025090	SAMC3504220	CRR1120469
Illumina genome resequencing JPTK2	PRJNA1026752	SAMN37757178	SRR26345400	JPTK2_L1_181A81.R1.clean.fastq.gz, JPTK2_L1_181A81.R2.clean.fastq.gz	PRJCA025090	SAMC3504221	CRR1120470
Illumina genome resequencing JPTK3	PRJNA1026752	SAMN37757179	SRR26345399	JPTK3_L4_394X94.R1.clean.fastq.gz, JPTK3_L4_394X94.R2.clean.fastq.gz	PRJCA025090	SAMC3504222	CRR1120471
Illumina genome resequencing JPTK4	PRJNA1026752	SAMN37757180	SRR26345112	JPTK4_L4_183A83.R1.clean.fastq.gz, JPTK4_L4_183A83.R2.clean.fastq.gz	PRJCA025090	SAMC3504223	CRR1120472
Illumina genome resequencing JPTK5	PRJNA1026752	SAMN37757181	SRR26345111	JPTK5_L4_184A84.R1.clean.fastq.gz, JPTK5_L4_184A84.R2.clean.fastq.gz	PRJCA025090	SAMC3504224	CRR1120473
Illumina genome resequencing JPTK6	PRJNA1026752	SAMN37757182	SRR26345110	JPTK6_L1_107A07.R1.clean.fastq.gz, JPTK6_L1_107A07.R2.clean.fastq.gz	PRJCA025090	SAMC3504225	CRR1120474
Illumina genome resequencing JPTK7	PRJNA1026752	SAMN37757183	SRR26345108	JPTK7_L4_185A85.R1.clean.fastq.gz, JPTK7_L4_185A85.R2.clean.fastq.gz	PRJCA025090	SAMC3504226	CRR1120475
Illumina genome resequencing JPTK8	PRJNA1026752	SAMN37757184	SRR26345107	JPTK8_L1_108A08.R1.clean.fastq.gz, JPTK8_L1_108A08.R2.clean.fastq.gz	PRJCA025090	SAMC3504227	CRR1120476
Illumina genome resequencing JPTK9	PRJNA1026752	SAMN37757185	SRR26345106	JPTK9_L4_109A09.R1.clean.fastq.gz, JPTK9_L4_109A09.R2.clean.fastq.gz	PRJCA025090	SAMC3504228	CRR1120477
Illumina genome resequencing KRDJ1	PRJNA1026752	SAMN37757186	SRR26345105	KRDJ1_L2_321X21.R1.clean.fastq.gz, KRDJ1_L2_321X21.R2.clean.fastq.gz, KRDJ1_L3_321X21.R1.clean.fastq.gz, KRDJ1_L3_321X21.R2.clean.fastq.gz	PRJCA025090	SAMC3504229	CRR1120478
Illumina genome resequencing KRDJ10	PRJNA1026752	SAMN37757187	SRR26345104	KRDJ10_L2_328X28.R1.clean.fastq.gz, KRDJ10_L2_328X28.R2.clean.fastq.gz	PRJCA025090	SAMC3504230	CRR1120479
Illumina genome resequencing KRDJ2	PRJNA1026752	SAMN37757188	SRR26345103	KRDJ2_L2_322X22.R1.clean.fastq.gz, KRDJ2_L2_322X22.R2.clean.fastq.gz	PRJCA025090	SAMC3504231	CRR1120480
Illumina genome resequencing KRDJ3	PRJNA1026752	SAMN37757189	SRR26345102	KRDJ3_L1_323X23.R1.clean.fastq.gz, KRDJ3_L1_323X23.R2.clean.fastq.gz	PRJCA025090	SAMC3504232	CRR1120481
Illumina genome resequencing KRDJ4	PRJNA1026752	SAMN37757190	SRR26345101	KRDJ4_L2_324X24.R1.clean.fastq.gz, KRDJ4_L2_324X24.R2.clean.fastq.gz	PRJCA025090	SAMC3504233	CRR1120482
Illumina genome resequencing KRDJ5	PRJNA1026752	SAMN37757191	SRR26345100	KRDJ5_L2_325X25.R1.clean.fastq.gz, KRDJ5_L2_325X25.R2.clean.fastq.gz	PRJCA025090	SAMC3504234	CRR1120483
Illumina genome resequencing KRDJ6	PRJNA1026752	SAMN37757192	SRR26345099	KRDJ6_L4_118A18.R1.clean.fastq.gz, KRDJ6_L4_118A18.R2.clean.fastq.gz	PRJCA025090	SAMC3504235	CRR1120484
Illumina genome resequencing KRDJ7	PRJNA1026752	SAMN37757193	SRR26345097	KRDJ7_L2_326X26.R1.clean.fastq.gz, KRDJ7_L2_326X26.R2.clean.fastq.gz	PRJCA025090	SAMC3504236	CRR1120485
Illumina genome resequencing KRDJ8	PRJNA1026752	SAMN37757194	SRR26345096	KRDJ8_L4_119A19.R1.clean.fastq.gz, KRDJ8_L4_119A19.R2.clean.fastq.gz	PRJCA025090	SAMC3504237	CRR1120486
Illumina genome resequencing KRDJ9	PRJNA1026752	SAMN37757195	SRR26345095	KRDJ9_L4_120A20.R1.clean.fastq.gz, KRDJ9_L4_120A20.R2.clean.fastq.gz	PRJCA025090	SAMC3504238	CRR1120487
Illumina genome resequencing KRDQ1	PRJNA1026752	SAMN37757196	SRR26345094	KRDQ1_L1_121A21.R1.clean.fastq.gz, KRDQ1_L1_121A21.R2.clean.fastq.gz	PRJCA025090	SAMC3504239	CRR1120488
Illumina genome resequencing KRDQ10	PRJNA1026752	SAMN37757197	SRR26345093	KRDQ10_L2_337X37.R1.clean.fastq.gz, KRDQ10_L2_337X37.R2.clean.fastq.gz	PRJCA025090	SAMC3504240	CRR1120489
Illumina genome resequencing KRDQ2	PRJNA1026752	SAMN37757198	SRR26345092	KRDQ2_L4_122A22.R1.clean.fastq.gz, KRDQ2_L4_122A22.R2.clean.fastq.gz	PRJCA025090	SAMC3504241	CRR1120490
Illumina genome resequencing KRDQ3	PRJNA1026752	SAMN37757199	SRR26345091	KRDQ3_L1_329X29.R1.clean.fastq.gz, KRDQ3_L1_329X29.R2.clean.fastq.gz	PRJCA025090	SAMC3504242	CRR1120491
Illumina genome resequencing KRDQ4	PRJNA1026752	SAMN37757200	SRR26345090	KRDQ4_L2_330X30.R1.clean.fastq.gz, KRDQ4_L2_330X30.R2.clean.fastq.gz	PRJCA025090	SAMC3504243	CRR1120492
Illumina genome resequencing KRDQ5	PRJNA1026752	SAMN37757201	SRR26345089	KRDQ5_L2_332X32.R1.clean.fastq.gz, KRDQ5_L2_332X32.R2.clean.fastq.gz	PRJCA025090	SAMC3504244	CRR1120493
Illumina genome resequencing KRDQ6	PRJNA1026752	SAMN37757202	SRR26345088	KRDQ6_L2_333X33.R1.clean.fastq.gz, KRDQ6_L2_333X33.R2.clean.fastq.gz	PRJCA025090	SAMC3504245	CRR1120494
Illumina genome resequencing KRDQ7	PRJNA1026752	SAMN37757203	SRR26345086	KRDQ7_L3_334X34.R1.clean.fastq.gz, KRDQ7_L3_334X34.R2.clean.fastq.gz	PRJCA025090	SAMC3504246	CRR1120495
Illumina genome resequencing KRDQ8	PRJNA1026752	SAMN37757204	SRR26345085	KRDQ8_L2_335X35.R1.clean.fastq.gz, KRDQ8_L2_335X35.R2.clean.fastq.gz	PRJCA025090	SAMC3504247	CRR1120496
Illumina genome resequencing KRDQ9	PRJNA1026752	SAMN37757205	SRR26345084	KRDQ9_L1_336X36.R1.clean.fastq.gz, KRDQ9_L1_336X36.R2.clean.fastq.gz	PRJCA025090	SAMC3504248	CRR1120497
Illumina genome resequencing KRGJ1	PRJNA1026752	SAMN37757206	SRR26345083	KRGJ1_L2_338X38.R1.clean.fastq.gz, KRGJ1_L2_338X38.R2.clean.fastq.gz	PRJCA025090	SAMC3504249	CRR1120498
Illumina genome resequencing KRGJ10	PRJNA1026752	SAMN37757207	SRR26345082	KRGJ10_L2_346X46.R1.clean.fastq.gz, KRGJ10_L2_346X46.R2.clean.fastq.gz	PRJCA025090	SAMC3504250	CRR1120499
Illumina genome resequencing KRGJ2	PRJNA1026752	SAMN37757208	SRR26345081	KRGJ2_L2_339X39.R1.clean.fastq.gz, KRGJ2_L2_339X39.R2.clean.fastq.gz	PRJCA025090	SAMC3504251	CRR1120500
Illumina genome resequencing KRGJ3	PRJNA1026752	SAMN37757209	SRR26345080	KRGJ3_L1_340X40.R1.clean.fastq.gz, KRGJ3_L1_340X40.R2.clean.fastq.gz	PRJCA025090	SAMC3504252	CRR1120501
Illumina genome resequencing KRGJ4	PRJNA1026752	SAMN37757210	SRR26345079	KRGJ4_L1_341X41.R1.clean.fastq.gz, KRGJ4_L1_341X41.R2.clean.fastq.gz	PRJCA025090	SAMC3504253	CRR1120502
Illumina genome resequencing KRGJ5	PRJNA1026752	SAMN37757211	SRR26345078	KRGJ5_L2_342X42.R1.clean.fastq.gz, KRGJ5_L2_342X42.R2.clean.fastq.gz	PRJCA025090	SAMC3504254	CRR1120503
Illumina genome resequencing KRGJ6	PRJNA1026752	SAMN37757212	SRR26345077	KRGJ6_L2_343X43.R1.clean.fastq.gz, KRGJ6_L2_343X43.R2.clean.fastq.gz	PRJCA025090	SAMC3504255	CRR1120504
Illumina genome resequencing KRGJ7	PRJNA1026752	SAMN37757213	SRR26345075	KRGJ7_L2_344X44.R1.clean.fastq.gz, KRGJ7_L2_344X44.R2.clean.fastq.gz	PRJCA025090	SAMC3504256	CRR1120505
Illumina genome resequencing KRGJ8	PRJNA1026752	SAMN37757214	SRR26345074	KRGJ8_L4_123A23.R1.clean.fastq.gz, KRGJ8_L4_123A23.R2.clean.fastq.gz	PRJCA025090	SAMC3504257	CRR1120506
Illumina genome resequencing KRGJ9	PRJNA1026752	SAMN37757215	SRR26345073	KRGJ9_L2_345X45.R1.clean.fastq.gz, KRGJ9_L2_345X45.R2.clean.fastq.gz	PRJCA025090	SAMC3504258	CRR1120507
Illumina genome resequencing KRSK1	PRJNA1026752	SAMN37757216	SRR26345072	KRSK1_L1_347X47.R1.clean.fastq.gz, KRSK1_L1_347X47.R2.clean.fastq.gz	PRJCA025090	SAMC3504259	CRR1120508
Illumina genome resequencing KRSK10	PRJNA1026752	SAMN37757217	SRR26345071	KRSK10_L1_357X57.R1.clean.fastq.gz, KRSK10_L1_357X57.R2.clean.fastq.gz	PRJCA025090	SAMC3504260	CRR1120509
Illumina genome resequencing KRSK2	PRJNA1026752	SAMN37757218	SRR26345070	KRSK2_L2_349X49.R1.clean.fastq.gz, KRSK2_L2_349X49.R2.clean.fastq.gz	PRJCA025090	SAMC3504261	CRR1120510
Illumina genome resequencing KRSK3	PRJNA1026752	SAMN37757219	SRR26345069	KRSK3_L1_350X50.R1.clean.fastq.gz, KRSK3_L1_350X50.R2.clean.fastq.gz	PRJCA025090	SAMC3504262	CRR1120511
Illumina genome resequencing KRSK4	PRJNA1026752	SAMN37757220	SRR26345068	KRSK4_L4_170A70.R1.clean.fastq.gz, KRSK4_L4_170A70.R2.clean.fastq.gz	PRJCA025090	SAMC3504263	CRR1120512
Illumina genome resequencing KRSK5	PRJNA1026752	SAMN37757221	SRR26345067	KRSK5_L2_351X51.R1.clean.fastq.gz, KRSK5_L2_351X51.R2.clean.fastq.gz	PRJCA025090	SAMC3504264	CRR1120513
Illumina genome resequencing KRSK6	PRJNA1026752	SAMN37757222	SRR26345066	KRSK6_L4_171A71.R1.clean.fastq.gz, KRSK6_L4_171A71.R2.clean.fastq.gz	PRJCA025090	SAMC3504265	CRR1120514
Illumina genome resequencing KRSK7	PRJNA1026752	SAMN37757223	SRR26345064	KRSK7_L2_352X52.R1.clean.fastq.gz, KRSK7_L2_352X52.R2.clean.fastq.gz	PRJCA025090	SAMC3504266	CRR1120515
Illumina genome resequencing KRSK8	PRJNA1026752	SAMN37757224	SRR26345063	KRSK8_L2_353X53.R1.clean.fastq.gz, KRSK8_L2_353X53.R2.clean.fastq.gz	PRJCA025090	SAMC3504267	CRR1120516
Illumina genome resequencing KRSK9	PRJNA1026752	SAMN37757225	SRR26345062	KRSK9_L1_356X56.R1.clean.fastq.gz, KRSK9_L1_356X56.R2.clean.fastq.gz	PRJCA025090	SAMC3504268	CRR1120517
Illumina genome resequencing KRSL1	PRJNA1026752	SAMN37757226	SRR26345061	KRSL1_L2_312X12.R1.clean.fastq.gz, KRSL1_L2_312X12.R2.clean.fastq.gz, KRSL1_L3_312X12.R1.clean.fastq.gz, KRSL1_L3_312X12.R2.clean.fastq.gz	PRJCA025090	SAMC3504269	CRR1120518
Illumina genome resequencing KRSL10	PRJNA1026752	SAMN37757227	SRR26345060	KRSL10_L2_320X20.R1.clean.fastq.gz, KRSL10_L2_320X20.R2.clean.fastq.gz	PRJCA025090	SAMC3504270	CRR1120519
Illumina genome resequencing KRSL2	PRJNA1026752	SAMN37757228	SRR26345059	KRSL2_L1_115A15.R1.clean.fastq.gz, KRSL2_L1_115A15.R2.clean.fastq.gz	PRJCA025090	SAMC3504271	CRR1120520
Illumina genome resequencing KRSL3	PRJNA1026752	SAMN37757229	SRR26345058	KRSL3_L2_314X14.R1.clean.fastq.gz, KRSL3_L2_314X14.R2.clean.fastq.gz	PRJCA025090	SAMC3504272	CRR1120521
Illumina genome resequencing KRSL4	PRJNA1026752	SAMN37757230	SRR26345057	KRSL4_L2_316X16.R1.clean.fastq.gz, KRSL4_L2_316X16.R2.clean.fastq.gz	PRJCA025090	SAMC3504273	CRR1120522
Illumina genome resequencing KRSL5	PRJNA1026752	SAMN37757231	SRR26345056	KRSL5_L2_175A75.R1.clean.fastq.gz, KRSL5_L2_175A75.R2.clean.fastq.gz	PRJCA025090	SAMC3504274	CRR1120523
Illumina genome resequencing KRSL6	PRJNA1026752	SAMN37757232	SRR26345055	KRSL6_L4_116A16.R1.clean.fastq.gz, KRSL6_L4_116A16.R2.clean.fastq.gz	PRJCA025090	SAMC3504275	CRR1120524
Illumina genome resequencing KRSL7	PRJNA1026752	SAMN37757233	SRR26345053	KRSL7_L2_318X18.R1.clean.fastq.gz, KRSL7_L2_318X18.R2.clean.fastq.gz	PRJCA025090	SAMC3504276	CRR1120525
Illumina genome resequencing KRSL8	PRJNA1026752	SAMN37757234	SRR26345458	KRSL8_L1_319X19.R1.clean.fastq.gz, KRSL8_L1_319X19.R2.clean.fastq.gz	PRJCA025090	SAMC3504277	CRR1120526
Illumina genome resequencing KRSL9	PRJNA1026752	SAMN37757235	SRR26345457	KRSL9_L4_117A17.R1.clean.fastq.gz, KRSL9_L4_117A17.R2.clean.fastq.gz	PRJCA025090	SAMC3504278	CRR1120527
Illumina genome resequencing USGE1	PRJNA1026752	SAMN37757236	SRR26345456	USGE1_L4_314X14.R1.clean.fastq.gz, USGE1_L4_314X14.R2.clean.fastq.gz	PRJCA025090	SAMC3504279	CRR1120528
Illumina genome resequencing USGE3	PRJNA1026752	SAMN37757237	SRR26345455	USGE3_L4_152A52.R1.clean.fastq.gz, USGE3_L4_152A52.R2.clean.fastq.gz	PRJCA025090	SAMC3504280	CRR1120529
Illumina genome resequencing USGE4	PRJNA1026752	SAMN37757238	SRR26345454	USGE4_L4_153A53.R1.clean.fastq.gz, USGE4_L4_153A53.R2.clean.fastq.gz	PRJCA025090	SAMC3504281	CRR1120530
Illumina genome resequencing USGE5	PRJNA1026752	SAMN37757239	SRR26345453	USGE5_L4_154A54.R1.clean.fastq.gz, USGE5_L4_154A54.R2.clean.fastq.gz	PRJCA025090	SAMC3504282	CRR1120531
Illumina genome resequencing USGE7	PRJNA1026752	SAMN37757240	SRR26345452	USGE7_L4_180A80.R1.clean.fastq.gz, USGE7_L4_180A80.R2.clean.fastq.gz	PRJCA025090	SAMC3504283	CRR1120532
Illumina genome resequencing USGE8	PRJNA1026752	SAMN37757241	SRR26345451	USGE8_L4_155A55.R1.clean.fastq.gz, USGE8_L4_155A55.R2.clean.fastq.gz	PRJCA025090	SAMC3504284	CRR1120533
Illumina genome resequencing USIL1	PRJNA1026752	SAMN37757242	SRR26345450	USIL1_L1_132A32.R1.clean.fastq.gz, USIL1_L1_132A32.R2.clean.fastq.gz	PRJCA025090	SAMC3504285	CRR1120534
Illumina genome resequencing USIL10	PRJNA1026752	SAMN37757243	SRR26345448	USIL10_L2_137A37.R1.clean.fastq.gz, USIL10_L2_137A37.R2.clean.fastq.gz	PRJCA025090	SAMC3504286	CRR1120535
Illumina genome resequencing USIL2	PRJNA1026752	SAMN37757244	SRR26345447	USIL2_L4_147A47.R1.clean.fastq.gz, USIL2_L4_147A47.R2.clean.fastq.gz	PRJCA025090	SAMC3504287	CRR1120536
Illumina genome resequencing USIL4	PRJNA1026752	SAMN37757245	SRR26345398	USIL4_L4_148A48.R1.clean.fastq.gz, USIL4_L4_148A48.R2.clean.fastq.gz	PRJCA025090	SAMC3504288	CRR1120537
Illumina genome resequencing USIL6	PRJNA1026752	SAMN37757246	SRR26345397	USIL6_L4_149A49.R1.clean.fastq.gz, USIL6_L4_149A49.R2.clean.fastq.gz	PRJCA025090	SAMC3504289	CRR1120538
Illumina genome resequencing USIL7	PRJNA1026752	SAMN37757247	SRR26345396	USIL7_L1_135A35.R1.clean.fastq.gz, USIL7_L1_135A35.R2.clean.fastq.gz	PRJCA025090	SAMC3504290	CRR1120539
Illumina genome resequencing USIL9	PRJNA1026752	SAMN37757248	SRR26345395	USIL9_L4_150A50.R1.clean.fastq.gz, USIL9_L4_150A50.R2.clean.fastq.gz	PRJCA025090	SAMC3504291	CRR1120540
Illumina genome resequencing USIN1	PRJNA1026752	SAMN37757249	SRR26345394	USIN1_L2_134A34.R1.clean.fastq.gz, USIN1_L2_134A34.R2.clean.fastq.gz	PRJCA025090	SAMC3504292	CRR1120541
Illumina genome resequencing USIN10	PRJNA1026752	SAMN37757250	SRR26345393	USIN10_L1_130A30.R1.clean.fastq.gz, USIN10_L1_130A30.R2.clean.fastq.gz	PRJCA025090	SAMC3504293	CRR1120542
Illumina genome resequencing USIN2	PRJNA1026752	SAMN37757251	SRR26345392	USIN2_L2_135A35.R1.clean.fastq.gz, USIN2_L2_135A35.R2.clean.fastq.gz	PRJCA025090	SAMC3504294	CRR1120543
Illumina genome resequencing USIN3	PRJNA1026752	SAMN37757252	SRR26345391	USIN3_L1_125A25.R1.clean.fastq.gz, USIN3_L1_125A25.R2.clean.fastq.gz	PRJCA025090	SAMC3504295	CRR1120544
Illumina genome resequencing USIN4	PRJNA1026752	SAMN37757253	SRR26345389	USIN4_L1_126A26.R1.clean.fastq.gz, USIN4_L1_126A26.R2.clean.fastq.gz	PRJCA025090	SAMC3504296	CRR1120545
Illumina genome resequencing USIN5	PRJNA1026752	SAMN37757254	SRR26345388	USIN5_L1_127A27.R1.clean.fastq.gz, USIN5_L1_127A27.R2.clean.fastq.gz	PRJCA025090	SAMC3504297	CRR1120546
Illumina genome resequencing USIN6	PRJNA1026752	SAMN37757255	SRR26345387	USIN6_L4_136A36.R1.clean.fastq.gz, USIN6_L4_136A36.R2.clean.fastq.gz	PRJCA025090	SAMC3504298	CRR1120547
Illumina genome resequencing USIN7	PRJNA1026752	SAMN37757256	SRR26345386	USIN7_L1_128A28.R1.clean.fastq.gz, USIN7_L1_128A28.R2.clean.fastq.gz	PRJCA025090	SAMC3504299	CRR1120548
Illumina genome resequencing USIN8	PRJNA1026752	SAMN37757257	SRR26345385	USIN8_L1_129A29.R1.clean.fastq.gz, USIN8_L1_129A29.R2.clean.fastq.gz	PRJCA025090	SAMC3504300	CRR1120549
Illumina genome resequencing USIN9	PRJNA1026752	SAMN37757258	SRR26345384	USIN9_L4_137A37.R1.clean.fastq.gz, USIN9_L4_137A37.R2.clean.fastq.gz	PRJCA025090	SAMC3504301	CRR1120550
Illumina genome resequencing USMI1	PRJNA1026752	SAMN37757259	SRR26345383	USMI1_L4_138A38.R1.clean.fastq.gz, USMI1_L4_138A38.R2.clean.fastq.gz	PRJCA025090	SAMC3504302	CRR1120551
Illumina genome resequencing USMI10	PRJNA1026752	SAMN37757260	SRR26345382	USMI10_L4_146A46.R1.clean.fastq.gz, USMI10_L4_146A46.R2.clean.fastq.gz	PRJCA025090	SAMC3504303	CRR1120552
Illumina genome resequencing USMI2	PRJNA1026752	SAMN37757261	SRR26345381	USMI2_L4_139A39.R1.clean.fastq.gz, USMI2_L4_139A39.R2.clean.fastq.gz	PRJCA025090	SAMC3504304	CRR1120553
Illumina genome resequencing USMI3	PRJNA1026752	SAMN37757262	SRR26345380	USMI3_L4_140A40.R1.clean.fastq.gz, USMI3_L4_140A40.R2.clean.fastq.gz	PRJCA025090	SAMC3504305	CRR1120554
Illumina genome resequencing USMI4	PRJNA1026752	SAMN37757263	SRR26345377	USMI4_L4_141A41.R1.clean.fastq.gz, USMI4_L4_141A41.R2.clean.fastq.gz	PRJCA025090	SAMC3504306	CRR1120555
Illumina genome resequencing USMI5	PRJNA1026752	SAMN37757264	SRR26345376	USMI5_L4_142A42.R1.clean.fastq.gz, USMI5_L4_142A42.R2.clean.fastq.gz	PRJCA025090	SAMC3504307	CRR1120556
Illumina genome resequencing USMI6	PRJNA1026752	SAMN37757265	SRR26345375	USMI6_L4_143A43.R1.clean.fastq.gz, USMI6_L4_143A43.R2.clean.fastq.gz	PRJCA025090	SAMC3504308	CRR1120557
Illumina genome resequencing USMI7	PRJNA1026752	SAMN37757266	SRR26345235	USMI7_L2_144A44.R1.clean.fastq.gz, USMI7_L2_144A44.R2.clean.fastq.gz	PRJCA025090	SAMC3504309	CRR1120558
Illumina genome resequencing USMI8	PRJNA1026752	SAMN37757267	SRR26345234	USMI8_L4_145A45.R1.clean.fastq.gz, USMI8_L4_145A45.R2.clean.fastq.gz	PRJCA025090	SAMC3504310	CRR1120559
Illumina genome resequencing USMI9	PRJNA1026752	SAMN37757268	SRR26345233	USMI9_L1_131A31.R1.clean.fastq.gz, USMI9_L1_131A31.R2.clean.fastq.gz	PRJCA025090	SAMC3504311	CRR1120560
