# Supplementary material for: Global Invasion History and Genomic Signatures of Adaptation of the Highly Invasive Sycamore Lace Bug
Source: Genomics Proteomics Bioinformatics. 2024 Oct 14;22(6):qzae074. doi: 10.1093/gpbjnl/qzae074 (PMC11993305; doi:10.1093/gpbjnl/qzae074)
Supplement: qzae074_Supplementary_Data [file qzae074_supplementary_data.zip › Table S18.xlsx]

## Sheet: Table S18
Table S18 List and annotation of six shared genes exhibiting genomic signatures of selection
Databases	Accession number	Description
NR database
HiC_scaffold_4.g07783.m1	XP_014245008.1	XP_014245008.1 PREDICTED: neuroblastoma-amplified sequence-like [Cimex lectularius]
HiC_scaffold_4.g07784.m1	XP_014243568.1	XP_014243568.1 PREDICTED: ets DNA-binding protein pokkuri isoform X1 [Cimex lectularius]
HiC_scaffold_4.g07785.m1	KOX71954.1	KOX71954.1 hypothetical protein WN51_03231 [Melipona quadrifasciata]
HiC_scaffold_4.g07788.m2	XP_014271657.1	XP_014271657.1 PREDICTED: collagen type IV alpha-3-binding protein [Halyomorpha halys]
HiC_scaffold_4.g07789.m1	XP_014290865.1	XP_014290865.1 PREDICTED: serine/threonine-protein phosphatase 5 [Halyomorpha halys]
HiC_scaffold_4.g07790.m1	XP_014247248.1	XP_014247248.1 PREDICTED: short-chain specific acyl-CoA dehydrogenase, mitochondrial [Cimex lectularius]
GO database
HiC_scaffold_4.g07785.m1	GO:0016020//membrane	transmembrane protein 165
HiC_scaffold_4.g07789.m1	GO:0006470//protein dephosphorylation; GO:0005634//nucleus; GO:0005737//cytoplasm; GO:0004721//phosphoprotein phosphatase activity;	serine threonine-protein phosphatase 5
HiC_scaffold_4.g07790.m1	GO:0055114//oxidation-reduction process; GO:0003995//acyl-CoA dehydrogenase activity; GO:0050660//flavin adenine dinucleotide binding;	short-chain specific acyl- mitochondrial
Swiss database
HiC_scaffold_4.g07783.m1	sp|Q5TYW4|NBAS_DANRE	sp|Q5TYW4|NBAS_DANRE Neuroblastoma-amplified sequence OS=Danio rerio GN=nbas PE=2 SV=1
HiC_scaffold_4.g07784.m1	sp|Q01842|POK_DROME	sp|Q01842|POK_DROME Ets DNA-binding protein pokkuri OS=Drosophila melanogaster GN=aop PE=1 SV=2
HiC_scaffold_4.g07785.m1	sp|Q4V899|TM165_RAT	sp|Q4V899|TM165_RAT Transmembrane protein 165 OS=Rattus norvegicus GN=Tmem165 PE=2 SV=1
HiC_scaffold_4.g07788.m2	sp|Q6VVX2|C43BP_CRIGR	sp|Q6VVX2|C43BP_CRIGR Collagen type IV alpha-3-binding protein OS=Cricetulus griseus GN=COL4A3BP PE=1 SV=1
HiC_scaffold_4.g07789.m1	sp|P53042|PPP5_RAT	sp|P53042|PPP5_RAT Serine/threonine-protein phosphatase 5 OS=Rattus norvegicus GN=Ppp5c PE=1 SV=1
HiC_scaffold_4.g07790.m1	sp|P15651|ACADS_RAT	sp|P15651|ACADS_RAT Short-chain specific acyl-CoA dehydrogenase, mitochondrial OS=Rattus norvegicus GN=Acads PE=1 SV=2
eggNOG database
HiC_scaffold_4.g07783.m1	7460.GB17371-PA	7460.GB17371-PA,OS,[Neuroblastoma amplified sequence],[WD40],[Secretory pathway protein Sec39]
HiC_scaffold_4.g07784.m1	34740.HMEL016694-PA	34740.HMEL016694-PA,K,[Ets variant 6],[Ets domain transcription factor],[SAM_PNT]
HiC_scaffold_4.g07785.m1	7460.GB15136-PA	7460.GB15136-PA,S,[transmembrane protein 165],[Uncharacterized protein family UPF0016]
HiC_scaffold_4.g07788.m2	7460.GB10955-PA	7460.GB10955-PA,TVIU,[PH domain],[collagen type IV alpha-3-binding protein-like],[collagen, type IV, alpha 3 (Goodpasture antigen) binding protein],[collagen type IV alpha-3-binding]
HiC_scaffold_4.g07789.m1	7425.NV18433-PA	7425.NV18433-PA,T,[protein phosphatase 5, catalytic subunit],[PPP5 TPR repeat region],[-phosphatase],[serine threonineprotein phosphatase],[serine threonine-protein phosphatase]
HiC_scaffold_4.g07790.m1	7091.BGIBMGA013140-TA	7091.BGIBMGA013140-TA,I,[acyl-CoA dehydrogenase],[Acyl-CoA dehydrogenase, N-terminal domain],[Acyl-CoA dehydrogenase, C-terminal domain]
KEGG database
HiC_scaffold_4.g07783.m1	K20473	NBAS	http://www.genome.jp/dbget-bin/www_bget?ko:K20473
HiC_scaffold_4.g07784.m1	K03211	ETV6_7, yan	http://www.genome.jp/dbget-bin/www_bget?ko:K03211	ko05202:Transcriptional misregulation in cancer	ko04320:Dorso-ventral axis formation	ko04013:MAPK signaling pathway - fly
HiC_scaffold_4.g07788.m2	K08283	COL4A3BP	http://www.genome.jp/dbget-bin/www_bget?ko:K08283
HiC_scaffold_4.g07789.m1	K04460	PPP5C	http://www.genome.jp/dbget-bin/www_bget?ko:K04460	ko04010:MAPK signaling pathway
HiC_scaffold_4.g07790.m1	K00248	ACADS, bcd	http://www.genome.jp/dbget-bin/www_bget?ko:K00248	ko00650:Butanoate metabolism	ko01212:Fatty acid metabolism	ko00280:Valine, leucine and isoleucine degradation	ko00071:Fatty acid degradation	ko01200:Carbon metabolism
