# Supplementary material for: Global Invasion History and Genomic Signatures of Adaptation of the Highly Invasive Sycamore Lace Bug
Source: Genomics Proteomics Bioinformatics. 2024 Oct 14;22(6):qzae074. doi: 10.1093/gpbjnl/qzae074 (PMC11993305; doi:10.1093/gpbjnl/qzae074)
Supplement: qzae074_Supplementary_Data [file qzae074_supplementary_data.zip › Table S25.xlsx]

## Sheet: Table S24
Table S25 Software and parameters used in this study
Software	Parameters
Genome size estimation
fastp v0.23.1	-q 5 -u 50 --length_required 150 -w 8 -n 15
Jellyfish	count -m 19 -t 20 -F 2; histo -t 20 -h 10000000
GenomeScope v1.0	-k 19
Genome assembly
Canu v1.8	genomeSize= 400m
wtdbg2	-x sq -g 400m -t 20
Arrow (smrtlink_5.0)	default
Pilon v1.22	default
Redundans v0.13c	--overlap 0.894
Juicer	-s MboI -t 8
3D-DNA	-r 2 -m diploid --editor-repeat-coverage 15
BUSCO v3.0.1	-l insecta_odb10 -m genome -c 20
Repeat annotation
RepeatMasker v4.07	-nolow -norna -gff -engine ncbi -parallel 20 -no_is
RepeatModeler v1.0.11	-engine ncbi -pa 60 -database WC
RepeatProteinMask	default
TRF v4.07b	default
ncRNA annotation
tRNAscan-SE v2.0	default
Blastn v2.15	-evalue 1e-5 -word_size 7 -soft_masking false -max_target_seqs 1000000 -outfmt 6 -num_threads 8
Structural annotation
GeMoMa v1.6	default
PASA v2.0.1	--CPU 96 --stringent_alignment_overlap 30.0
HISAT v2.0.4	default
Cufflinks v2.2.1	default
Augustus v3.3	--gff3=on --uniqueGeneId=true --hintsfile=hints.gff --alternatives-from-evidence=false --alternatives-from-sampling=false --allow_hinted_splicesites=atac
SNAP	default
GeneMark-ET v4.21	-cores 48 --max_gap 3000
GlimmerHMM v3.0.4	default
EVM v1.1.1	--segmentSize 100000 --overlapSize 10000 --partition_listing
MCscan (Python version)	default
Functional annotation
Blastp v2.15	-evalue 1e-5 -max_target_seqs 10 -num_threads 8
eggNOG-mapper v2.1.9	default
Comparative genomics
Orthofinder v2.5.4	-S blast -T fasttree -M msa -t 16
MAFFT v7.313	Iterative refinement methods = L-INS-i
RaxML v8.0.19	-p 12345 -x 12345 -# 100 -f ad -T 20
PAML v4.9	model = 2, NSsites = 2, fix_omega = 0, omega = 1
CAFÉ5	-p -k 2
TBtools v1.112	default
Genome mapping and SNPs calling
BWA-MEM v0.7.12-r1039	default
SAMtools v1.16.1	default
Picard v2.21.6	default
GATK v4.1.9.0	--cluster-window-size 10 --cluster-size 3 --filter-name Qual --filter-expression "QUAL < 30.0" --filter-name QD --filter-expression "QD < 13.0" --filter-name MQ --filter-expression "MQ < 20.0" --filter-name FS --filter-expression "FS > 20.0" --filter-name MQRanKSum --filter-expression "MQRanKSum < -3.0" --filter-name ReadPosRankSum --filter-expression "ReadPosRankSum < -3.0"
VCFtools v0.1.15	--min-alleles 2 --max-alleles 2 --max-missing 0.85 --maf 0.05 --mac 3 --minQ 30 --minDP 3 --maxDP 600 --min-meanDP 10 --recode --recode-INFO-all
Population genetic structure
KING v2.2.5	--kinship --degree 2 –rplot
VCFtools	-thin 3000
PLINK v1.90b6.18	--const-fid --allow-extra-chr --indep-pairwise 50 10 0.2 --maf 0.05 --geno 0.1 --hwe 0.0001 --recode (for ADMIXTURE); --pca --allow-extra-chr (for PCA)
ADMIXTURE v1.3.0	k=2, 3, 4, 5…., 10
raxmlHPC-PTHREADS-AVX2	-f a -x 12345 -N 1000 -m GTRGAMMA -n q -T 15 -p 56948
SMC++	estimate 2.8e-9 –cores 10; plot -g 0.2 -x 0 1e5
PopLDdecay	-OutType 2
IQ-TREE v1.6.5	-m test -bb 1000
DnaSP v6.0	default
Arlequin v3.5	default
TranslatorX	default
BAPS v6.0	default
MAFFT v7.0	Iterative refinement methods = G-INS-i
TreeMix v1.1.3	-root USA -m 2 -noss -k 500 -global
Stacks v2.65	populations (default)
Selection analyses
VCFtools v0.1.15	--weir-fst-pop pop1.txt --weir-fst-pop pop2.txt --max-missing 0.85 (for Fst) ---maf 0.05 --min-meanDP 10 -window-pi 10000 --window-pi-step 5000; --max-missing 0.85 --maf 0.05 --min-meanDP 10 --window-pi 10000 --window-pi-step 5000 (for θπ)
BetaScan	default
SnpEff v4.3t	default
GEA analysis
PGDSpider v2	-inputfile data.vcf -inputformat VCF -outputfile data.bayenv -outputformat BAYENV -spid VCF_BAYENV.spid
Bayenv v2	-i neutral_loci.bayenv -p 17 -k 50000 -r 3240 > neutral_loci.matrix; calc_bf.sh data.bayenv ENVIRONFILE neutral_loci.matrix 42 50000 10
