# Supplementary material for: Global Invasion History and Genomic Signatures of Adaptation of the Highly Invasive Sycamore Lace Bug
Source: Genomics Proteomics Bioinformatics. 2024 Oct 14;22(6):qzae074. doi: 10.1093/gpbjnl/qzae074 (PMC11993305; doi:10.1093/gpbjnl/qzae074)
Supplement: qzae074_Supplementary_Data [file qzae074_supplementary_data.zip › Table S10.xlsx]

## Sheet: Table S10
Table S10 Missing rates for SNPs in Corythucha ciliata samples
Sample	Number of total SNPs	Number of missing SNPs	Frequency of missing SNPs	Note
KRGJ8	5304238	3088518	0.582274	high missing rate/excluded
JPKW7	5304238	1655123	0.312038	high missing rate/excluded
FRPA8	5304238	1652173	0.311482	high missing rate/excluded
CNLH10	5304238	1647695	0.310637	high missing rate/excluded
FRPA10	5304238	1645937	0.310306	high missing rate/excluded
ITML10	5304238	1645698	0.310261	high missing rate/excluded
CNYZ6	5304238	1644475	0.31003	high missing rate/excluded
FRPA2	5304238	1643690	0.309882	high missing rate/excluded
FRPA1	5304238	1625625	0.306477	high missing rate/excluded
ITML6	5304238	1476654	0.278391	high missing rate/excluded
USMI9	5304238	978764	0.184525	high missing rate/excluded
BEBR4	5304238	972271	0.183301	high missing rate/excluded
CNCD7	5304238	862920	0.162685	high missing rate/excluded
DEDR3	5304238	258900	0.04881
USIN9	5304238	242726	0.0457608
DEDR4	5304238	162474	0.030631
USIN5	5304238	156704	0.0295432
JPTK2	5304238	132482	0.0249766
JPFK10	5304238	112592	0.0212268
CNCD5	5304238	111198	0.020964
JPTK5	5304238	110334	0.0208011
JPTK3	5304238	103650	0.019541
JPTK6	5304238	103617	0.0195348
CNLH9	5304238	100826	0.0190086
JPTK4	5304238	99850	0.0188246
USIN3	5304238	99528	0.0187639
JPTK10	5304238	97406	0.0183638
CNWH3	5304238	97213	0.0183274
CNLN8	5304238	96846	0.0182582
JPTK8	5304238	96646	0.0182205
JPTK9	5304238	96192	0.0181349
JPTK7	5304238	93799	0.0176838
JPTK1	5304238	93214	0.0175735
CNSY4	5304238	92947	0.0175232
JPKW3	5304238	91395	0.0172306
CNGY5	5304238	87398	0.016477
CNLN6	5304238	87094	0.0164197
USGE7	5304238	87018	0.0164054
CNJN5	5304238	86277	0.0162657
DEMU8	5304238	84811	0.0159893
CNGY4	5304238	83945	0.015826
CNGY7	5304238	83204	0.0156863
CHZU3	5304238	82408	0.0155363
CNSY2	5304238	82267	0.0155097
CNSY6	5304238	82135	0.0154848
CNSY5	5304238	82002	0.0154597
JPFK1	5304238	81549	0.0153743
CNCD4	5304238	81382	0.0153428
CNLH3	5304238	80092	0.0150996
JPKW9	5304238	78260	0.0147542
KRDQ1	5304238	78174	0.014738
CNTY7	5304238	78113	0.0147265
CNWH5	5304238	77374	0.0145872
KRGJ10	5304238	77325	0.014578
ATGZ3	5304238	76649	0.0144505
JPFK2	5304238	76647	0.0144501
BEBR10	5304238	76516	0.0144254
CNLZ4	5304238	76229	0.0143713
JPKT9	5304238	75014	0.0141423
JPKT3	5304238	74800	0.0141019
CHGN9	5304238	74596	0.0140635
JPKW10	5304238	74549	0.0140546
CNBJ4	5304238	74375	0.0140218
USIN4	5304238	74119	0.0139735
CNLH4	5304238	73771	0.0139079
CNFZ3	5304238	73133	0.0137877
CNGY6	5304238	72950	0.0137532
CNGY3	5304238	72941	0.0137515
ITAX3	5304238	72150	0.0136023
CNLN1	5304238	71766	0.0135299
JPFK6	5304238	71427	0.013466
CNGY8	5304238	71392	0.0134594
CHZU7	5304238	71135	0.013411
KRGJ1	5304238	70984	0.0133825
KRGJ9	5304238	70852	0.0133576
JPKW8	5304238	70691	0.0133273
DEDR9	5304238	70629	0.0133156
BEBR1	5304238	70259	0.0132458
USMI5	5304238	69638	0.0131287
CNLN9	5304238	69406	0.013085
CHZU1	5304238	68966	0.0130021
CNBJ5	5304238	68470	0.0129085
USMI10	5304238	68248	0.0128667
KRDJ5	5304238	68191	0.0128559
DEMU10	5304238	68171	0.0128522
CHZU2	5304238	68004	0.0128207
JPKW2	5304238	67590	0.0127426
USIN1	5304238	67456	0.0127174
CNLN5	5304238	67119	0.0126538
KRDJ4	5304238	66952	0.0126224
CNSY8	5304238	66340	0.012507
DEDR6	5304238	66296	0.0124987
ATGZ2	5304238	66239	0.0124879
CNTY8	5304238	66170	0.0124749
ITAX2	5304238	66066	0.0124553
CNCD1	5304238	66028	0.0124482
CNJN4	5304238	65774	0.0124003
DEDR1	5304238	65647	0.0123763
CNLN10	5304238	65554	0.0123588
KRDJ1	5304238	65365	0.0123232
CNLS4	5304238	65292	0.0123094
CNLS3	5304238	65256	0.0123026
USGE4	5304238	65194	0.0122909
USIL7	5304238	65104	0.012274
CNLS6	5304238	64307	0.0121237
CNFZ7	5304238	64208	0.012105
BEBR5	5304238	64073	0.0120796
CHGN5	5304238	63899	0.0120468
CHGN2	5304238	63885	0.0120441
DEDR7	5304238	63481	0.011968
CNQD4	5304238	63403	0.0119533
KRSL2	5304238	63348	0.0119429
CNQD1	5304238	63209	0.0119167
ITAX5	5304238	63199	0.0119148
FRMP3	5304238	63109	0.0118978
CNLZ10	5304238	62991	0.0118756
JPKT8	5304238	62955	0.0118688
KRSL9	5304238	62161	0.0117191
FRMP10	5304238	62096	0.0117069
CNTY4	5304238	62090	0.0117057
CNYZ9	5304238	61931	0.0116758
DEDR8	5304238	61785	0.0116482
BEBR8	5304238	61707	0.0116335
JPFK8	5304238	61512	0.0115968
ITAX4	5304238	61407	0.011577
BEBR2	5304238	61373	0.0115706
JPKW1	5304238	61349	0.011566
CHZU4	5304238	61190	0.0115361
CNJN2	5304238	61140	0.0115266
CNBJ3	5304238	61066	0.0115127
CHZU8	5304238	61012	0.0115025
CNLS1	5304238	60967	0.011494
DEMU9	5304238	60693	0.0114424
CNGY9	5304238	60642	0.0114327
CNGY1	5304238	60628	0.0114301
ITML1	5304238	60589	0.0114228
CNLZ9	5304238	60494	0.0114048
CHGN8	5304238	60444	0.0113954
CNLZ7	5304238	60189	0.0113473
USMI2	5304238	60163	0.0113424
USIN8	5304238	60151	0.0113402
DEMU7	5304238	59489	0.0112154
FRPA9	5304238	59442	0.0112065
CNLN4	5304238	59434	0.011205
JPKT7	5304238	59381	0.011195
BEBR3	5304238	59352	0.0111895
CNLS10	5304238	59120	0.0111458
CNGY10	5304238	59048	0.0111322
JPKT4	5304238	59042	0.0111311
CNHH9	5304238	58815	0.0110883
CNFZ6	5304238	58813	0.0110879
CNYZ1	5304238	58788	0.0110832
KRGJ6	5304238	58705	0.0110676
CHZU6	5304238	58652	0.0110576
ATGZ5	5304238	58626	0.0110527
KRGJ5	5304238	58464	0.0110221
CNFZ5	5304238	58012	0.0109369
CHZU9	5304238	57833	0.0109032
JPFK7	5304238	57818	0.0109003
KRGJ4	5304238	57816	0.0109
USMI4	5304238	57797	0.0108964
KRSL6	5304238	57441	0.0108293
ITML3	5304238	57414	0.0108242
ITML8	5304238	57241	0.0107916
JPKT1	5304238	57189	0.0107818
USIN6	5304238	57073	0.0107599
CNTY1	5304238	57064	0.0107582
ATGZ4	5304238	56871	0.0107218
CNJN6	5304238	56708	0.0106911
CHGN6	5304238	56693	0.0106882
CNLS9	5304238	56637	0.0106777
CNJN7	5304238	56588	0.0106685
CNQD2	5304238	56574	0.0106658
KRDJ3	5304238	56556	0.0106624
CNQD8	5304238	56502	0.0106522
CNYZ7	5304238	56373	0.0106279
CNBJ10	5304238	56268	0.0106081
CNQD5	5304238	56106	0.0105776
DEDR2	5304238	55903	0.0105393
ITAX1	5304238	55736	0.0105078
FRMP4	5304238	55671	0.0104956
FRPA6	5304238	55659	0.0104933
CNFZ4	5304238	55592	0.0104807
JPKT5	5304238	55556	0.0104739
JPFK3	5304238	55416	0.0104475
JPKW4	5304238	55127	0.010393
CNTY10	5304238	55119	0.0103915
FRPA7	5304238	55078	0.0103838
JPFK4	5304238	55039	0.0103764
CNSY7	5304238	54993	0.0103677
USMI7	5304238	54567	0.0102874
CNLS7	5304238	54441	0.0102637
DEMU4	5304238	54394	0.0102548
CNSY1	5304238	54306	0.0102382
CNFZ9	5304238	54247	0.0102271
CNFZ8	5304238	54143	0.0102075
CNTY9	5304238	54025	0.0101853
USIL2	5304238	54019	0.0101841
KRSK4	5304238	53650	0.0101146
USIL6	5304238	53559	0.0100974
CNLH2	5304238	53501	0.0100865
CNLZ3	5304238	53343	0.0100567
KRDQ4	5304238	53219	0.0100333
USIL10	5304238	53075	0.0100061
CNHH5	5304238	53053	0.010002
DEMU5	5304238	52976	0.00998749
CHGN10	5304238	52855	0.00996467
CNTY5	5304238	52852	0.00996411
CNLH6	5304238	52726	0.00994035
USGE8	5304238	52711	0.00993753
CNLZ5	5304238	52689	0.00993338
CHZU10	5304238	52575	0.00991189
USMI8	5304238	52429	0.00988436
KRGJ2	5304238	52373	0.0098738
DEMU2	5304238	52371	0.00987343
CNCD6	5304238	52048	0.00981253
CNQD7	5304238	52016	0.0098065
CNHH10	5304238	52007	0.0098048
USMI3	5304238	51796	0.00976502
USMI6	5304238	51647	0.00973693
FRPA5	5304238	51406	0.0096915
FRPA4	5304238	51347	0.00968037
JPKW6	5304238	51334	0.00967792
JPKW5	5304238	51285	0.00966868
KRGJ7	5304238	51109	0.0096355
CNQD3	5304238	51097	0.00963324
USMI1	5304238	50938	0.00960326
CNLZ8	5304238	50667	0.00955217
ATGZ1	5304238	50630	0.0095452
ITML5	5304238	50576	0.00953502
CNTY2	5304238	50534	0.0095271
FRMP7	5304238	50223	0.00946847
DEMU3	5304238	50208	0.00946564
CNFZ10	5304238	50207	0.00946545
CNHH7	5304238	50144	0.00945357
JPKT2	5304238	50123	0.00944961
USGE5	5304238	50120	0.00944905
CNJN9	5304238	49974	0.00942152
JPFK9	5304238	49911	0.00940965
FRMP2	5304238	49812	0.00939098
CNFZ1	5304238	49793	0.0093874
CNLS2	5304238	49760	0.00938118
USIL1	5304238	49738	0.00937703
USIN7	5304238	49703	0.00937043
CNCQ6	5304238	49636	0.0093578
KRSL7	5304238	49623	0.00935535
CNYZ10	5304238	49356	0.00930501
FRMP9	5304238	49356	0.00930501
CNLH7	5304238	49201	0.00927579
CNLZ1	5304238	49092	0.00925524
FRMP1	5304238	49078	0.0092526
BEBR9	5304238	49077	0.00925241
KRDJ2	5304238	48563	0.00915551
CNCD3	5304238	48559	0.00915476
CNLH5	5304238	48552	0.00915344
KRDJ7	5304238	48455	0.00913515
CNBJ1	5304238	48263	0.00909895
FRMP5	5304238	48260	0.00909839
KRDQ5	5304238	48246	0.00909575
CNWH4	5304238	48098	0.00906784
CNSY9	5304238	48050	0.00905879
CHGN3	5304238	47993	0.00904805
KRDJ10	5304238	47972	0.00904409
CNYL7	5304238	47745	0.00900129
USIN10	5304238	47725	0.00899752
USGE1	5304238	47652	0.00898376
CNLH1	5304238	47650	0.00898338
DEMU6	5304238	47455	0.00894662
KRSL5	5304238	47264	0.00891061
CNYL10	5304238	47173	0.00889345
ITML2	5304238	46905	0.00884293
CNJN3	5304238	46887	0.00883954
KRSK1	5304238	46702	0.00880466
BEBR6	5304238	46580	0.00878166
KRSK2	5304238	46333	0.00873509
ITML4	5304238	46299	0.00872868
CNLH8	5304238	46202	0.00871039
CNYL5	5304238	46195	0.00870907
CNLN3	5304238	46149	0.0087004
CNLS8	5304238	46116	0.00869418
KRDQ8	5304238	45899	0.00865327
CNYL3	5304238	45860	0.00864592
KRDJ6	5304238	45843	0.00864271
KRSK8	5304238	45745	0.00862424
CNGY2	5304238	45712	0.00861801
CNTY6	5304238	45672	0.00861047
CNYL4	5304238	45621	0.00860086
KRSL8	5304238	45566	0.00859049
CNTY3	5304238	45211	0.00852356
FRMP6	5304238	45205	0.00852243
ITML7	5304238	45047	0.00849264
CNWH1	5304238	44944	0.00847322
KRDQ6	5304238	44908	0.00846644
KRDQ3	5304238	44782	0.00844268
KRDQ7	5304238	44654	0.00841855
CNYL1	5304238	44592	0.00840686
USIL9	5304238	44442	0.00837858
USIL4	5304238	44437	0.00837764
KRSK5	5304238	44425	0.00837538
CNLN2	5304238	44421	0.00837462
CNWH10	5304238	44404	0.00837142
CNYZ2	5304238	44291	0.00835012
CNCQ5	5304238	44240	0.0083405
FRMP8	5304238	44236	0.00833975
CHGN7	5304238	44052	0.00830506
CNBJ2	5304238	43972	0.00828997
KRSK6	5304238	43861	0.00826905
CNJN8	5304238	43780	0.00825378
KRGJ3	5304238	43767	0.00825133
CNFZ2	5304238	43667	0.00823247
CNBJ6	5304238	43451	0.00819175
CNLZ2	5304238	43353	0.00817328
CNHF2	5304238	43344	0.00817158
CNHH3	5304238	43341	0.00817101
CNQD10	5304238	43130	0.00813123
JPFK5	5304238	42938	0.00809504
KRSL4	5304238	42870	0.00808222
DEMU1	5304238	42116	0.00794007
CNCQ8	5304238	41748	0.00787069
BEBR7	5304238	41728	0.00786692
KRSL3	5304238	41646	0.00785146
CNHF10	5304238	41609	0.00784448
CNHF7	5304238	41585	0.00783996
CNBJ9	5304238	41440	0.00781262
JPKT10	5304238	41386	0.00780244
KRSK7	5304238	41357	0.00779697
KRDJ8	5304238	40891	0.00770912
CNCQ10	5304238	40772	0.00768668
CNBJ7	5304238	40764	0.00768518
CNWH7	5304238	40668	0.00766708
CNWH9	5304238	40554	0.00764558
KRSL1	5304238	40426	0.00762145
CNQD9	5304238	40404	0.00761731
CNYZ3	5304238	40301	0.00759789
ITML9	5304238	40123	0.00756433
CHGN4	5304238	40103	0.00756056
CNYL6	5304238	39680	0.00748081
CNSH7	5304238	39365	0.00742142
CNCD9	5304238	39289	0.0074071
CNCQ1	5304238	39194	0.00738919
CNYZ5	5304238	38927	0.00733885
CNWH2	5304238	38570	0.00727154
KRSL10	5304238	38527	0.00726344
CNCQ7	5304238	38343	0.00722875
CNYZ4	5304238	38319	0.00722422
JPKT6	5304238	38299	0.00722045
USGE3	5304238	38140	0.00719048
KRDQ10	5304238	37937	0.00715221
KRDQ2	5304238	37884	0.00714221
KRDQ9	5304238	37854	0.00713656
CNHH4	5304238	37511	0.00707189
CNSH10	5304238	37292	0.0070306
CNSH1	5304238	37231	0.0070191
KRSK3	5304238	37029	0.00698102
CNJN10	5304238	36950	0.00696613
CNCD2	5304238	36879	0.00695274
CNHF8	5304238	36841	0.00694558
CNCQ9	5304238	36631	0.00690599
CNYZ8	5304238	36608	0.00690165
DEDR10	5304238	36591	0.00689845
DEDR5	5304238	36095	0.00680494
CNHF9	5304238	36037	0.006794
CNHF4	5304238	35722	0.00673461
CNCQ4	5304238	35041	0.00660623
CNLS5	5304238	34372	0.0064801
CNSH2	5304238	34264	0.00645974
CNWH6	5304238	33517	0.00631891
CNYL8	5304238	33374	0.00629195
CNCD10	5304238	33252	0.00626895
CNSH6	5304238	33245	0.00626763
CNHH1	5304238	33018	0.00622483
CNSY10	5304238	32924	0.00620711
CNSH8	5304238	32732	0.00617091
CNCQ2	5304238	32561	0.00613868
CHGN1	5304238	32539	0.00613453
CNSH5	5304238	32493	0.00612586
CNHF5	5304238	32476	0.00612265
CNCD8	5304238	32270	0.00608381
CNHH8	5304238	32263	0.00608249
CNSH3	5304238	32187	0.00606817
CNQD6	5304238	32052	0.00604272
CHZU5	5304238	31879	0.0060101
CNHH2	5304238	31544	0.00594694
KRDJ9	5304238	31415	0.00592262
CNHF6	5304238	31021	0.00584834
CNSH4	5304238	30100	0.00567471
CNLN7	5304238	29506	0.00556272
CNWH8	5304238	29500	0.00556159
CNSH9	5304238	28658	0.00540285
KRSK9	5304238	27887	0.00525749
CNHH6	5304238	26896	0.00507066
CNHF3	5304238	26513	0.00499846
CNHF1	5304238	26010	0.00490363
KRSK10	5304238	25882	0.00487949
CNCQ3	5304238	22320	0.00420796
FRPA3	5304238	21259	0.00400793
CNLZ6	5304238	21185	0.00399398
CNBJ8	5304238	21062	0.00397079
CNYL9	5304238	17172	0.00323741
CNSY3	5304238	14689	0.0027693
CNYL2	5304238	14673	0.00276628
USIN2	5304238	7064	0.00133177
