# Supplementary material for: Global Invasion History and Genomic Signatures of Adaptation of the Highly Invasive Sycamore Lace Bug
Source: Genomics Proteomics Bioinformatics. 2024 Oct 14;22(6):qzae074. doi: 10.1093/gpbjnl/qzae074 (PMC11993305; doi:10.1093/gpbjnl/qzae074)
Supplement: qzae074_Supplementary_Data [file qzae074_supplementary_data.zip › Table S20.xlsx]

## Sheet: Table S20
Table S20 Statistical outcomes of Mann–Whitney U tests comparing β values of candidate SNPs against those of other genomic regions
Chromosome	Candidate SNPs under selection	Other genomic regions	U statistic	P value
Chromosome 1	1.56589	1.49951	48100881	0.1513
Chromosome 2	4.56095	1.61065	189947708	4.06E−84
Chromosome 3	7.19452	1.5887	9.99686e+07	6.41E−54
Chromosome 4	1.62195	1.78671	31640650	1
Chromosome 5	1.77886	1.64471	72399614	0.391
Chromosome 6	1.56803	1.55063	4.85909e+07	0.506
Chromosome 7	1.35795	1.47404	6.19857e+07	0.64
Whole genome	3.12982	1.58	3762485161	5.29e-51
