# Supplementary material for: Global Invasion History and Genomic Signatures of Adaptation of the Highly Invasive Sycamore Lace Bug
Source: Genomics Proteomics Bioinformatics. 2024 Oct 14;22(6):qzae074. doi: 10.1093/gpbjnl/qzae074 (PMC11993305; doi:10.1093/gpbjnl/qzae074)
Supplement: qzae074_Supplementary_Data [file qzae074_supplementary_data.zip › Table S12.xlsx]

## Sheet: Table S12
Table S12 BAPS results for mitochondrial genomes of Corythucha ciliata samples
Sample ID	BAPS group	Mitogenomic clade
MT-CNBJ1	Group 4	Clade A
MT-CNBJ2	Group 4	Clade A
MT-CNBJ3	Group 4	Clade A
MT-CNBJ4	Group 4	Clade A
MT-CNBJ5	Group 4	Clade A
MT-CNBJ6	Group 4	Clade A
MT-CNBJ7	Group 4	Clade A
MT-CNBJ8	Group 4	Clade A
MT-CNBJ9	Group 4	Clade A
MT-CNBJ10	Group 4	Clade A
WGR-CNBJ1	Group 4	Clade A
WGR-CNBJ2	Group 4	Clade A
WGR-CNBJ3	Group 4	Clade A
WGR-CNBJ4	Group 4	Clade A
WGR-CNBJ5	Group 4	Clade A
WGR-CNBJ6	Group 4	Clade A
WGR-CNBJ7	Group 4	Clade A
WGR-CNBJ8	Group 4	Clade A
WGR-CNBJ9	Group 4	Clade A
WGR-CNBJ10	Group 4	Clade A
MT-CNSY1	Group 4	Clade A
MT-CNSY2	Group 4	Clade A
MT-CNSY3	Group 4	Clade A
MT-CNSY4	Group 5	Clade A
MT-CNSY5	Group 4	Clade A
MT-CNSY6	Group 4	Clade A
MT-CNSY7	Group 4	Clade A
MT-CNSY8	Group 4	Clade A
MT-CNSY9	Group 4	Clade A
MT-CNSY10	Group 4	Clade A
WGR-CNSY1	Group 4	Clade A
WGR-CNSY2	Group 4	Clade A
WGR-CNSY3	Group 4	Clade A
WGR-CNSY4	Group 4	Clade A
WGR-CNSY5	Group 4	Clade A
WGR-CNSY6	Group 4	Clade A
WGR-CNSY7	Group 4	Clade A
WGR-CNSY8	Group 4	Clade A
WGR-CNSY9	Group 4	Clade A
WGR-CNSY10	Group 4	Clade A
MT-CNQD1	Group 4	Clade A
MT-CNQD2	Group 7	Clade B
MT-CNQD3	Group 5	Clade A
MT-CNQD4	Group 4	Clade A
MT-CNQD5	Group 5	Clade A
MT-CNQD6	Group 4	Clade A
MT-CNQD7	Group 4	Clade A
MT-CNQD8	Group 4	Clade A
MT-CNQD9	Group 4	Clade A
MT-CNQD10	Group 4	Clade A
WGR-CNQD1	Group 5	Clade A
WGR-CNQD2	Group 4	Clade A
WGR-CNQD3	Group 4	Clade A
WGR-CNQD4	Group 4	Clade A
WGR-CNQD5	Group 4	Clade A
WGR-CNQD6	Group 4	Clade A
WGR-CNQD7	Group 4	Clade A
WGR-CNQD8	Group 4	Clade A
WGR-CNQD9	Group 4	Clade A
WGR-CNQD10	Group 4	Clade A
MT-CNJN1	Group 4	Clade A
MT-CNJN2	Group 5	Clade A
MT-CNJN3	Group 4	Clade A
MT-CNJN4	Group 4	Clade A
MT-CNJN5	Group 4	Clade A
MT-CNJN6	Group 5	Clade A
MT-CNJN7	Group 5	Clade A
MT-CNJN8	Group 5	Clade A
MT-CNJN9	Group 4	Clade A
MT-CNJN10	Group 4	Clade A
WGR-CNJN1	Group 4	Clade A
WGR-CNJN2	Group 5	Clade A
WGR-CNJN3	Group 5	Clade A
WGR-CNJN4	Group 4	Clade A
WGR-CNJN5	Group 4	Clade A
WGR-CNJN6	Group 4	Clade A
WGR-CNJN7	Group 4	Clade A
WGR-CNJN8	Group 4	Clade A
WGR-CNJN9	Group 2	Clade A
WGR-CNJN10	Group 4	Clade A
MT-CNLH1	Group 5	Clade A
MT-CNLH2	Group 5	Clade A
MT-CNLH3	Group 5	Clade A
MT-CNLH4	Group 5	Clade A
MT-CNLH5	Group 7	Clade B
MT-CNLH6	Group 5	Clade A
MT-CNLH7	Group 5	Clade A
MT-CNLH8	Group 5	Clade A
MT-CNLH9	Group 5	Clade A
MT-CNLH10	Group 5	Clade A
WGR-CNLH1	Group 5	Clade A
WGR-CNLH2	Group 5	Clade A
WGR-CNLH3	Group 5	Clade A
WGR-CNLH4	Group 5	Clade A
WGR-CNLH5	Group 5	Clade A
WGR-CNLH6	Group 5	Clade A
WGR-CNLH7	Group 5	Clade A
WGR-CNLH8	Group 5	Clade A
WGR-CNLH9	Group 5	Clade A
WGR-CNLH10	Group 5	Clade A
MT-CNTY1	Group 4	Clade A
MT-CNTY2	Group 4	Clade A
MT-CNTY3	Group 4	Clade A
MT-CNTY4	Group 4	Clade A
MT-CNTY5	Group 4	Clade A
MT-CNTY6	Group 4	Clade A
MT-CNTY7	Group 4	Clade A
MT-CNTY8	Group 4	Clade A
MT-CNTY9	Group 4	Clade A
MT-CNTY10	Group 4	Clade A
WGR-CNTY1	Group 4	Clade A
WGR-CNTY2	Group 4	Clade A
WGR-CNTY3	Group 4	Clade A
WGR-CNTY4	Group 4	Clade A
WGR-CNTY5	Group 4	Clade A
WGR-CNTY6	Group 4	Clade A
WGR-CNTY7	Group 4	Clade A
WGR-CNTY8	Group 4	Clade A
WGR-CNTY9	Group 4	Clade A
WGR-CNTY10	Group 4	Clade A
MT-CNYL1	Group 4	Clade A
MT-CNYL2	Group 4	Clade A
MT-CNYL3	Group 4	Clade A
MT-CNYL4	Group 4	Clade A
MT-CNYL5	Group 4	Clade A
MT-CNYL6	Group 5	Clade A
MT-CNYL7	Group 4	Clade A
MT-CNYL8	Group 4	Clade A
MT-CNYL9	Group 4	Clade A
WGR-CNYL1	Group 5	Clade A
WGR-CNYL2	Group 4	Clade A
WGR-CNYL3	Group 4	Clade A
WGR-CNYL4	Group 4	Clade A
WGR-CNYL5	Group 4	Clade A
WGR-CNYL6	Group 4	Clade A
WGR-CNYL7	Group 4	Clade A
WGR-CNYL8	Group 5	Clade A
WGR-CNYL9	Group 4	Clade A
WGR-CNYL10	Group 4	Clade A
MT-CNHH1	Group 5	Clade A
MT-CNHH2	Group 5	Clade A
MT-CNHH3	Group 5	Clade A
MT-CNHH4	Group 5	Clade A
MT-CNHH5	Group 5	Clade A
MT-CNHH6	Group 5	Clade A
MT-CNHH7	Group 4	Clade A
MT-CNHH8	Group 5	Clade A
WGR-CNHH1	Group 5	Clade A
WGR-CNHH2	Group 4	Clade A
WGR-CNHH3	Group 4	Clade A
WGR-CNHH4	Group 5	Clade A
WGR-CNHH5	Group 4	Clade A
WGR-CNHH6	Group 5	Clade A
WGR-CNHH7	Group 5	Clade A
WGR-CNHH8	Group 5	Clade A
WGR-CNHH9	Group 5	Clade A
WGR-CNHH10	Group 4	Clade A
MT-CNFZ1	Group 5	Clade A
MT-CNFZ2	Group 5	Clade A
MT-CNFZ3	Group 5	Clade A
MT-CNFZ4	Group 5	Clade A
MT-CNFZ5	Group 5	Clade A
WGR-CNFZ1	Group 5	Clade A
WGR-CNFZ2	Group 5	Clade A
WGR-CNFZ3	Group 5	Clade A
WGR-CNFZ4	Group 5	Clade A
WGR-CNFZ5	Group 5	Clade A
WGR-CNFZ6	Group 5	Clade A
WGR-CNFZ7	Group 5	Clade A
WGR-CNFZ8	Group 5	Clade A
WGR-CNFZ9	Group 5	Clade A
WGR-CNFZ10	Group 5	Clade A
MT-CNLN1	Group 7	Clade B
MT-CNLN2	Group 4	Clade A
MT-CNLN3	Group 4	Clade A
MT-CNLN4	Group 7	Clade B
MT-CNLN5	Group 4	Clade A
WGR-CNLN1	Group 7	Clade B
WGR-CNLN2	Group 7	Clade B
WGR-CNLN3	Group 4	Clade A
WGR-CNLN4	Group 4	Clade A
WGR-CNLN5	Group 5	Clade A
WGR-CNLN6	Group 5	Clade A
WGR-CNLN7	Group 7	Clade B
WGR-CNLN8	Group 4	Clade A
WGR-CNLN9	Group 5	Clade A
WGR-CNLN10	Group 7	Clade B
WGR-CNGY1	Group 5	Clade A
WGR-CNGY2	Group 5	Clade A
WGR-CNGY3	Group 5	Clade A
WGR-CNGY4	Group 5	Clade A
WGR-CNGY5	Group 5	Clade A
WGR-CNGY6	Group 5	Clade A
WGR-CNGY7	Group 5	Clade A
WGR-CNGY8	Group 5	Clade A
WGR-CNGY9	Group 5	Clade A
WGR-CNGY10	Group 5	Clade A
WGR-CNLS1	Group 5	Clade A
WGR-CNLS2	Group 5	Clade A
WGR-CNLS3	Group 5	Clade A
WGR-CNLS4	Group 5	Clade A
WGR-CNLS5	Group 5	Clade A
WGR-CNLS6	Group 5	Clade A
WGR-CNLS7	Group 5	Clade A
WGR-CNLS8	Group 5	Clade A
WGR-CNLS9	Group 5	Clade A
WGR-CNLS10	Group 4	Clade A
MT-CNWH1	Group 5	Clade A
MT-CNWH2	Group 4	Clade A
MT-CNWH3	Group 4	Clade A
MT-CNWH4	Group 5	Clade A
WGR-CNWH1	Group 5	Clade A
WGR-CNWH2	Group 5	Clade A
WGR-CNWH3	Group 5	Clade A
WGR-CNWH4	Group 5	Clade A
WGR-CNWH5	Group 5	Clade A
WGR-CNWH6	Group 5	Clade A
WGR-CNWH7	Group 5	Clade A
WGR-CNWH8	Group 4	Clade A
WGR-CNWH9	Group 4	Clade A
WGR-CNWH10	Group 5	Clade A
MT-CNYZ1	Group 7	Clade B
MT-CNYZ2	Group 7	Clade B
MT-CNYZ3	Group 7	Clade B
MT-CNYZ4	Group 7	Clade B
MT-CNYZ5	Group 7	Clade B
WGR-CNYZ1	Group 7	Clade B
WGR-CNYZ2	Group 7	Clade B
WGR-CNYZ3	Group 7	Clade B
WGR-CNYZ4	Group 7	Clade B
WGR-CNYZ5	Group 7	Clade B
WGR-CNYZ6	Group 7	Clade B
WGR-CNYZ7	Group 7	Clade B
WGR-CNYZ8	Group 7	Clade B
WGR-CNYZ9	Group 4	Clade A
WGR-CNYZ10	Group 4	Clade A
MT-CNSH1	Group 7	Clade B
WGR-CNSH1	Group 7	Clade B
WGR-CNSH2	Group 7	Clade B
WGR-CNSH3	Group 4	Clade A
WGR-CNSH4	Group 7	Clade B
WGR-CNSH5	Group 7	Clade B
WGR-CNSH6	Group 5	Clade A
WGR-CNSH7	Group 4	Clade A
WGR-CNSH8	Group 7	Clade B
WGR-CNSH9	Group 7	Clade B
WGR-CNSH10	Group 7	Clade B
WGR-CNHF1	Group 7	Clade B
WGR-CNHF2	Group 5	Clade A
WGR-CNHF3	Group 4	Clade A
WGR-CNHF4	Group 7	Clade B
WGR-CNHF5	Group 7	Clade B
WGR-CNHF6	Group 4	Clade A
WGR-CNHF7	Group 7	Clade B
WGR-CNHF8	Group 7	Clade B
WGR-CNHF9	Group 7	Clade B
WGR-CNHF10	Group 4	Clade A
MT-CNCD1	Group 4	Clade A
MT-CNCD2	Group 5	Clade A
MT-CNCD3	Group 4	Clade A
MT-CNCD4	Group 4	Clade A
MT-CNCD5	Group 4	Clade A
WGR-CNCD1	Group 5	Clade A
WGR-CNCD2	Group 5	Clade A
WGR-CNCD3	Group 4	Clade A
WGR-CNCD4	Group 5	Clade A
WGR-CNCD5	Group 4	Clade A
WGR-CNCD6	Group 4	Clade A
WGR-CNCD7	Group 5	Clade A
WGR-CNCD8	Group 4	Clade A
WGR-CNCD9	Group 4	Clade A
WGR-CNCD10	Group 4	Clade A
MT-CNCQ1	Group 5	Clade A
MT-CNCQ2	Group 4	Clade A
MT-CNCQ3	Group 5	Clade A
MT-CNCQ4	Group 4	Clade A
MT-CNCQ5	Group 4	Clade A
WGR-CNCQ1	Group 4	Clade A
WGR-CNCQ2	Group 5	Clade A
WGR-CNCQ3	Group 4	Clade A
WGR-CNCQ4	Group 7	Clade B
WGR-CNCQ5	Group 4	Clade A
WGR-CNCQ6	Group 5	Clade A
WGR-CNCQ7	Group 7	Clade B
WGR-CNCQ8	Group 7	Clade B
WGR-CNCQ9	Group 4	Clade A
WGR-CNCQ10	Group 4	Clade A
MT-CNLZ1	Group 7	Clade B
MT-CNLZ2	Group 7	Clade B
MT-CNLZ3	Group 7	Clade B
MT-CNLZ4	Group 4	Clade A
MT-CNLZ5	Group 4	Clade A
WGR-CNLZ1	Group 7	Clade B
WGR-CNLZ2	Group 4	Clade A
WGR-CNLZ3	Group 5	Clade A
WGR-CNLZ4	Group 5	Clade A
WGR-CNLZ5	Group 7	Clade B
WGR-CNLZ6	Group 7	Clade B
WGR-CNLZ7	Group 5	Clade A
WGR-CNLZ8	Group 7	Clade B
WGR-CNLZ9	Group 4	Clade A
WGR-CNLZ10	Group 7	Clade B
MT-CNHY1	Group 5	Clade A
MT-CNHY2	Group 5	Clade A
MT-CNHY3	Group 5	Clade A
MT-CNHY4	Group 5	Clade A
MT-CNHY5	Group 5	Clade A
MT-CNHY6	Group 5	Clade A
MT-CNHY7	Group 5	Clade A
MT-CNHY8	Group 5	Clade A
MT-CNHY9	Group 5	Clade A
MT-CNHY10	Group 4	Clade A
MT-CNSJ1	Group 4	Clade A
MT-CNSJ2	Group 4	Clade A
MT-CNSJ3	Group 4	Clade A
MT-CNSJ4	Group 4	Clade A
MT-CNSJ5	Group 4	Clade A
MT-CNSJ6	Group 4	Clade A
MT-CNSJ7	Group 4	Clade A
MT-CNSJ8	Group 4	Clade A
MT-CNSJ9	Group 4	Clade A
MT-CNSJ10	Group 4	Clade A
MT-CNTL1	Group 7	Clade B
MT-CNTL2	Group 4	Clade A
MT-CNTL3	Group 5	Clade A
MT-CNTL4	Group 5	Clade A
MT-CNTL5	Group 7	Clade B
MT-CNXZ1	Group 4	Clade A
MT-CNXZ2	Group 4	Clade A
MT-CNXZ3	Group 4	Clade A
MT-CNXZ4	Group 4	Clade A
MT-CNXZ5	Group 4	Clade A
MT-JPFK1	Group 4	Clade A
MT-JPFK2	Group 7	Clade B
MT-JPFK3	Group 4	Clade A
MT-JPFK4	Group 4	Clade A
MT-JPFK5	Group 4	Clade A
MT-JPFK6	Group 7	Clade B
WGR-JPFK1	Group 7	Clade B
WGR-JPFK2	Group 7	Clade B
WGR-JPFK3	Group 7	Clade B
WGR-JPFK4	Group 7	Clade B
WGR-JPFK5	Group 7	Clade B
WGR-JPFK6	Group 7	Clade B
WGR-JPFK7	Group 7	Clade B
WGR-JPFK8	Group 7	Clade B
WGR-JPFK9	Group 4	Clade A
WGR-JPFK10	Group 7	Clade B
MT-JPTK1	Group 7	Clade B
MT-JPTK2	Group 7	Clade B
MT-JPTK3	Group 7	Clade B
MT-JPTK4	Group 7	Clade B
MT-JPTK5	Group 7	Clade B
MT-JPTK6	Group 7	Clade B
WGR-JPTK1	Group 7	Clade B
WGR-JPTK2	Group 7	Clade B
WGR-JPTK3	Group 7	Clade B
WGR-JPTK4	Group 7	Clade B
WGR-JPTK5	Group 7	Clade B
WGR-JPTK6	Group 7	Clade B
WGR-JPTK7	Group 7	Clade B
WGR-JPTK8	Group 7	Clade B
WGR-JPTK9	Group 7	Clade B
WGR-JPTK10	Group 7	Clade B
MT-JPKW1	Group 3	Clade A
MT-JPKW2	Group 3	Clade A
MT-JPKW3	Group 3	Clade A
MT-JPKW4	Group 3	Clade A
MT-JPKW5	Group 3	Clade A
WGR-JPKW1	Group 3	Clade A
WGR-JPKW2	Group 4	Clade A
WGR-JPKW3	Group 3	Clade A
WGR-JPKW4	Group 3	Clade A
WGR-JPKW5	Group 3	Clade A
WGR-JPKW6	Group 3	Clade A
WGR-JPKW7	Group 1	Clade A
WGR-JPKW8	Group 1	Clade A
WGR-JPKW9	Group 1	Clade A
WGR-JPKW10	Group 1	Clade A
MT-JPKT1	Group 3	Clade A
MT-JPKT2	Group 7	Clade B
MT-JPKT3	Group 7	Clade B
MT-JPKT4	Group 3	Clade A
WGR-JPKT1	Group 1	Clade A
WGR-JPKT2	Group 4	Clade A
WGR-JPKT3	Group 7	Clade B
WGR-JPKT4	Group 7	Clade B
WGR-JPKT5	Group 7	Clade B
WGR-JPKT6	Group 7	Clade B
WGR-JPKT7	Group 4	Clade A
WGR-JPKT8	Group 4	Clade A
WGR-JPKT9	Group 3	Clade A
WGR-JPKT10	Group 7	Clade B
MT-KRSL1	Group 4	Clade A
MT-KRSL2	Group 7	Clade B
MT-KRSL3	Group 4	Clade A
MT-KRSL4	Group 4	Clade A
MT-KRSL5	Group 4	Clade A
WGR-KRSL1	Group 4	Clade A
WGR-KRSL2	Group 6	Clade B
WGR-KRSL3	Group 4	Clade A
WGR-KRSL4	Group 7	Clade B
WGR-KRSL5	Group 4	Clade A
WGR-KRSL6	Group 4	Clade A
WGR-KRSL7	Group 4	Clade A
WGR-KRSL8	Group 4	Clade A
WGR-KRSL9	Group 4	Clade A
WGR-KRSL10	Group 4	Clade A
WGR-KRDJ1	Group 7	Clade B
WGR-KRDJ2	Group 4	Clade A
WGR-KRDJ3	Group 7	Clade B
WGR-KRDJ4	Group 7	Clade B
WGR-KRDJ5	Group 4	Clade A
WGR-KRDJ6	Group 4	Clade A
WGR-KRDJ7	Group 4	Clade A
WGR-KRDJ8	Group 7	Clade B
WGR-KRDJ9	Group 7	Clade B
WGR-KRDJ10	Group 6	Clade B
MT-KRDQ1	Group 4	Clade A
MT-KRDQ2	Group 4	Clade A
MT-KRDQ3	Group 7	Clade B
MT-KRDQ4	Group 4	Clade A
MT-KRDQ5	Group 7	Clade B
WGR-KRDQ1	Group 7	Clade B
WGR-KRDQ2	Group 7	Clade B
WGR-KRDQ3	Group 7	Clade B
WGR-KRDQ4	Group 4	Clade A
WGR-KRDQ5	Group 7	Clade B
WGR-KRDQ6	Group 4	Clade A
WGR-KRDQ7	Group 4	Clade A
WGR-KRDQ8	Group 4	Clade A
WGR-KRDQ9	Group 4	Clade A
WGR-KRDQ10	Group 7	Clade B
MT-KRGJ1	Group 7	Clade B
MT-KRGJ2	Group 7	Clade B
MT-KRGJ3	Group 7	Clade B
MT-KRGJ4	Group 7	Clade B
MT-KRGJ5	Group 7	Clade B
WGR-KRGJ1	Group 7	Clade B
WGR-KRGJ2	Group 7	Clade B
WGR-KRGJ3	Group 4	Clade A
WGR-KRGJ4	Group 4	Clade A
WGR-KRGJ5	Group 4	Clade A
WGR-KRGJ6	Group 4	Clade A
WGR-KRGJ7	Group 7	Clade B
WGR-KRGJ8	Group 4	Clade A
WGR-KRGJ9	Group 4	Clade A
WGR-KRGJ10	Group 4	Clade A
WGR-KRSK1	Group 7	Clade B
WGR-KRSK2	Group 7	Clade B
WGR-KRSK3	Group 4	Clade A
WGR-KRSK4	Group 4	Clade A
WGR-KRSK5	Group 4	Clade A
WGR-KRSK6	Group 7	Clade B
WGR-KRSK7	Group 4	Clade A
WGR-KRSK8	Group 4	Clade A
WGR-KRSK9	Group 4	Clade A
WGR-KRSK10	Group 7	Clade B
MT-ITML1	Group 2	Clade A
MT-ITML2	Group 2	Clade A
MT-ITML3	Group 2	Clade A
MT-ITML4	Group 2	Clade A
MT-ITML5	Group 2	Clade A
WGR-ITML1	Group 5	Clade A
WGR-ITML2	Group 2	Clade A
WGR-ITML3	Group 2	Clade A
WGR-ITML4	Group 5	Clade A
WGR-ITML5	Group 2	Clade A
WGR-ITML6	Group 2	Clade A
WGR-ITML7	Group 2	Clade A
WGR-ITML8	Group 2	Clade A
WGR-ITML9	Group 2	Clade A
WGR-ITML10	Group 2	Clade A
MT-FRPA1	Group 5	Clade A
MT-FRPA2	Group 2	Clade A
MT-FRPA3	Group 5	Clade A
MT-FRPA4	Group 2	Clade A
MT-FRPA5	Group 5	Clade A
MT-FRPA6	Group 2	Clade A
WGR-FRPA1	Group 2	Clade A
WGR-FRPA2	Group 6	Clade B
WGR-FRPA3	Group 2	Clade A
WGR-FRPA4	Group 5	Clade A
WGR-FRPA5	Group 2	Clade A
WGR-FRPA6	Group 5	Clade A
WGR-FRPA7	Group 6	Clade B
WGR-FRPA8	Group 5	Clade A
WGR-FRPA9	Group 2	Clade A
WGR-FRPA10	Group 5	Clade A
MT-FRMP1	Group 5	Clade A
MT-FRMP2	Group 2	Clade A
MT-FRMP3	Group 2	Clade A
WGR-FRMP1	Group 2	Clade A
WGR-FRMP2	Group 2	Clade A
WGR-FRMP3	Group 5	Clade A
WGR-FRMP4	Group 2	Clade A
WGR-FRMP5	Group 5	Clade A
WGR-FRMP6	Group 2	Clade A
WGR-FRMP7	Group 5	Clade A
WGR-FRMP8	Group 5	Clade A
WGR-FRMP9	Group 5	Clade A
WGR-FRMP10	Group 2	Clade A
MT-DEMU1	Group 5	Clade A
MT-DEMU2	Group 6	Clade B
MT-DEMU3	Group 2	Clade A
MT-DEMU4	Group 5	Clade A
MT-DEMU5	Group 5	Clade A
MT-DEMU6	Group 5	Clade A
MT-DEMU7	Group 5	Clade A
MT-DEMU8	Group 5	Clade A
MT-DEMU9	Group 6	Clade B
MT-DEMU10	Group 5	Clade A
WGR-DEMU1	Group 5	Clade A
WGR-DEMU2	Group 5	Clade A
WGR-DEMU3	Group 5	Clade A
WGR-DEMU4	Group 6	Clade B
WGR-DEMU5	Group 2	Clade A
WGR-DEMU6	Group 5	Clade A
WGR-DEMU7	Group 5	Clade A
WGR-DEMU8	Group 5	Clade A
WGR-DEMU9	Group 5	Clade A
WGR-DEMU10	Group 5	Clade A
WGR-DEDR1	Group 6	Clade B
WGR-DEDR2	Group 2	Clade A
WGR-DEDR3	Group 5	Clade A
WGR-DEDR4	Group 2	Clade A
WGR-DEDR5	Group 5	Clade A
WGR-DEDR6	Group 5	Clade A
WGR-DEDR7	Group 2	Clade A
WGR-DEDR8	Group 5	Clade A
WGR-DEDR9	Group 2	Clade A
WGR-DEDR10	Group 2	Clade A
WGR-BEBR1	Group 5	Clade A
WGR-BEBR2	Group 2	Clade A
WGR-BEBR3	Group 5	Clade A
WGR-BEBR4	Group 5	Clade A
WGR-BEBR5	Group 2	Clade A
WGR-BEBR6	Group 2	Clade A
WGR-BEBR7	Group 2	Clade A
WGR-BEBR8	Group 6	Clade B
WGR-BEBR9	Group 2	Clade A
WGR-BEBR10	Group 6	Clade B
MT-CHZU1	Group 6	Clade B
MT-CHZU2	Group 2	Clade A
MT-CHZU3	Group 6	Clade B
MT-CHZU4	Group 6	Clade B
MT-CHZU5	Group 6	Clade B
MT-CHZU6	Group 2	Clade A
MT-CHZU7	Group 2	Clade A
MT-CHZU8	Group 6	Clade B
WGR-CHZU1	Group 6	Clade B
WGR-CHZU2	Group 6	Clade B
WGR-CHZU3	Group 6	Clade B
WGR-CHZU4	Group 2	Clade A
WGR-CHZU5	Group 6	Clade B
WGR-CHZU6	Group 2	Clade A
WGR-CHZU7	Group 2	Clade A
WGR-CHZU8	Group 2	Clade A
WGR-CHZU9	Group 2	Clade A
WGR-CHZU10	Group 2	Clade A
MT-CHGN1	Group 2	Clade A
MT-CHGN2	Group 2	Clade A
MT-CHGN3	Group 6	Clade B
MT-CHGN4	Group 2	Clade A
MT-CHGN5	Group 6	Clade B
MT-CHGN6	Group 2	Clade A
MT-CHGN7	Group 6	Clade B
MT-CHGN8	Group 2	Clade A
WGR-CHGN1	Group 2	Clade A
WGR-CHGN2	Group 2	Clade A
WGR-CHGN3	Group 2	Clade A
WGR-CHGN4	Group 5	Clade A
WGR-CHGN5	Group 2	Clade A
WGR-CHGN6	Group 6	Clade B
WGR-CHGN7	Group 6	Clade B
WGR-CHGN8	Group 2	Clade A
WGR-CHGN9	Group 2	Clade A
WGR-CHGN10	Group 6	Clade B
MT-ATGZ1	Group 2	Clade A
MT-ATGZ2	Group 2	Clade A
MT-ATGZ3	Group 2	Clade A
MT-ATGZ4	Group 2	Clade A
MT-ATGZ5	Group 2	Clade A
MT-ATGZ6	Group 2	Clade A
MT-ATGZ7	Group 2	Clade A
WGR-ATGZ1	Group 2	Clade A
WGR-ATGZ2	Group 2	Clade A
WGR-ATGZ3	Group 2	Clade A
WGR-ATGZ4	Group 2	Clade A
WGR-ATGZ5	Group 2	Clade A
MT-ITAX1	Group 6	Clade B
MT-ITAX2	Group 5	Clade A
MT-ITAX3	Group 2	Clade A
MT-ITAX4	Group 5	Clade A
MT-ITAX5	Group 5	Clade A
WGR-ITAX1	Group 2	Clade A
WGR-ITAX2	Group 5	Clade A
WGR-ITAX3	Group 5	Clade A
WGR-ITAX4	Group 2	Clade A
WGR-ITAX5	Group 5	Clade A
MT-USIN1	Group 1	Clade A
MT-USIN2	Group 3	Clade A
MT-USIN3	Group 1	Clade A
MT-USIN4	Group 1	Clade A
MT-USIN5	Group 1	Clade A
WGR-USIN1	Group 1	Clade A
WGR-USIN2	Group 1	Clade A
WGR-USIN3	Group 1	Clade A
WGR-USIN4	Group 1	Clade A
WGR-USIN5	Group 1	Clade A
WGR-USIN6	Group 1	Clade A
WGR-USIN7	Group 1	Clade A
WGR-USIN8	Group 1	Clade A
WGR-USIN9	Group 1	Clade A
WGR-USIN10	Group 1	Clade A
MT-USMI1	Group 1	Clade A
MT-USMI2	Group 1	Clade A
MT-USMI3	Group 1	Clade A
MT-USMI4	Group 1	Clade A
MT-USMI5	Group 1	Clade A
MT-USMI6	Group 1	Clade A
MT-USMI7	Group 1	Clade A
MT-USMI8	Group 1	Clade A
MT-USMI9	Group 1	Clade A
MT-USMI10	Group 1	Clade A
WGR-USMI1	Group 1	Clade A
WGR-USMI2	Group 1	Clade A
WGR-USMI3	Group 1	Clade A
WGR-USMI4	Group 1	Clade A
WGR-USMI5	Group 1	Clade A
WGR-USMI6	Group 1	Clade A
WGR-USMI7	Group 1	Clade A
WGR-USMI8	Group 1	Clade A
WGR-USMI9	Group 1	Clade A
WGR-USMI10	Group 3	Clade A
MT-USIL1	Group 1	Clade A
MT-USIL2	Group 1	Clade A
MT-USIL3	Group 3	Clade A
MT-USIL4	Group 1	Clade A
MT-USIL5	Group 1	Clade A
MT-USIL6	Group 1	Clade A
WGR-USIL1	Group 1	Clade A
WGR-USIL2	Group 1	Clade A
WGR-USIL3	Group 1	Clade A
WGR-USIL4	Group 1	Clade A
WGR-USIL5	Group 1	Clade A
WGR-USIL6	Group 3	Clade A
WGR-USIL7	Group 1	Clade A
WGR-USIL8	Group 1	Clade A
WGR-USIL9	Group 1	Clade A
WGR-USIL10	Group 1	Clade A
MT-USGE1	Group 3	Clade A
MT-USGE2	Group 3	Clade A
MT-USGE3	Group 3	Clade A
MT-USGE4	Group 3	Clade A
MT-USGE5	Group 3	Clade A
MT-USGE6	Group 3	Clade A
MT-USGE7	Group 3	Clade A
MT-USGE8	Group 3	Clade A
WGR-USGE1	Group 3	Clade A
WGR-USGE3	Group 3	Clade A
WGR-USGE4	Group 3	Clade A
WGR-USGE5	Group 3	Clade A
WGR-USGE7	Group 3	Clade A
WGR-USGE8	Group 3	Clade A
