# Supplementary material for: Global Invasion History and Genomic Signatures of Adaptation of the Highly Invasive Sycamore Lace Bug
Source: Genomics Proteomics Bioinformatics. 2024 Oct 14;22(6):qzae074. doi: 10.1093/gpbjnl/qzae074 (PMC11993305; doi:10.1093/gpbjnl/qzae074)
Supplement: qzae074_Supplementary_Data [file qzae074_supplementary_data.zip › Table S17.xlsx]

## Sheet: Table S17
Table S17 Results of environmental association analysis based on 7872 candidate SNPs and ten bioclimatic variables
SNP ID	Chromosome	Position	Log10(BIO1)	Log10(BIO2)	Log10(BIO3)	Log10(BIO4)	Log10(BIO5)	Log10(BIO6)	Log10(BIO8)	Log10(BIO12)	Log10(BIO13)	Log10(BIO14)
1	HiC_scaffold_6	41733	-0.515771	-0.418984	-0.134766	-0.241641	-0.299115	-0.469173	0.158754	-0.46694	-0.32513	-0.628655
2	HiC_scaffold_6	5735040	-0.548751	-0.565926	-0.824169	-0.438064	-0.276569	-0.175191	-0.621439	-0.469762	-0.634905	-0.579599
3	HiC_scaffold_6	5735270	-0.737241	-0.693361	-0.826319	-0.570119	-0.639539	-0.287915	-0.5338	-0.279733	-0.542042	-0.741387
4	HiC_scaffold_6	5736568	-0.645354	0.194459	-0.227392	-0.0998296	-0.601817	0.121527	-0.421877	-0.590033	-0.429737	-0.306036
5	HiC_scaffold_6	5736631	-0.516912	-0.591709	-0.696631	-0.407901	-0.563376	-0.728646	-0.597567	2.3057	-0.544637	-0.466495
6	HiC_scaffold_6	5736965	-0.590084	-0.0436106	-0.70832	-0.488344	-0.444845	-0.276101	-0.538216	0.0837176	-0.276561	-0.736127
7	HiC_scaffold_6	5737004	-0.597154	-0.333276	-0.709765	-0.35249	-0.481354	-0.588565	-0.50422	-0.530767	-0.390395	-0.446299
8	HiC_scaffold_6	5737038	-0.683694	-0.600534	-0.73175	-0.321245	-0.269508	-0.793849	-0.563917	-0.214805	-0.332556	-0.637744
9	HiC_scaffold_6	5737075	-0.671437	-0.499832	-0.52862	-0.551758	-0.540201	-0.726443	-0.428245	-0.354106	-0.0755088	-0.770549
10	HiC_scaffold_6	5737624	-0.509971	-0.641133	-0.739142	-0.38385	-0.252557	-0.43308	-0.337875	0.300509	-0.137553	-0.682438
11	HiC_scaffold_6	5737855	-0.672539	0.224611	-0.750264	-0.330441	-0.376575	-0.0370249	-0.694133	0.328685	0.253943	-0.63699
12	HiC_scaffold_6	5737885	-0.513825	0.203006	-0.710166	-0.660887	-0.484312	-0.291171	-0.619861	0.566437	-0.337167	0.0925101
13	HiC_scaffold_6	5738026	-0.553789	-0.412895	-0.613234	-0.305474	-0.560746	-0.515401	-0.632737	-0.195445	-0.578166	-0.394167
14	HiC_scaffold_6	5738045	-0.523502	-0.382748	-0.748824	-0.573375	-0.366976	-0.64643	-0.610444	0.032135	-0.351611	-0.730837
15	HiC_scaffold_6	5738078	-0.337469	1.42357	-0.085932	-0.698254	-0.507827	-0.610763	-0.0159095	-0.440644	-0.610391	-0.498982
16	HiC_scaffold_6	5738132	-0.167574	0.306339	-0.371437	-0.472306	-0.43946	-0.278775	-0.66284	-0.205742	-0.102846	-0.644817
17	HiC_scaffold_6	5738160	-0.586449	-0.453013	-0.839022	-0.563631	-0.540804	-0.640165	-0.585461	0.162624	-0.313167	-0.0831514
18	HiC_scaffold_6	5738178	-0.615969	-0.511774	-0.665044	-0.452792	-0.606653	-0.580094	-0.67975	-0.147002	-0.10476	-0.722918
19	HiC_scaffold_6	5738205	-0.415364	-0.477908	-0.576967	-0.627254	-0.358159	-0.483015	-0.646815	0.283731	-0.247184	-0.756416
20	HiC_scaffold_6	5738250	-0.685206	-0.353783	-0.613448	-0.434944	-0.592524	-0.564363	-0.438648	0.0181594	-0.398059	-0.509311
21	HiC_scaffold_6	5738392	-0.727254	-0.34176	-0.793012	-0.669363	-0.546605	-0.588919	-0.557677	-0.181814	-0.277555	-0.356923
22	HiC_scaffold_6	5738402	-0.618524	-0.333632	-0.689902	-0.591387	-0.259038	-0.169893	-0.315496	0.0872489	0.00612361	-0.76675
23	HiC_scaffold_6	5738564	-0.604604	-0.18258	-0.748435	-0.527858	-0.497682	-0.251843	-0.606811	-0.282013	-0.412233	-0.417937
24	HiC_scaffold_6	5738711	-0.609895	-0.648204	-0.653941	-0.420034	-0.493116	-0.593954	-0.638008	-0.0891836	-0.536197	-0.5157
25	HiC_scaffold_6	5738800	-0.0959394	-0.390502	-0.632122	-0.636313	0.530302	-0.56217	-0.650548	0.0285306	-0.378315	-0.66362
26	HiC_scaffold_6	5738805	-0.323087	-0.661623	0.602223	-0.607162	-0.665044	-0.731118	-0.537362	-0.492873	-0.585311	-0.768123
27	HiC_scaffold_6	5738937	-0.673726	-0.591964	-0.842483	-0.573668	-0.572644	-0.615862	-0.769883	0.873541	-0.0862338	-0.673931
28	HiC_scaffold_6	5739297	-0.650975	-0.653158	-0.797212	-0.515287	-0.259038	-0.590845	-0.664221	-0.505692	-0.579896	-0.809304
29	HiC_scaffold_6	5739349	-0.171759	-0.259519	0.35407	-0.682668	-0.121427	-0.518328	-0.488478	-0.1289	-0.286997	-0.400575
30	HiC_scaffold_6	5739415	-0.637706	-0.319547	-0.508008	-0.538066	-0.501731	-0.597842	-0.731211	-0.263755	-0.282313	-0.66981
31	HiC_scaffold_6	5739504	-0.334175	-0.391346	-0.701999	-0.162759	-0.476527	-0.638404	-0.744945	-0.243668	-0.227884	-0.736482
32	HiC_scaffold_6	5739573	-0.494186	-0.649636	-0.820506	0.307261	-0.222464	-0.616167	-0.726906	-0.360284	-0.457835	-0.732594
33	HiC_scaffold_6	5739600	-0.374646	-0.206685	-0.670094	-0.593732	-0.560841	-0.471791	-0.690327	-0.422187	-0.156225	-0.581798
34	HiC_scaffold_6	5739629	-0.222863	-0.5158	-0.658269	-0.254036	-0.181537	-0.456901	-0.750581	-0.388309	-0.235704	-0.746904
35	HiC_scaffold_6	5739705	-0.344017	0.433946	-0.813072	-0.405464	-0.487609	0.948433	-0.626426	-0.289037	-0.581748	0.460988
36	HiC_scaffold_6	5740119	-0.459395	-0.553323	-0.226287	-0.713431	-0.442373	-0.638197	-0.659655	-0.590033	-0.329337	-0.520511
37	HiC_scaffold_6	5742811	0.224818	-0.479176	-0.388957	-0.602721	2.45871	-0.643114	0.0418662	0.00749173	-0.633129	-0.699861
38	HiC_scaffold_6	5743295	0.679437	-0.391175	-0.715163	-0.634606	2.47548	-0.669607	-0.457947	-0.349586	-0.271614	-0.655176
39	HiC_scaffold_6	5743345	-0.324974	-0.518342	-0.794958	-0.509859	0.845309	-0.193325	-0.507351	-0.0477114	-0.485572	-0.571347
40	HiC_scaffold_6	5743513	0.593441	-0.0217921	-0.490824	-0.304466	-0.583992	0.190752	-0.541241	-0.542375	-0.537812	0.256718
41	HiC_scaffold_6	5743625	-0.329698	-0.653471	-0.771805	-0.400084	-0.461552	-0.374071	-0.419565	0.112471	-0.614572	-0.419794
42	HiC_scaffold_6	5743765	-0.191128	-0.625215	-0.685164	-0.536271	0.562709	-0.681707	-0.506361	-0.081912	-0.0800072	-0.694348
43	HiC_scaffold_6	5744058	-0.366067	-0.365744	0.205259	-0.665044	0.921894	-0.63032	-0.607461	-0.572254	-0.403524	-0.795283
44	HiC_scaffold_6	5744132	-0.621548	-0.190912	-0.740717	-0.620278	-0.662102	-0.694907	-0.658961	-0.461854	-0.176395	-0.731001
45	HiC_scaffold_6	5744195	-0.441627	-0.388702	-0.788079	-0.574808	1.53865	-0.558745	-0.346575	-0.55168	0.0516155	-0.616185
46	HiC_scaffold_6	5744214	-0.533295	-0.668937	-0.490919	-0.215504	-0.588852	-0.504747	-0.719535	0.902286	-0.503859	-0.541
47	HiC_scaffold_6	5744411	0.922326	-0.461615	-0.645258	-0.583376	1.00668	-0.616508	-0.644874	-0.18506	-0.677512	-0.735844
48	HiC_scaffold_6	5744447	-0.191742	-0.606425	-0.717673	-0.559343	1.5	-0.578264	-0.430942	-0.254168	-0.24	-0.7286
49	HiC_scaffold_6	5744858	-0.606425	-0.687759	-0.73016	0.677041	-0.438922	-0.478078	-0.4976	0.438352	-0.414291	-0.227546
50	HiC_scaffold_6	8156111	-0.301456	-0.418062	-0.500574	-0.0337503	-0.421029	0.37068	-0.545826	-0.0435338	-0.48789	-0.667804
51	HiC_scaffold_6	8156251	-0.549982	-0.42721	-0.731095	-0.727485	-0.072373	-0.561252	-0.415884	-0.0325082	-0.537318	-0.607321
52	HiC_scaffold_6	8156412	-0.547309	-0.293086	-0.710277	-0.659834	-0.405022	-0.453519	-0.679127	-0.176611	-0.561885	-0.634231
53	HiC_scaffold_6	8158334	-0.636106	-0.427628	-0.691692	-0.614394	-0.0258846	-0.333482	-0.749068	-0.533459	-0.630098	-0.721727
54	HiC_scaffold_6	12858617	-0.52558	-0.242885	-0.629468	-0.762205	-0.511041	-0.605006	-0.547707	-0.602234	-0.637687	-0.409236
55	HiC_scaffold_6	18095220	-0.703006	-0.530296	-0.765483	-0.637178	-0.577952	-0.746492	-0.335734	-0.656867	-0.474437	-0.693554
56	HiC_scaffold_6	18095241	-0.571752	-0.662281	-0.340835	-0.482593	-0.458908	-0.336591	-0.298484	-0.622457	-0.505164	-0.685501
57	HiC_scaffold_6	18095331	-0.475617	-0.535525	-0.292515	-0.271062	-0.367765	-0.208281	-0.43072	-0.16078	-0.578791	-0.451647
58	HiC_scaffold_6	18095370	-0.593136	-0.527244	-0.394512	-0.591964	-0.252992	-0.586147	-0.542936	0.133699	-0.58956	-0.652436
59	HiC_scaffold_6	18100154	-0.564379	-0.673931	-0.648242	-0.489777	-0.619337	-0.304606	-0.71231	-0.603696	-0.564681	-0.679127
60	HiC_scaffold_6	18100269	-0.536406	-0.525871	-0.831149	-0.423578	-0.550151	0.117868	-0.639142	-0.539704	-0.626794	-0.607285
61	HiC_scaffold_6	18100302	0.139564	-0.643898	-0.493942	-0.55619	-0.499969	0.164115	-0.505804	-0.413008	-0.665747	-0.660747
62	HiC_scaffold_6	18100304	-0.705159	-0.620078	-0.674649	-0.685669	-0.529825	-0.278882	-0.660767	-0.638216	-0.565655	-0.780442
63	HiC_scaffold_6	18100318	-0.660509	-0.422911	-0.682062	-0.556612	-0.586935	-0.649733	-0.346141	-0.580573	-0.560746	-0.422934
64	HiC_scaffold_6	18100462	-0.662441	-0.40888	-0.470595	-0.516584	-0.586868	-0.483861	-0.697777	-0.593818	-0.203405	-0.726351
65	HiC_scaffold_6	18100511	-0.331437	-0.609736	-0.499133	-0.547233	-0.595149	-0.461552	-0.673869	-0.54286	-0.488598	-0.592949
66	HiC_scaffold_6	20550027	-0.616562	-0.615682	-0.681874	-0.590033	-0.573115	-0.695811	-0.751512	-0.484431	-0.30305	-0.697799
67	HiC_scaffold_6	20550065	-0.693425	-0.723998	-0.240075	-0.448233	-0.438469	-0.514378	-0.584426	-0.556612	0.0581982	-0.582761
68	HiC_scaffold_6	20550121	-0.527653	-0.698037	-0.740024	-0.634437	-0.578873	-0.710166	-0.602077	-0.457125	0.984082	-0.575478
69	HiC_scaffold_6	20550362	-0.200625	-0.68723	-0.821541	-0.44194	-0.618235	-0.528503	-0.756863	-0.643821	-0.375038	-0.736293
70	HiC_scaffold_6	20550367	-0.515145	-0.631434	-0.455547	-0.39743	-0.510773	-0.713319	-0.686534	-0.607514	0.331184	-0.727485
71	HiC_scaffold_6	20550373	-0.604394	-0.459308	-0.330005	-0.265424	-0.57978	-0.72723	-0.705622	-0.530473	0.248096	-0.513711
72	HiC_scaffold_6	20550455	-0.744486	-0.541287	-0.825301	-0.592541	-0.472009	-0.649132	-0.559012	-0.68988	-0.563615	-0.827894
73	HiC_scaffold_6	20550641	-0.741554	-0.592864	-0.763362	-0.561679	-0.543088	-0.652319	-0.622621	-0.607936	-0.373352	-0.663901
74	HiC_scaffold_6	20551958	-0.622311	-0.68202	-0.653119	-0.282946	-0.53186	-0.553416	-0.604027	-0.55569	-0.286484	-0.530119
75	HiC_scaffold_6	20551964	-0.493766	-0.293743	-0.776193	-0.533874	-0.583992	-0.49147	-0.572368	-0.226331	-0.387661	-0.676397
76	HiC_scaffold_6	20552045	-0.697994	0.0914207	-0.660429	-0.564809	-0.654783	-0.716337	-0.604866	-0.511026	-0.147429	-0.729974
77	HiC_scaffold_6	20552272	-0.388946	-0.56043	-0.550846	-0.405099	-0.550645	-0.640468	-0.535361	-0.355689	-0.0963621	0.127979
78	HiC_scaffold_6	20552355	-0.74722	-0.686238	-0.733251	-0.602895	-0.50819	-0.750386	-0.629783	-0.536152	-0.32581	-0.570829
79	HiC_scaffold_6	20552412	-0.180423	-0.328364	-0.407202	-0.538246	-0.0829937	-0.575674	-0.680665	-0.49447	-0.333604	-0.656848
80	HiC_scaffold_6	20552426	-0.418767	0.291724	-0.493319	-0.429025	-0.326076	-0.541166	-0.465213	-0.624867	-0.480697	-0.530443
81	HiC_scaffold_6	20553326	-0.611686	-0.606706	-0.793471	-0.626353	-0.421556	-0.401024	-0.638801	-0.452139	0.205475	-0.573164
82	HiC_scaffold_6	20553370	-0.625013	-0.54374	0.284994	-0.386528	-0.569586	-0.448416	-0.214905	-0.412749	-0.146752	-0.561758
83	HiC_scaffold_6	20553522	-0.173925	-0.36203	-0.582395	-0.456516	-0.395569	-0.526644	-0.651812	-0.221653	-0.00914634	-0.700776
84	HiC_scaffold_6	20553542	-0.510815	-0.648242	-0.441724	-0.421303	-0.119467	-0.757161	-0.643496	-0.511463	-0.482197	-0.569651
85	HiC_scaffold_6	20553599	-0.463025	-0.618181	-0.625307	-0.553867	-0.33425	-0.342084	-0.641076	0.112102	-0.239721	-0.507743
86	HiC_scaffold_6	20553617	-0.599238	-0.582362	-0.396282	-0.433775	-0.559075	-0.720789	-0.693575	-0.67471	-0.324588	-0.557175
87	HiC_scaffold_6	20553701	-0.508036	-0.674484	-0.785368	-0.666774	-0.50034	-0.58924	-0.719399	-0.513074	-0.221733	-0.583676
88	HiC_scaffold_6	20553954	-0.58059	-0.513867	0.113342	-0.66368	-0.572271	-0.621911	-0.626665	-0.41312	-0.530458	-0.636877
89	HiC_scaffold_6	20554008	-0.467972	-0.494036	-0.739881	-0.447478	-0.502614	-0.6758	-0.723194	-0.45897	-0.657242	-0.50875
90	HiC_scaffold_6	20554027	-0.714983	-0.497832	-0.0134611	0.323108	-0.585796	-0.620676	-0.280453	-0.56309	-0.156132	-0.689498
91	HiC_scaffold_6	20554119	-0.218819	-0.504026	-0.699165	-0.566838	-0.524126	0.110219	-0.453544	-0.535198	0.232335	-0.581881
92	HiC_scaffold_6	20554120	-0.758006	-0.680166	-0.435511	-0.443927	-0.675985	-0.705776	-0.371448	-0.561299	-0.522879	-0.563551
93	HiC_scaffold_6	20554181	-0.631211	-0.589813	-0.818356	-0.527478	-0.641665	-0.410218	-0.0985471	-0.416405	-0.220396	-0.66312
94	HiC_scaffold_6	20554196	-0.205596	-0.479503	-0.504178	-0.497436	-0.332949	-0.271054	-0.638291	-0.512551	-0.401396	-0.573651
95	HiC_scaffold_6	20554279	-0.603034	-0.439113	-0.611863	-0.553774	-0.48142	-0.617911	-0.667885	-0.556065	-0.512607	-0.856142
96	HiC_scaffold_6	20554413	-0.674772	-0.642732	-0.768174	-0.47898	-0.33351	-0.642847	-0.715163	-0.415138	-0.359867	-0.727091
97	HiC_scaffold_6	20554424	-0.654567	-0.700645	-0.776738	-0.389191	-0.414054	-0.493022	-0.603452	-0.171643	-0.168393	-0.582213
98	HiC_scaffold_6	20554535	-0.672478	-0.630487	-0.642771	-0.399016	-0.633148	-0.456304	-0.514861	-0.518801	0.128722	-0.392759
99	HiC_scaffold_6	20554562	-0.600344	-0.55151	-0.606425	-0.668735	-0.538396	-0.641627	-0.720995	-0.589982	-0.504664	-0.549535
100	HiC_scaffold_6	20554616	-0.476865	-0.491376	-0.496822	-0.442565	-0.511139	-0.706085	-0.558289	-0.343518	0.0736817	-0.75508
101	HiC_scaffold_6	20554884	-0.52356	-0.488678	-0.659834	-0.647277	0.0986437	-0.568733	-0.56949	-0.652572	-0.562693	-0.520554
102	HiC_scaffold_6	20554908	-0.578511	-0.482487	-0.46203	-0.550275	-0.320627	-0.538772	-0.641989	-0.511604	-0.47423	-0.288184
103	HiC_scaffold_6	20555061	-0.601921	-0.57833	-0.757732	-0.187949	-0.651033	-0.539373	-0.496809	-0.346469	-0.432515	-0.299642
104	HiC_scaffold_6	20555079	-0.73969	-0.606197	-0.288496	-0.196966	-0.192161	-0.590253	-0.430907	-0.266987	-0.520828	-0.713184
105	HiC_scaffold_6	20555139	0.311775	-0.522083	-0.705688	-0.583593	-0.358575	-0.673644	-0.548275	-0.555409	-0.267389	-0.271257
106	HiC_scaffold_6	20555191	-0.341473	-0.744824	-0.794714	-0.674115	-0.50296	-0.602425	-0.579005	-0.280279	-0.446166	-0.577689
107	HiC_scaffold_6	20555217	-0.671967	-0.0884962	0.0478976	-0.575331	-0.620459	-0.449588	-0.6164	-0.613786	-0.439316	-0.56978
108	HiC_scaffold_6	20555399	-0.578478	-0.540789	0.10006	-0.62729	-0.587405	-0.503513	-0.578775	-0.394275	-0.100524	0.017409
109	HiC_scaffold_6	20555526	-0.388999	-0.365694	-0.675903	-0.221407	-0.577509	-0.432679	-0.344228	-0.613198	-0.170748	-0.372911
110	HiC_scaffold_6	20555620	-0.600863	-0.647489	-0.596725	0.237644	-0.610019	-0.505859	-0.690178	-0.599825	0.569503	-0.59872
111	HiC_scaffold_6	20555701	-0.524532	-0.518428	-0.692311	0.0392554	-0.498188	-0.645335	-0.410944	-0.626812	-0.600326	-0.773349
112	HiC_scaffold_6	20555795	-0.577361	-0.321027	-0.486489	-0.469263	-0.624538	-0.621784	-0.530826	-0.272109	0.0892337	-0.343672
113	HiC_scaffold_6	20555870	-0.627769	-0.484298	-0.368485	-0.132256	-0.542618	0.21104	-0.545689	-0.455895	0.396025	-0.382696
114	HiC_scaffold_6	20556294	-0.607233	-0.629968	-0.575968	-0.635336	-0.469288	-0.508722	-0.464377	-0.237096	-0.36219	-0.519117
115	HiC_scaffold_6	20556702	-0.0643618	0.567579	-0.260246	-0.542451	-0.413435	-0.604796	-0.587019	-0.531077	0.426788	-0.72575
116	HiC_scaffold_6	20556831	-0.618127	-0.14857	-0.408512	-0.524648	-0.168476	-0.706814	-0.582661	-0.562963	-0.105451	-0.107382
117	HiC_scaffold_6	20556869	-0.415002	-0.361581	-0.721361	-0.65117	-0.164347	-0.617245	-0.648126	-0.594056	-0.270147	-0.775804
118	HiC_scaffold_6	20557248	-0.607602	-0.586248	-0.780992	-0.464681	-0.285796	-0.660449	-0.479792	0.142076	-0.433963	-0.719718
119	HiC_scaffold_6	20557856	-0.558509	-0.591506	-0.869827	-0.29769	-0.0227841	-0.553634	-0.719672	-0.496891	-0.433115	-0.754043
120	HiC_scaffold_6	20557896	-0.421395	-0.41437	-0.754611	-0.0185892	-0.660489	-0.480238	-0.387026	-0.659417	-0.679127	-0.564108
121	HiC_scaffold_6	20558023	-0.644453	-0.400663	-0.570248	-0.665526	-0.555877	-0.68487	-0.63136	-0.503721	-0.511252	-0.565751
122	HiC_scaffold_6	20558035	-0.421143	-0.666613	-0.617947	-0.605934	-0.422566	-0.623259	-0.572481	-0.418414	-0.606267	-0.693403
123	HiC_scaffold_6	20558472	-0.365261	-0.612575	-0.69037	-0.550275	-0.609171	-0.561948	-0.549735	-0.29707	-0.392663	-0.614019
124	HiC_scaffold_6	20558558	-0.367077	-0.273705	-0.82626	-0.447283	-0.575118	-0.413627	-0.439113	-0.414178	-0.389638	-0.5476
125	HiC_scaffold_6	20558652	-0.638574	-0.468726	-0.66352	-0.621584	-0.476397	-0.636858	-0.694111	-0.528752	-0.439567	-0.800656
126	HiC_scaffold_6	20558937	-0.638915	-0.64593	-0.753625	-0.451267	-0.540125	-0.656414	-0.615826	-0.511717	-0.632495	-0.735206
127	HiC_scaffold_6	20559109	0.0463391	-0.573993	-0.743162	-0.0344267	-0.285469	-0.608148	-0.350811	-0.183825	-0.492198	-0.646353
128	HiC_scaffold_6	20559298	0.0715506	-0.716405	-0.784706	-0.596931	-0.0194558	-0.596811	-0.664201	-0.459583	-0.517341	-0.787227
129	HiC_scaffold_6	20559343	-0.687315	-0.653588	-0.805735	-0.604604	-0.267679	-0.726559	-0.698124	-0.0445143	-0.423659	-0.56492
130	HiC_scaffold_6	20559405	-0.455795	-0.590523	-0.694606	0.0082168	-0.288876	-0.67348	-0.765331	-0.439998	-0.423463	-0.704235
131	HiC_scaffold_6	20559525	-0.642751	-0.495584	-0.715705	-0.383913	-0.403722	-0.668775	-0.478444	-0.241277	-0.580408	-0.681269
132	HiC_scaffold_6	20559564	-0.730814	-0.516955	-0.702874	-0.63988	-0.275478	-0.674649	-0.731095	-0.320436	-0.448538	-0.701671
133	HiC_scaffold_6	20560023	-0.23117	-0.660151	-0.50278	-0.0677241	-0.560509	-0.450384	-0.558949	-0.406227	-0.43697	-0.704917
134	HiC_scaffold_6	20560073	-0.148442	-0.622402	-0.305886	-0.622949	-0.574026	-0.41248	-0.637838	-0.668755	-0.597584	-0.495529
135	HiC_scaffold_6	20560263	-0.695854	0.300987	-0.818414	-0.583509	-0.397365	-0.681332	-0.341741	-0.258919	-0.379968	-0.849029
136	HiC_scaffold_6	20560334	-0.67471	-0.65604	-0.754216	-0.43897	-0.204996	-0.717469	-0.672375	-0.436994	-0.307109	-0.752395
137	HiC_scaffold_6	20560426	-0.615808	-0.333267	-0.61181	-0.630896	-0.564347	-0.727694	-0.599877	-0.384987	-0.412379	-0.416439
138	HiC_scaffold_6	20560496	-0.389702	-0.742321	-0.676562	-0.611703	-0.27039	-0.711997	-0.624629	-0.0194422	-0.145105	-0.624647
139	HiC_scaffold_6	20560565	-0.70384	-0.560099	0.294334	-0.622584	0.0543832	-0.642122	-0.687252	-0.182441	-0.589577	-0.665325
140	HiC_scaffold_6	20560636	-0.688628	-0.39306	-0.613626	-0.337818	-0.467195	-0.571655	-0.638971	-0.569409	-0.273265	-0.598513
141	HiC_scaffold_6	20560988	-0.190979	-0.43248	-0.746517	-0.564665	0.279804	-0.634812	-0.686576	-0.673439	-0.226374	-0.233855
142	HiC_scaffold_6	20561123	-0.505345	-0.502932	-0.629635	-0.515771	-0.260467	-0.677884	-0.555487	-0.601054	-0.577837	-0.516398
143	HiC_scaffold_6	20561944	-0.588886	-0.229001	-0.713095	-0.645968	-0.366916	-0.310425	-0.592422	-0.530178	-0.473725	-0.673336
144	HiC_scaffold_6	20562426	-0.518027	-0.559217	-0.686027	-0.487409	-0.362901	-0.35295	-0.608148	-0.535719	-0.537003	-0.54989
145	HiC_scaffold_6	20562898	-0.296056	-0.345823	-0.733416	-0.660231	-0.63084	-0.523734	-0.43505	-0.483465	-0.00601298	-0.591472
146	HiC_scaffold_6	20563497	-0.506263	-0.647393	-0.0499274	-0.631546	-0.425911	-0.306176	-0.601123	-0.518414	-0.422037	-0.558478
147	HiC_scaffold_6	20563512	-0.482897	-0.64545	-0.738547	-0.584943	-0.553929	-0.589341	-0.483518	0.354473	-0.407768	-0.472125
148	HiC_scaffold_6	20563557	-0.132827	-0.687442	0.200029	-0.0766575	-0.638726	-0.54002	-0.301839	-0.737976	-0.685522	-0.581334
149	HiC_scaffold_6	20563680	-0.64668	-0.613804	-0.695531	-0.628729	-0.245889	-0.623916	-0.681457	-0.605146	-0.555487	-0.598393
150	HiC_scaffold_6	20563718	-0.401691	-0.380667	-0.499983	-0.575184	-0.364848	-0.670643	-0.705732	-0.554941	-0.666009	-0.66322
151	HiC_scaffold_6	20563954	-0.41193	-0.0466608	-0.692076	-0.534617	-0.594363	-0.649558	-0.540381	-0.279841	-0.463429	0.327992
152	HiC_scaffold_6	20563968	-0.470993	-0.600776	-0.56236	-0.254761	0.0652435	-0.515629	-0.600551	-0.0613052	-0.203377	-0.452816
153	HiC_scaffold_6	20564227	-0.662062	-0.412087	-0.570943	-0.556706	-0.433527	-0.697539	-0.678775	-0.3761	-0.430146	-0.657183
154	HiC_scaffold_6	20564239	-0.726212	-0.40225	-0.339172	-0.607285	-0.638839	-0.717537	-0.653862	-0.531298	-0.271168	-0.626242
155	HiC_scaffold_6	20564256	-0.675594	-0.566646	-0.471122	-0.436471	-0.664181	-0.478692	-0.516527	-0.466864	0.0247729	-0.655745
156	HiC_scaffold_6	22265155	-0.424316	-0.286509	-0.0727631	-0.489509	-0.46633	-0.552873	-0.0989124	-0.367219	-0.460109	-0.478535
157	HiC_scaffold_6	22266561	-0.685311	-0.581218	-0.430041	-0.617911	-0.704477	-0.547416	-0.598841	-0.570668	-0.563981	-0.628175
158	HiC_scaffold_6	22266580	-0.344862	-0.326546	-0.895001	-0.422612	-0.556721	-0.406681	-0.533162	-0.00518592	-0.506793	-0.661225
159	HiC_scaffold_6	22268740	-0.681436	-0.441579	-0.600984	-0.710099	-0.606144	-0.738832	0.264487	0.132067	-0.563408	-0.665024
160	HiC_scaffold_6	22269426	-0.584142	-0.472422	-0.592439	-0.591794	-0.575707	-0.485652	-0.340369	-0.211817	-0.557269	-0.426061
161	HiC_scaffold_6	22273436	-0.689647	-0.651676	-0.860751	-0.487609	-0.595269	-0.571023	-0.303853	-0.598048	-0.553106	-0.724689
162	HiC_scaffold_6	22370046	-0.282879	-0.311482	-0.518672	-0.488571	-0.343451	-0.668613	-0.427675	0.158785	-0.676686	-0.645028
163	HiC_scaffold_6	22370289	0.0566762	-0.517484	-0.662701	-0.5049	-0.273256	0.162176	-0.421613	-0.591353	-0.460134	-0.14274
164	HiC_scaffold_6	22370698	-0.471238	-0.530546	-0.728902	-0.615306	-0.44676	0.0957968	-0.45009	0.0760576	-0.214535	-0.432209
165	HiC_scaffold_6	22371650	-0.589729	-0.526834	-0.557238	-0.0107416	-0.431435	-0.638499	0.252586	0.0553019	-0.535749	-0.69579
166	HiC_scaffold_6	22373990	-0.659576	-0.654273	-0.681102	0.0945061	-0.410352	-0.574482	-0.65736	-0.621784	-0.593204	-0.458034
167	HiC_scaffold_6	22374376	-0.640525	-0.675039	-0.78386	-0.506194	-0.463101	-0.631788	-0.453396	-0.46115	-0.582462	-0.719012
168	HiC_scaffold_6	22374462	-0.521073	-0.621275	-0.742513	-0.603993	-0.43989	-0.663	-0.420159	-0.659179	-0.652924	-0.676748
169	HiC_scaffold_6	22374554	-0.0162655	-0.56899	-0.180318	-0.632383	-0.563313	-0.486996	-0.744197	-0.492792	-0.527375	-0.672886
170	HiC_scaffold_6	22374897	-0.579071	-0.474528	-0.483941	-0.556565	0.937713	-0.63814	-0.185906	-0.610356	-0.624647	-0.723033
171	HiC_scaffold_6	22374960	-0.36811	-0.672866	-0.68129	-0.674013	0.0955877	-0.614233	-0.622785	-0.4467	-0.588313	-0.647374
172	HiC_scaffold_6	22375006	-0.552671	-0.526586	-0.548214	-0.50202	-0.283805	-0.539192	-0.218941	-0.662281	-0.559768	-0.602912
173	HiC_scaffold_6	22375009	-0.621402	-0.600846	-0.761176	-0.67948	-0.314455	-0.543315	-0.572287	-0.50948	-0.519648	-0.758977
174	HiC_scaffold_6	22375463	-0.690625	-0.488063	-0.516627	-0.628618	-0.519519	-0.74177	-0.580375	-0.699927	-0.615199	-0.442445
175	HiC_scaffold_6	22375935	-0.555877	-0.60762	-0.696761	-0.331307	-0.534127	-0.518672	-0.433621	-0.640487	-0.532052	-0.69635
176	HiC_scaffold_6	22376124	-0.649171	-0.729577	-0.643038	-0.476553	-0.290857	-0.714915	-0.608148	-0.56756	-0.531121	-0.72508
177	HiC_scaffold_6	22376361	-0.72386	-0.665466	-0.694004	-0.524968	-0.49523	-0.649946	-0.642256	-0.623241	-0.295463	-0.655333
178	HiC_scaffold_6	22376409	-0.652221	-0.483161	0.976474	-0.499915	0.0335444	-0.496495	-0.719103	-0.575429	-0.597464	-0.708964
179	HiC_scaffold_6	22376894	-0.467067	-0.56615	-0.584276	-0.372655	0.278296	-0.481657	-0.570571	-0.713027	-0.0574215	-0.339068
180	HiC_scaffold_6	22376971	-0.7286	-0.511351	-0.745718	-0.554832	0.153083	-0.736482	0.741593	-0.572611	-0.696761	0.17586
181	HiC_scaffold_6	22377001	-0.62441	-0.49606	-0.307356	-0.37643	-0.311127	-0.3623	-0.229339	-0.539012	-0.570765	-0.506751
182	HiC_scaffold_6	22377141	-0.47736	-0.333763	-0.616113	-0.543224	-0.372419	-0.510604	-0.345073	-0.568636	-0.429084	-0.571298
183	HiC_scaffold_6	22377219	0.302699	-0.704323	-0.625747	-0.565431	-0.152532	-0.532836	0.981945	-0.513867	-0.593698	-0.194703
184	HiC_scaffold_6	22379081	-0.554427	-0.709164	-0.856049	-0.599859	-0.380719	-0.616544	-0.509255	-0.473054	-0.385345	-0.424824
185	HiC_scaffold_6	22379619	-0.591014	-0.161403	-0.655785	-0.461087	-0.443155	-0.219928	-0.406592	-0.478535	-0.241633	-0.670256
186	HiC_scaffold_6	22379646	-0.5866	-0.551417	-0.652885	-0.504955	-0.602547	-0.542603	-0.092277	-0.425841	-0.56928	-0.16714
187	HiC_scaffold_6	22379717	-0.253132	-0.603905	-0.763362	-0.648687	0.776331	-0.552114	-0.355453	-0.380291	-0.572904	-0.634437
188	HiC_scaffold_6	22379730	-0.486942	-0.533726	-0.701453	-0.262346	-0.251983	-0.554738	0.0333433	-0.494362	-0.369582	-0.183924
189	HiC_scaffold_6	22380122	-0.67103	-0.693811	-0.695682	-0.582611	0.351274	-0.638046	-0.677285	-0.643114	-0.57569	-0.691649
190	HiC_scaffold_6	22389209	0.124602	-0.652494	-0.734027	-0.437671	0.0534626	-0.555081	-0.437779	-0.586616	-0.52682	-0.688458
191	HiC_scaffold_6	22389219	-0.424466	-0.573229	-0.674957	-0.63326	-0.164557	-0.480185	-0.363542	-0.343461	-0.538261	-0.435381
192	HiC_scaffold_6	22389759	-0.489978	-0.687294	-0.762155	-0.605566	-0.229384	-0.710969	-0.322484	-0.440572	-0.688331	-0.812902
193	HiC_scaffold_6	23450271	-0.693789	-0.553432	-0.515231	-0.43308	-0.540035	-0.618614	-0.657518	-0.501772	-0.473493	-0.585612
194	HiC_scaffold_6	23450391	-0.399615	-0.727694	-0.650334	-0.591675	-0.533088	-0.494023	-0.706593	-0.546896	-0.608783	-0.665767
195	HiC_scaffold_6	23450403	-0.67211	-0.529575	-0.778455	-0.224557	-0.616669	-0.704785	-0.648842	-0.382654	-0.592881	-0.64176
196	HiC_scaffold_6	23450659	-0.625197	-0.584993	-0.84995	-0.55633	-0.581914	-0.565112	-0.705159	-0.3202	-0.384481	-0.539523
197	HiC_scaffold_6	23451028	-0.597481	-0.249399	-0.71924	-0.453124	-0.503084	-0.602129	-0.667481	-0.601886	-0.604551	-0.714758
198	HiC_scaffold_6	23451704	-0.617839	-0.334569	-0.533118	-0.55185	-0.451561	-0.62729	-0.6574	-0.432268	-0.477087	-0.396563
199	HiC_scaffold_6	23452029	-0.145609	-0.0851123	-0.72223	-0.619029	-0.599756	-0.556393	-0.342753	-0.30472	-0.630413	-0.737359
200	HiC_scaffold_6	23452201	0.0253059	-0.153892	-0.66027	-0.608924	-0.530841	-0.51617	-0.557238	-0.305176	-0.557661	-0.707522
201	HiC_scaffold_6	23452638	-0.654391	-0.523574	-0.439328	-0.641323	-0.617227	-0.639463	-0.743715	-0.509943	-0.45917	-0.716789
202	HiC_scaffold_6	23453040	-0.489133	-0.643401	-0.643362	-0.49576	-0.542118	-0.395558	-0.524634	-0.365593	-0.524198	-0.709854
203	HiC_scaffold_6	23453370	-0.587523	-0.565287	-0.799889	-0.344439	-0.617569	-0.693961	-0.673214	-0.597292	-0.550892	-0.773787
204	HiC_scaffold_6	23453379	-0.588195	-0.459721	-0.799368	-0.420194	-0.619789	-0.48983	-0.641323	-0.144935	-0.604866	-0.699122
205	HiC_scaffold_6	23453757	-0.71833	-0.370448	-0.58155	-0.469544	-0.691521	-0.60147	-0.541105	-0.505233	-0.566502	-0.664542
206	HiC_scaffold_6	23453796	-0.591523	-0.430954	-0.646776	-0.361201	-0.398027	-0.434046	-0.553572	-0.230305	-0.585461	-0.639975
207	HiC_scaffold_6	23453799	-0.0943714	0.0648322	-0.716111	-0.646911	-0.610763	-0.647914	-0.463795	-0.226667	-0.604586	-0.68588
208	HiC_scaffold_6	23453989	-0.321027	-0.426896	-0.802306	-0.488183	-0.688925	-0.545643	-0.563011	-0.504178	-0.570732	-0.680686
209	HiC_scaffold_6	23453999	-0.537707	-0.216625	-0.736766	-0.56062	-0.223401	-0.726489	-0.612254	-0.296623	-0.361631	-0.503167
210	HiC_scaffold_6	23454380	-0.448648	-0.599635	-0.81375	-0.3871	-0.605058	-0.49112	-0.0756483	-0.600759	-0.529987	-0.776089
211	HiC_scaffold_6	23455269	-0.670968	-0.420651	-0.664863	-0.345361	-0.624245	-0.575903	-0.537482	-0.01434	-0.691905	-0.63354
212	HiC_scaffold_6	23455517	-0.686829	-0.447612	-0.285704	-0.57889	-0.571541	-0.646199	-0.671743	-0.608465	-0.668877	-0.495149
213	HiC_scaffold_6	23456105	-0.554069	-0.469685	-0.598358	-0.549689	-0.567255	-0.606495	-0.626812	-0.477699	-0.513286	-0.431153
214	HiC_scaffold_6	23456121	-0.136421	-0.549381	-0.845059	-0.61959	-0.409303	-0.778273	-0.727393	-0.467258	-0.635937	-0.352578
215	HiC_scaffold_6	23456523	-0.471327	-0.156854	-0.705446	-0.58049	-0.620386	-0.366128	-0.692311	-0.46353	-0.605636	-0.658684
216	HiC_scaffold_6	23456672	-0.617245	-0.477191	-0.74773	-0.623953	-0.12966	-0.623004	-0.743234	-0.494782	-0.425783	-0.742633
217	HiC_scaffold_6	23456966	-0.56986	-0.369359	-0.617875	-0.25595	-0.488317	-0.201053	-0.730277	-0.474618	-0.482382	-0.684807
218	HiC_scaffold_6	23457224	-0.609984	-0.133973	-0.677367	-0.535242	-0.299322	-0.391271	-0.700732	-0.120807	-0.61865	-0.742465
219	HiC_scaffold_6	23457529	-0.363602	-0.257919	-0.641722	-0.536152	-0.441183	0.854264	-0.573359	-0.393694	-0.550475	-0.489294
220	HiC_scaffold_6	23457580	-0.645143	-0.302579	-0.716473	-0.658961	-0.587187	-0.740311	-0.602842	0.150634	-0.604429	-0.671172
221	HiC_scaffold_6	23457630	-0.550306	0.399708	-0.597997	-0.609136	-0.379614	-0.375831	-0.549289	-0.297423	-0.520597	0.0939117
222	HiC_scaffold_6	23457722	-0.610338	-0.496904	-0.551201	-0.541377	-0.698449	-0.647663	-0.491565	-0.495842	-0.618019	-0.424327
223	HiC_scaffold_6	24120035	-0.718172	-0.69135	-0.550691	-0.626444	0.117901	-0.626059	-0.683694	-0.173899	-0.634063	-0.691457
224	HiC_scaffold_6	24120070	-0.724021	-0.37246	-0.741363	-0.575282	-0.34879	-0.385831	-0.790056	-0.1926	-0.670602	-0.836183
225	HiC_scaffold_6	24120197	-0.68002	-0.657814	-0.554085	-0.643611	-0.108641	-0.672416	-0.625068	-0.398777	-0.623989	-0.547585
226	HiC_scaffold_6	24120385	-0.558886	-0.526075	-0.745718	-0.685817	-0.295961	-0.421441	-0.788933	-0.558399	-0.581102	-0.470095
227	HiC_scaffold_6	24120403	0.0423786	-0.555222	-0.443541	-0.644261	0.576583	-0.673091	-0.705269	0.0367885	-0.680062	-0.665345
228	HiC_scaffold_6	24120599	-0.546101	0.23935	-0.586616	-0.588145	-0.64693	-0.61048	-0.616077	0.0711822	-0.563853	-0.670399
229	HiC_scaffold_6	24120680	-0.59779	-0.617011	-0.462193	-0.626959	-0.445426	-0.706615	-0.744727	-0.0165767	-0.611845	-0.457424
230	HiC_scaffold_6	24124921	-0.652416	-0.348489	-0.847131	-0.600344	-0.579566	-0.697561	-0.568926	-0.313972	-0.525259	-0.748605
231	HiC_scaffold_6	24125057	-0.377465	-0.714195	-0.825911	-0.415657	-0.528782	-0.615324	-0.530605	-0.43407	-0.496005	-0.333136
232	HiC_scaffold_6	24125077	0.392662	-0.1354	-0.619481	-0.73311	-0.464921	0.0781667	-0.576623	0.0190332	-0.654626	-0.600655
233	HiC_scaffold_6	24125269	-0.272085	-0.410475	-0.818642	-0.53152	-0.513428	0.0426543	-0.709009	-0.376213	-0.617245	-0.666936
234	HiC_scaffold_6	24125359	-0.427965	-0.549366	-0.90735	-0.248944	-0.484683	-0.581748	-0.714375	0.622307	-0.588532	-0.781464
235	HiC_scaffold_6	24125537	-0.645028	-0.513499	-0.444869	-0.679625	-0.461062	-0.661086	-0.692889	-0.163176	-0.260657	-0.678339
236	HiC_scaffold_6	24125551	-0.394975	-0.2522	-0.546712	-0.467653	-0.236071	-0.294564	-0.568218	0.392627	-0.596914	-0.753305
237	HiC_scaffold_6	24125588	-0.732594	-0.585194	-0.276889	-0.441016	0.19717	-0.673582	-0.666855	-0.444325	-0.410754	-0.506416
238	HiC_scaffold_6	24125590	-0.632029	-0.456976	-0.691478	-0.427372	-0.661245	-0.394296	-0.532481	0.0554548	-0.656611	-0.720401
239	HiC_scaffold_6	24125745	0.530545	-0.368648	-0.479124	-0.506403	-0.651812	0.214685	-0.74153	0.0760576	-0.611153	-0.578626
240	HiC_scaffold_6	24125776	-0.483584	-0.121616	-0.627806	-0.532703	-0.0843891	-0.576852	-0.510351	-0.274113	-0.452631	-0.608571
241	HiC_scaffold_6	24125801	-0.500615	-0.231428	0.00770511	-0.443734	-0.127867	-0.401976	-0.68529	0.429445	-0.634699	-0.229958
242	HiC_scaffold_6	24125811	0.157457	-0.114322	-0.464174	-0.596279	-0.490502	-0.237449	-0.590134	0.283844	-0.495828	-0.780127
243	HiC_scaffold_6	24125972	-0.606723	0.389184	-0.198596	-0.343394	-0.316098	-0.629616	-0.5366	-0.0859373	-0.579055	-0.550583
244	HiC_scaffold_6	24125978	-0.647779	-0.554427	-0.16728	-0.613448	-0.562995	-0.658071	0.135864	-0.700231	-0.541256	-0.27556
245	HiC_scaffold_6	24126037	-0.567047	-0.712826	-0.284431	-0.557175	-0.486449	-0.648919	-0.442409	-0.443095	-0.554598	-0.174165
246	HiC_scaffold_6	24126120	-0.712265	-0.575298	-0.724274	-0.354185	-0.647104	-0.491821	-0.781359	-0.638348	-0.191458	-0.709787
247	HiC_scaffold_6	24126171	-0.485452	-0.487262	-0.833718	-0.409303	-0.23151	-0.33886	-0.502186	-0.289088	-0.642771	-0.320209
248	HiC_scaffold_6	24126308	-0.591709	0.0705181	-0.044649	-0.279634	-0.66358	-0.427605	-0.586801	-0.110054	-0.607057	-0.646873
249	HiC_scaffold_6	24126346	0.0528862	0.255369	-0.65443	-0.568234	-0.331586	-0.2238	-0.701191	-0.19233	-0.640753	-0.532466
250	HiC_scaffold_6	24126418	-0.521578	-0.246631	-0.738547	-0.306959	-0.541619	-0.580556	-0.583642	0.287488	-0.759551	-0.771087
251	HiC_scaffold_6	24126430	-0.579467	-0.620441	-0.63748	-0.568122	-0.252744	-0.302344	-0.566038	-0.40927	-0.538111	-0.660409
252	HiC_scaffold_6	24126608	-0.594893	-0.280718	-0.545445	-0.598307	-0.555097	-0.469634	-0.630413	-0.665627	-0.578166	-0.377682
253	HiC_scaffold_6	24126865	0.98486	-0.554816	-0.844998	-0.388457	-0.125553	0.191982	-0.52934	0.101438	-0.455523	-0.566854
254	HiC_scaffold_6	24127067	-0.741339	-0.343777	-0.431165	-0.412547	-0.39743	-0.671009	-0.468994	-0.216075	-0.574449	-0.380156
255	HiC_scaffold_6	24127337	-0.657518	-0.326049	-0.854431	-0.550198	-0.442986	-0.644836	-0.524343	-0.305834	-0.492387	-0.782253
256	HiC_scaffold_6	24127351	-0.0345349	-0.367158	-0.633166	-0.613341	-0.589358	-0.478417	-0.350062	0.426999	-0.605829	-0.7606
257	HiC_scaffold_6	24127473	-0.628544	-0.620604	-0.65604	-0.659298	-0.176232	-0.66314	-0.41895	-0.0433466	-0.492711	-0.833985
258	HiC_scaffold_6	24127574	-0.666613	-0.638159	-0.535704	-0.726328	-0.600136	-0.661723	-0.536914	0.0268192	-0.441112	-0.704147
259	HiC_scaffold_6	24127575	0.854476	0.752048	-0.677884	-0.503776	-0.366794	-0.238854	-0.372655	0.21373	0.884693	-0.748508
260	HiC_scaffold_6	24127596	-0.655509	-0.468917	-0.660171	-0.663981	-0.407523	-0.638253	-0.76213	0.0668103	-0.560999	-0.828157
261	HiC_scaffold_6	24127612	-0.577066	-0.532155	-0.62604	-0.24376	0.0348289	-0.212695	-0.477269	0.339908	-0.652163	-0.749897
262	HiC_scaffold_6	24127622	-0.669566	-0.0291559	-0.685796	-0.713117	-0.434743	-0.416869	-0.637442	-0.267598	-0.717333	-0.71296
263	HiC_scaffold_6	24127673	-0.682313	-0.323901	-0.637876	-0.589307	-0.502379	-0.542285	-0.746638	-0.376989	-0.629524	-0.698276
264	HiC_scaffold_6	24127674	-0.479255	-0.521102	-0.599877	-0.574466	-0.420845	-0.661803	-0.657656	-0.0348171	-0.70259	-0.734216
265	HiC_scaffold_6	24127850	-0.617749	-0.579846	-0.616508	-0.708987	-0.418323	-0.590151	-0.681415	-0.118821	-0.660708	-0.592643
266	HiC_scaffold_6	24127903	-0.649927	-0.66736	-0.781097	-0.631286	-0.405596	-0.585896	-0.587976	-0.426653	-0.546529	-0.685817
267	HiC_scaffold_6	24127950	-0.568009	-0.729741	-0.694713	-0.515245	-0.529296	-0.696696	-0.621693	-0.526528	-0.628877	-0.617299
268	HiC_scaffold_6	24128131	-0.615217	-0.574922	-0.679854	-0.458446	-0.471456	-0.289773	-0.585963	-0.474657	-0.451169	-0.5867
269	HiC_scaffold_6	24128471	-0.305281	-0.453161	-0.607479	-0.449735	-0.452459	-0.338414	-0.311883	0.155973	-0.493549	-0.616113
270	HiC_scaffold_6	24128483	-0.64342	-0.579236	-0.276741	-0.605566	-0.630413	-0.613644	-0.563551	-0.660509	-0.471186	-0.575674
271	HiC_scaffold_6	24128670	-0.563503	-0.497423	-0.451512	-0.431974	-0.375491	-0.551943	-0.635655	-0.514563	-0.0767715	-0.559484
272	HiC_scaffold_6	24128966	-0.614662	-0.590676	-0.505901	-0.565479	-0.428827	-0.684449	-0.471636	-0.568845	-0.483293	-0.571606
273	HiC_scaffold_6	24129083	-0.655411	-0.647046	-0.66742	0.920911	-0.476943	-0.482461	-0.565846	-0.544744	-0.631397	-0.811184
274	HiC_scaffold_6	24129172	0.131843	-0.173426	-0.258801	-0.557599	-0.450347	-0.229155	-0.215098	-0.47116	-0.650256	-0.691116
275	HiC_scaffold_6	24129267	-0.597034	0.48233	-0.693082	-0.579764	-0.476826	-0.712982	-0.543649	-0.286258	-0.483742	-0.66314
276	HiC_scaffold_6	24129403	-0.536959	-0.630636	-0.691756	-0.523197	0.577986	-0.396672	-0.387513	-0.444337	-0.588363	-0.724389
277	HiC_scaffold_6	30339629	-0.24398	-0.63084	-0.367249	-0.320636	-0.623752	-0.111894	-0.459445	-0.168636	-0.531993	-0.428186
278	HiC_scaffold_6	30339743	-0.395504	-0.230313	-0.6452	-0.572481	-0.42275	0.642385	-0.338727	-0.494402	-0.639729	-0.623478
279	HiC_scaffold_6	30339873	-0.230165	-0.563806	-0.429772	-0.166158	-0.336337	-0.140094	-0.381084	-0.539012	-0.495475	-0.825359
280	HiC_scaffold_6	30391362	-0.614644	-0.262108	-0.323197	-0.294727	-0.470018	-0.626261	-0.606372	-0.233483	-0.347106	-0.657972
281	HiC_scaffold_6	30392390	-0.149862	-0.755896	-0.556018	-0.623186	-0.56899	-0.408824	-0.654509	0.0205684	0.0465732	-0.416677
282	HiC_scaffold_6	30392407	-0.661384	-0.606723	-0.198157	-0.661803	-0.56687	-0.774898	-0.540517	-0.491107	-0.642866	-0.846429
283	HiC_scaffold_6	30393414	-0.591913	-0.698362	-0.632625	-0.659973	-0.608165	-0.759201	-0.26657	1.72558	-0.527083	-0.474839
284	HiC_scaffold_6	30393448	-0.61318	-0.44642	-0.766217	-0.586566	-0.656966	-0.465695	-0.621457	-0.350412	-0.660807	-0.78199
285	HiC_scaffold_6	30393622	-0.70351	-0.543482	-0.602755	-0.590304	-0.475072	-0.61149	-0.672049	-0.359986	-0.412873	-0.720356
286	HiC_scaffold_6	30393634	-0.513173	-0.651812	-0.451906	-0.736743	-0.583576	-0.513839	-0.69103	-0.567544	-0.651053	-0.710255
287	HiC_scaffold_6	30393651	-0.39407	-0.581699	-0.611988	-0.554598	-0.639085	-0.381251	-0.533192	-0.423279	-0.633876	-0.288952
288	HiC_scaffold_6	30393698	-0.368181	-0.735277	-0.653764	-0.52981	-0.585695	-0.459846	-0.602634	-0.446943	-0.521159	-0.440081
289	HiC_scaffold_6	30393740	-0.536988	-0.629246	-0.692504	-0.36214	-0.0263504	-0.451144	-0.625673	-0.426861	-0.267815	-0.479857
290	HiC_scaffold_6	31369795	-0.686027	-0.403425	-0.596656	-0.37202	-0.0494502	-0.28635	-0.577066	-0.496345	-0.343116	-0.632812
291	HiC_scaffold_6	31369806	-0.353871	-0.499338	-0.618271	-0.185879	-0.626389	0.857248	-0.508891	0.229016	-0.540065	-0.657242
292	HiC_scaffold_6	31369818	-0.598962	-0.582977	-0.02332	-0.499297	-0.332883	-0.340131	-0.438076	-0.489911	-0.393006	-0.693125
293	HiC_scaffold_6	32035272	-0.542997	-0.198308	-0.659576	-0.367006	-0.275913	-0.530222	-0.738547	-0.141631	-0.590591	-0.454965
294	HiC_scaffold_6	32035496	-0.495434	0.0319737	-0.517555	-0.22806	-0.678319	0.170408	-0.614304	-0.331418	-0.496577	-0.79011
295	HiC_scaffold_6	32035718	-0.415986	-0.603766	0.645295	-0.566406	-0.347618	-0.584509	-0.537452	-0.529663	-0.561141	-0.779134
296	HiC_scaffold_6	32035769	-0.492104	-0.453309	-0.516384	-0.281067	-0.583659	0.114311	0.042418	-0.608994	0.952216	-0.535436
297	HiC_scaffold_6	32035782	-0.592456	-0.575608	-0.274007	-0.375687	-0.604778	-0.316989	-0.533726	-0.344708	-0.62284	-0.737644
298	HiC_scaffold_6	32036358	-0.455833	-0.450653	-0.414156	0.378689	-0.563821	-0.257518	0.0131744	-0.571023	-0.597687	-0.700929
299	HiC_scaffold_6	32036443	-0.658902	-0.697929	-0.159336	-0.691222	-0.2553	-0.727485	-0.63298	-0.444555	-0.490394	-0.397094
300	HiC_scaffold_6	32036560	-0.619192	-0.529017	-0.806514	-0.508526	-0.112467	-0.412368	-0.666452	-0.281789	-0.516199	-0.761778
301	HiC_scaffold_6	32036578	-0.423014	-0.631341	-0.529957	-0.551	-0.407834	-0.465365	-0.490663	-0.526922	-0.558713	-0.36187
302	HiC_scaffold_6	32036662	-0.696178	-0.547799	-0.676913	0.145942	-0.637329	-0.456814	-0.492319	-0.571881	-0.607004	-0.61343
303	HiC_scaffold_6	32036944	0.34885	-0.653647	-0.525463	-0.583842	0.308756	-0.589898	-0.65736	-0.275511	-0.293368	-0.77101
304	HiC_scaffold_6	32037204	-0.545964	-0.508708	-0.753797	-0.725127	-0.158572	-0.425124	-0.372378	-0.455411	-0.626849	-0.668391
305	HiC_scaffold_6	32037207	-0.70178	-0.469493	-0.796532	-0.52217	-0.200398	-0.536675	-0.618452	-0.575657	-0.523487	-0.652748
306	HiC_scaffold_6	32037272	-0.118376	-0.256012	-0.565112	-0.581881	-0.34516	-0.179385	-0.608324	0.655158	-0.47864	0.1905
307	HiC_scaffold_6	32037429	-0.242437	-0.609772	-0.750924	0.0317719	1.16131	-0.74841	-0.678609	0.75773	-0.557285	-0.320472
308	HiC_scaffold_6	32037451	-0.61071	-0.660211	-0.65547	-0.58613	-0.0174258	-0.624977	-0.664903	-0.306942	0.201397	-0.645124
309	HiC_scaffold_6	32037485	-0.341407	-0.606074	-0.603156	-0.604324	0.13133	-0.481262	-0.491969	-0.362851	0.530942	-0.0441199
310	HiC_scaffold_6	32037660	-0.391431	-0.402458	-0.792419	-0.463757	-0.179674	-0.727741	-0.532703	0.123067	-0.661763	-0.639236
311	HiC_scaffold_6	32037677	-0.559768	-0.645431	-0.637291	-0.55939	0.0624316	-0.617137	-0.131414	0.248562	-0.615414	-0.607075
312	HiC_scaffold_6	32038156	-0.472151	-0.628581	-0.790271	-0.154865	-0.35393	-0.632216	-0.50078	-0.495733	-0.514605	-0.766826
313	HiC_scaffold_6	32038171	-0.572222	-0.73938	-0.737193	-0.368952	-0.330395	-0.511055	-0.540623	-0.476462	-0.5867	-0.766344
314	HiC_scaffold_6	32038285	-0.297113	-0.429702	-0.441399	-0.401045	0.281193	-0.26061	-0.509143	-0.468317	-0.593307	-0.74297
315	HiC_scaffold_6	32038751	0.632001	-0.692162	-0.49745	0.281215	-0.574939	0.27277	-0.617083	-0.366612	-0.450923	-0.583276
316	HiC_scaffold_6	32038830	-0.65547	-0.56615	-0.816873	-0.528855	-0.0663305	-0.661862	-0.362971	-0.237832	-0.476449	-0.77744
317	HiC_scaffold_6	32038839	-0.594722	-0.69897	-0.755253	-0.651403	-0.0181316	-0.724527	-0.712938	-0.613537	-0.594073	-0.676954
318	HiC_scaffold_6	32038911	0.0164901	-0.593051	-0.799396	-0.374122	-0.55544	-0.324075	-0.693489	-0.586885	-0.0282419	-0.632737
319	HiC_scaffold_6	32038956	-0.462131	-0.632719	-0.672927	-0.624574	0.0493343	-0.673214	-0.693618	-0.521765	-0.616687	-0.666392
320	HiC_scaffold_6	32038985	-0.555393	-0.403964	-0.718149	-0.693168	-0.241891	-0.525725	-0.655156	-0.0871564	-0.485466	-0.76015
321	HiC_scaffold_6	32039313	-0.675429	-0.418984	0.746891	-0.552547	-0.600465	-0.51469	-0.487449	0.114911	-0.307417	-0.257298
322	HiC_scaffold_6	32039505	-0.4755	-0.634999	-0.608994	-0.501689	-0.567656	-0.403018	-0.622639	-0.469109	-0.373229	-0.723492
323	HiC_scaffold_6	32039696	-0.367938	-0.620223	-0.588431	-0.575968	-0.493184	-0.623715	-0.194418	-0.421601	-0.454891	-0.679459
324	HiC_scaffold_6	32041910	-0.370815	-0.490515	-0.630766	-0.27989	-0.521361	-0.52256	-0.440165	-0.624959	0.0867868	-0.679812
325	HiC_scaffold_6	33913336	-0.629357	-0.155852	-0.70106	-0.603156	-0.502987	-0.58603	-0.585528	-0.48601	-0.390299	-0.616256
326	HiC_scaffold_6	36355129	-0.645411	-0.631211	-0.387576	-0.325948	-0.449331	-0.770958	-0.222196	-0.445365	-0.630209	-0.729554
327	HiC_scaffold_6	36355154	-0.601071	-0.605916	-0.606565	-0.50854	-0.545521	-0.380854	-0.536615	-0.192485	-0.592456	-0.732171
328	HiC_scaffold_6	36355218	-0.659199	-0.670846	-0.738095	-0.155461	-0.563297	-0.47736	-0.334185	-0.632886	-0.329355	-0.660668
329	HiC_scaffold_6	36355382	-0.690519	-0.694434	-0.7597	-0.117436	-0.5184	-0.268621	-0.395774	-0.649055	-0.598238	-0.584142
330	HiC_scaffold_6	36355515	-0.584709	-0.563344	-0.506207	-0.570538	-0.422416	-0.40381	-0.0514257	-0.485678	-0.579945	-0.632514
331	HiC_scaffold_6	36355775	-0.416121	-0.680811	-0.746953	-0.266947	-0.667259	-0.487222	-0.44687	-0.556096	-0.232918	-0.469186
332	HiC_scaffold_6	36355844	-0.651656	-0.730347	-0.554847	-0.487102	-0.614841	-0.535466	-0.526659	-0.337403	-0.475435	-0.481578
333	HiC_scaffold_6	36355888	-0.56492	-0.640563	-0.618109	-0.367826	-0.34442	-0.511675	-0.515942	-0.574254	-0.661424	-0.712265
334	HiC_scaffold_6	36356242	-0.62419	-0.732664	-0.780677	-0.595714	-0.488143	-0.494484	-0.530561	-0.561473	-0.423774	-0.64384
335	HiC_scaffold_6	36356918	-0.623168	-0.576689	-0.738214	-0.415013	-0.421716	-0.56591	-0.691905	-0.511055	-0.607479	-0.650179
336	HiC_scaffold_6	36356923	-0.695036	-0.591811	-0.816474	-0.330014	-0.649946	-0.622548	-0.636689	-0.598841	-0.508022	-0.612557
337	HiC_scaffold_6	36357192	-0.723538	-0.602912	-0.660469	-0.55368	-0.407213	-0.666432	-0.692697	-0.468406	-0.592201	-0.807935
338	HiC_scaffold_6	36357320	-0.536167	-0.682229	-0.692782	-0.699535	-0.684386	-0.722253	-0.821685	-0.721201	-0.699187	-0.471469
339	HiC_scaffold_6	36357830	-0.636745	-0.535049	-0.758429	-0.515928	-0.279899	-0.264521	-0.615736	0.213358	-0.551124	-0.774846
340	HiC_scaffold_6	36358084	-0.541241	-0.697929	-0.577903	-0.178893	-0.535108	-0.460284	-0.529531	-0.749751	-0.630543	-0.762331
341	HiC_scaffold_6	36358150	-0.672416	-0.613287	-0.580176	-0.0243017	-0.402996	-0.186653	-0.611224	-0.62788	-0.310301	-0.525551
342	HiC_scaffold_6	36358610	-0.183739	-0.529501	-0.785978	-0.592507	0.198822	-0.66286	-0.746832	0.290324	-0.653119	-0.734121
343	HiC_scaffold_6	36358916	-0.560509	-0.0798558	-0.788693	-0.330228	-0.621911	-0.434766	-0.66288	-0.606372	-0.554832	-0.621475
344	HiC_scaffold_6	36431923	-0.385704	-0.601609	-0.795853	-0.268162	-0.369704	-0.538096	-0.568009	-0.520238	-0.45882	-0.756169
345	HiC_scaffold_6	36431934	-0.570845	-0.498243	-0.526571	-0.719194	-0.505414	-0.671988	-0.626297	-0.622858	-0.65736	-0.544911
346	HiC_scaffold_6	36432000	-0.647181	-0.492225	-0.847926	-0.271971	-0.601782	-0.460585	-0.761051	-0.528855	-0.61229	0.0579702
347	HiC_scaffold_6	36432052	-0.701103	-0.667481	-0.758478	1.1229	-0.578989	-0.524053	-0.680894	-0.671559	-0.409559	0.0939117
348	HiC_scaffold_6	36432119	-0.402349	-0.445329	-0.775415	0.395571	-0.6085	0.759048	-0.66324	-0.516527	-0.248798	-0.469595
349	HiC_scaffold_6	36432547	-0.348567	-0.0902835	-0.649616	-0.590473	-0.59193	-0.376379	-0.516455	-0.173523	-0.585746	-0.553339
350	HiC_scaffold_6	40210740	-0.452139	-0.234339	0.0613017	-0.452336	-0.180713	-0.380604	0.840852	-0.525798	-0.511506	0.532245
351	HiC_scaffold_6	40210892	-0.418551	-0.739738	-0.806653	0.487803	-0.312355	-0.65813	-0.646911	0.406029	-0.533978	-0.55558
352	HiC_scaffold_6	40211894	-0.280992	-0.427477	-0.379448	-0.70872	-0.0914292	0.479575	-0.393468	-0.346778	-0.411807	-0.469122
353	HiC_scaffold_6	40215707	-0.412379	-0.575559	-0.830032	-0.667138	-0.42743	-0.506905	-0.593307	-0.595971	-0.544972	-0.621311
354	HiC_scaffold_6	40215967	-0.407446	-0.63097	-0.590118	-0.682459	-0.628286	-0.368891	-0.692376	-0.499297	0.480409	-0.590151
355	HiC_scaffold_6	42050084	-0.0286082	-0.681665	-0.618867	-0.712445	-0.167491	-0.657716	-0.490059	-0.537288	-0.343998	-0.407845
356	HiC_scaffold_6	42050554	-0.493008	-0.608518	-0.0784384	-0.119604	-0.517398	-0.71645	-0.318298	-0.416971	-0.635975	-0.643725
357	HiC_scaffold_6	42051524	-0.643917	-0.228927	-0.331474	-0.301934	-0.165592	-0.125304	-0.191343	-0.485306	-0.346961	-0.268709
358	HiC_scaffold_6	42051575	-0.416303	-0.63071	-0.645028	-0.315316	-0.586499	-0.378419	-0.600742	-0.488678	-0.468406	-0.675162
359	HiC_scaffold_6	42051580	-0.530178	-0.530502	-0.530664	-0.658922	-0.349537	-0.693468	-0.530679	-0.577115	-0.599669	-0.0420146
360	HiC_scaffold_6	42052094	-0.549936	-0.556596	0.162684	0.0299516	-0.496345	-0.759201	-0.0927338	-0.629431	-0.677925	-0.628489
361	HiC_scaffold_6	42052124	-0.415805	-0.333548	-0.264122	-0.42072	-0.498831	-0.436021	-0.107104	-0.522011	-0.165007	-0.56928
362	HiC_scaffold_6	42053074	-0.417221	-0.352744	-0.387184	-0.644261	-0.388489	-0.689031	-0.770805	-0.69538	-0.570215	-0.703554
363	HiC_scaffold_6	42053092	-0.511534	-0.512282	0.718444	1.03342	-0.672335	-0.665406	-0.506919	-0.615378	-0.499311	-0.747317
364	HiC_scaffold_6	42053112	-0.506486	-0.263412	-0.718081	-0.558226	-0.445184	-0.49267	-0.491578	-0.513796	-0.0387546	-0.261822
365	HiC_scaffold_6	42053678	-0.565431	-0.157634	0.0531169	-0.138322	-0.542694	-0.681478	0.020154	-0.24472	-0.54685	-0.404713
366	HiC_scaffold_6	42053800	-0.400663	-0.682626	-0.0849591	0.192038	-0.596382	-0.550614	-0.537932	-0.643974	-0.636576	-0.62133
367	HiC_scaffold_6	42054068	-0.467679	-0.361421	0.338795	0.154667	-0.473183	-0.433468	-0.107527	-0.27847	-0.570086	-0.296717
368	HiC_scaffold_6	42054134	-0.632625	-0.582645	-0.536764	-0.34786	-0.661683	-0.634512	-0.543421	-0.152064	-0.659021	-0.679501
369	HiC_scaffold_6	42054162	-0.33322	-0.537258	-0.579681	0.128722	-0.503485	-0.606197	-0.648378	-0.426896	-0.6902	-0.738119
370	HiC_scaffold_6	42054167	-0.631657	-0.609666	-0.081718	0.292544	-0.321545	-0.527887	0.488396	-0.545231	-0.319483	-0.455312
371	HiC_scaffold_6	42054495	-0.211323	-0.252316	-0.317214	0.0884905	-0.632383	-0.575331	0.0305188	-0.645872	-0.705556	-0.6452
372	HiC_scaffold_6	42054602	-0.495516	-0.267791	0.0169498	0.419096	-0.540608	-0.659953	-0.255144	-0.526017	-0.618777	-0.668836
373	HiC_scaffold_6	42054672	-0.57383	-0.423958	-0.295155	-0.458945	-0.587103	-0.768836	-0.613465	-0.590642	-0.647162	-0.677016
374	HiC_scaffold_6	42054731	-0.474191	-0.592032	0.240849	0.143764	-0.572644	-0.675532	-0.391592	-0.650897	-0.565	0.911653
375	HiC_scaffold_6	42054883	-0.418005	0.457988	-0.00105662	0.297957	-0.434731	-0.607497	-0.589122	-0.61213	-0.598617	-0.480723
376	HiC_scaffold_6	42055097	-0.418471	-0.622057	-0.66615	-0.637763	-0.534112	-0.533118	-0.357397	-0.407279	-0.263667	-0.181352
377	HiC_scaffold_6	42055106	-0.582861	-0.548628	-0.775027	0.152197	-0.209047	-0.509522	-0.689137	-0.575282	-0.661145	-0.583709
378	HiC_scaffold_6	42055154	-0.571444	-0.249438	-0.171443	-0.124204	-0.184522	-0.632495	-0.681811	-0.587472	-0.651442	-0.838752
379	HiC_scaffold_6	42055238	0.298897	0.0523091	-0.61048	-0.655077	0.309992	-0.334213	-0.586902	-0.517984	-0.599272	-0.73044
380	HiC_scaffold_6	42055281	-0.431963	-0.596776	-0.633054	-0.354332	-0.698688	-0.633783	-0.519332	-0.353498	-0.329003	-0.719149
381	HiC_scaffold_6	42055379	-0.139111	-0.570167	-0.0831567	1.22619	-0.411235	-0.600638	-0.504581	-0.606864	-0.645968	-0.622239
382	HiC_scaffold_6	42055408	-0.608113	-0.476202	-0.728716	-0.387481	-0.314411	-0.507799	-0.650664	-0.52981	0.214234	-0.373752
383	HiC_scaffold_6	42055780	-0.279155	-0.487102	0.086929	-0.664502	-0.256357	-0.603853	-0.56891	-0.579071	-0.566534	-0.525187
384	HiC_scaffold_6	42055916	-0.688903	-0.223989	0.37129	-0.414878	-0.446602	-0.752272	-0.243394	-0.572206	-0.558855	-0.696934
385	HiC_scaffold_6	42056001	-0.568283	-0.507575	0.462503	0.709329	-0.592405	-0.460222	-0.492185	-0.531741	-0.61277	-0.765863
386	HiC_scaffold_6	42056075	-0.386623	-0.462534	-0.475383	-0.668451	-0.331689	-0.666613	-0.497163	-0.637009	-0.555893	-0.755055
387	HiC_scaffold_6	42056779	-0.414596	-0.408334	-0.13962	-0.0466463	-0.52041	-0.584126	-0.432409	-0.490018	-0.489093	-0.524489
388	HiC_scaffold_6	42056844	-0.65308	-0.577345	-0.488157	-0.631936	-0.392749	-0.695531	-0.543634	-0.533355	-0.477856	-0.550599
389	HiC_scaffold_6	42056865	0.19457	0.524214	-0.402678	0.0121621	-0.391196	-0.266474	-0.57049	-0.458047	-0.635899	-0.671396
390	HiC_scaffold_6	42056922	-0.51066	-0.186853	0.798595	-0.285251	-0.683673	-0.736317	-0.370448	-0.550861	-0.660708	-0.727138
391	HiC_scaffold_6	42057087	-0.520929	-0.332584	1.14186	0.710278	-0.632011	-0.642313	-0.135269	-0.668451	-0.423532	-0.516213
392	HiC_scaffold_6	42057088	-0.547677	-0.308609	0.898407	0.0437944	-0.629376	-0.685606	-0.308927	-0.684323	-0.684849	-0.60986
393	HiC_scaffold_6	42057144	-0.485134	-0.273884	-0.608254	0.110084	-0.485452	-0.35446	-0.674936	-0.577854	-0.64007	-0.772499
394	HiC_scaffold_6	42057230	-0.698146	-0.522517	-0.580408	-0.157322	-0.638348	-0.627806	-0.555393	-0.73497	-0.587321	-0.474113
395	HiC_scaffold_6	42057409	-0.501703	-0.421452	-0.31951	0.578146	-0.520612	-0.238704	-0.24152	-0.561948	-0.614036	-0.470044
396	HiC_scaffold_6	42057527	-0.0917885	-0.358377	-0.812113	-0.594944	-0.249152	-0.656532	-0.683652	-0.480592	-0.625197	-0.67615
397	HiC_scaffold_6	42057579	-0.510576	-0.6344	-0.494524	-0.22044	-0.155113	-0.769398	-0.595303	-0.48605	-0.56687	-0.642809
398	HiC_scaffold_6	42057589	-0.222182	-0.618127	-0.388447	-0.483928	-0.102736	-0.593119	0.108362	-0.417164	-0.256718	-0.429154
399	HiC_scaffold_6	42057615	-0.584726	-0.641494	-0.398538	-0.647374	-0.0667861	-0.543209	-0.554193	-0.439759	-0.364939	-0.484484
400	HiC_scaffold_6	42057621	-0.319175	-0.576508	-0.652241	0.278022	-0.678692	-0.235645	-0.577886	-0.673767	-0.665426	-0.614429
401	HiC_scaffold_6	42057847	-0.545918	-0.483412	-0.178428	-0.309078	-0.604219	-0.680394	-0.604359	-0.621112	-0.624135	-0.667299
402	HiC_scaffold_6	42057947	0.26562	-0.684849	-0.628452	0.0583501	-0.576902	0.225283	-0.673439	-0.703949	-0.599911	-0.761277
403	HiC_scaffold_6	42057949	-0.652221	-0.675203	-0.108624	-0.4496	-0.523168	-0.566422	-0.335819	-0.384544	-0.56263	-0.60718
404	HiC_scaffold_6	42058001	-0.131032	-0.701977	-0.341807	-0.127908	-0.477126	-0.708498	-0.378242	-0.423808	-0.644529	-0.410743
405	HiC_scaffold_6	42058170	-0.611668	-0.231051	-0.788532	-0.644414	-0.652904	-0.598289	-0.706019	-0.194438	-0.423728	-0.562947
406	HiC_scaffold_6	42058338	-0.499105	0.000390689	-0.747341	-0.6443	-0.645853	-0.511929	-0.679293	-0.515558	-0.64062	-0.612112
407	HiC_scaffold_6	42058451	-0.420685	-0.597481	0.111498	-0.503915	-0.523821	-0.629339	-0.412457	-0.523284	-0.125037	-0.716179
408	HiC_scaffold_6	42058506	-0.595799	-0.672253	-0.161793	-0.522647	-0.580193	-0.413525	-0.327496	-0.417153	-0.500904	-0.461263
409	HiC_scaffold_6	42058555	-0.698297	-0.515957	-0.694477	-0.647586	-0.581748	-0.606004	-0.103226	-0.475578	-0.615898	-0.793363
410	HiC_scaffold_6	42058570	-0.301378	-0.514435	-0.570522	-0.455944	-0.513683	-0.566038	-0.480789	-0.566502	-0.491807	-0.695553
411	HiC_scaffold_6	42058706	-0.754216	-0.570248	-0.639842	-0.50483	-0.497436	-0.475124	-0.646257	-0.623679	-0.444192	-0.640506
412	HiC_scaffold_6	42058947	-0.578347	0.734352	-0.671702	0.439238	-0.489562	-0.547922	-0.532644	-0.534543	-0.287443	-0.0919978
413	HiC_scaffold_6	42059290	-0.213327	-0.515572	-0.102642	-0.42561	-0.572092	-0.349197	0.0816713	-0.584159	-0.408924	-0.524561
414	HiC_scaffold_6	42059364	-0.513371	-0.298415	-0.545384	-0.555066	-0.328994	-0.661862	-0.261243	-0.315595	-0.503098	-0.71949
415	HiC_scaffold_6	42059386	-0.719422	-0.646565	0.179523	-0.12513	-0.25335	-0.0312276	-0.285008	-0.656434	-0.339343	-0.179398
416	HiC_scaffold_6	42059463	0.229247	-0.474994	-0.685753	-0.567287	-0.360982	-0.564554	-0.122652	0.131426	-0.521232	-0.711773
417	HiC_scaffold_6	42059735	-0.656158	-0.533548	-0.642332	-0.657045	-0.609577	-0.593375	-0.560888	-0.392191	-0.603888	-0.713095
418	HiC_scaffold_6	42059904	-0.625949	-0.626573	-0.624227	-0.450249	-0.527346	-0.388563	-0.220029	-0.530885	-0.518586	-0.545445
419	HiC_scaffold_6	42059924	-0.66364	-0.297234	0.866955	0.154394	-0.667986	-0.498448	-0.310185	-0.547861	-0.573294	-0.442842
420	HiC_scaffold_6	44890223	-0.628101	0.0179927	-0.498763	-0.528356	-0.249299	-0.720949	-0.580325	-0.162917	-0.416552	-0.0712151
421	HiC_scaffold_6	44890618	-0.629542	-0.540306	0.297476	-0.505053	-0.465339	-0.603504	-0.0915418	-0.0637578	-0.337658	-0.738856
422	HiC_scaffold_6	44892806	-0.781491	-0.652631	-0.107449	-0.550337	-0.560273	-0.420662	-0.324451	-0.558603	-0.368222	-0.563217
423	HiC_scaffold_6	44892885	-0.522401	1.18811	-0.263851	-0.29062	-0.60653	-0.469147	-0.627162	-0.530369	-0.430685	-0.372931
424	HiC_scaffold_6	44893176	-0.66364	-0.603225	-0.266907	-0.660131	-0.32732	-0.59154	-0.363984	-0.151226	-0.553882	-0.653295
425	HiC_scaffold_6	44893384	-0.348577	-0.624154	-0.727996	-0.147069	-0.527448	-0.594295	-0.631862	-0.296107	-0.588532	-0.538246
426	HiC_scaffold_6	44894521	-0.477804	-0.569071	-0.514037	-0.601539	-0.436305	-0.576902	-0.693275	-0.504817	-0.431446	-0.701715
427	HiC_scaffold_6	44897169	-0.491107	-0.710433	-0.418631	-0.475266	-0.550151	-0.646218	-0.643993	0.381873	-0.481486	-0.627677
428	HiC_scaffold_6	44897514	-0.507254	-0.610214	-0.657498	-0.607954	-0.627106	-0.704015	-0.280304	-0.548275	-0.65906	-0.613376
429	HiC_scaffold_6	44899104	-0.429866	-0.55452	-0.653471	0.0126264	-0.289443	-0.438136	-0.414765	-0.466266	-0.623332	-0.613394
430	HiC_scaffold_6	44899171	-0.554567	-0.47489	-0.749751	-0.594363	0.0865022	0.252732	-0.664321	-0.576918	-0.617749	-0.615145
431	HiC_scaffold_6	44900330	-0.351006	-0.344765	-0.505845	-0.633652	-0.13998	-0.659516	-0.50343	0.651103	-0.525857	0.0856473
432	HiC_scaffold_6	44901037	-0.0746621	-0.483795	-0.646007	1.31279	-0.408613	-0.139345	-0.309875	-0.279023	-0.476995	-0.58321
433	HiC_scaffold_6	44901294	-0.553339	-0.46159	-0.731961	-0.27355	-0.454334	-0.3627	-0.598531	-0.514137	-0.0106347	-0.667602
434	HiC_scaffold_6	44901309	-0.442084	-0.449038	-0.605093	-0.511703	-0.335951	-0.749971	-0.516727	-0.345458	-0.683317	-0.741411
435	HiC_scaffold_6	44901448	-0.00376861	-0.552485	-0.383882	-0.247775	0.610021	0.125351	-0.610816	-0.547248	-0.568331	-0.575216
436	HiC_scaffold_6	44901473	-0.469442	-0.687125	-0.352021	-0.507226	-0.543057	-0.424581	-0.661823	-0.311829	-0.588784	-0.610214
437	HiC_scaffold_6	44901647	-0.652982	-0.406825	-0.755995	-0.481815	-0.178899	-0.392031	-0.0825995	-0.433268	-0.519806	-0.0970077
438	HiC_scaffold_6	44902228	-0.544272	-0.540668	-0.0873582	-0.51926	-0.463732	-0.704081	-0.608183	-0.294958	0.229861	-0.5598
439	HiC_scaffold_6	44902373	-0.514506	-0.219172	-0.74439	-0.206049	-0.219863	-0.575102	-0.581003	-0.292464	-0.300796	-0.865345
440	HiC_scaffold_6	46070200	0.0342273	-0.772576	-0.71397	-0.412592	0.0885613	-0.430322	-0.545719	-0.0896852	-0.237847	0.00302947
441	HiC_scaffold_6	46070771	-0.547524	-0.464997	-0.732922	-0.607778	-0.494226	-0.564809	-0.734357	-0.0170823	-0.461728	-0.622803
442	HiC_scaffold_6	46070924	-0.597446	0.315319	-0.670114	-0.639823	-0.553214	-0.587204	-0.518701	-0.37005	-0.584876	-0.728158
443	HiC_scaffold_6	46071140	-0.708631	-0.305404	-0.358804	0.626587	0.00164719	-0.400084	-0.414021	-0.0933526	-0.652943	-0.596108
444	HiC_scaffold_6	46071895	-0.673132	-0.580689	-0.680519	-0.587422	-0.18182	-0.62494	-0.678982	0.127947	-0.547707	-0.628378
445	HiC_scaffold_6	46072001	-0.700798	-0.471675	-0.498776	-0.543346	-0.619879	-0.59249	-0.611402	-0.423947	-0.5629	-0.698297
446	HiC_scaffold_6	46072280	-0.391068	-0.566102	-0.641057	-0.608218	-0.501814	-0.574172	-0.450825	-0.368516	-0.539945	-0.650004
447	HiC_scaffold_6	46072512	-0.630599	-0.584576	-0.488237	-0.267976	-0.668289	-0.579599	-0.507435	-0.510829	-0.496659	-0.605601
448	HiC_scaffold_6	46072581	-0.0673791	0.160378	-0.684114	-0.413446	-0.465682	-0.24224	-0.554645	-0.404658	-0.553152	-0.590354
449	HiC_scaffold_6	46072599	-0.33996	-0.197445	-0.6628	-0.47932	-0.0782303	-0.0907757	-0.748873	-0.224113	-0.714465	-0.299192
450	HiC_scaffold_6	46072912	-0.289164	-0.0583991	-0.764876	-0.385461	-0.189055	-0.301691	-0.471997	-0.043601	-0.142571	-0.720356
451	HiC_scaffold_6	46073164	-0.395947	1.75141	-0.721681	-0.518171	-0.696199	-0.375749	-0.620948	-0.0449042	-0.528826	-0.373116
452	HiC_scaffold_6	46073812	0.114044	-0.558792	-0.792716	-0.700841	-0.328078	-0.349527	-0.553463	-0.130405	-0.710523	-0.483081
453	HiC_scaffold_6	46074780	-0.356271	-0.630617	-0.605706	-0.562329	-0.592371	-0.378076	-0.411874	-0.323562	-0.569103	-0.528562
454	HiC_scaffold_6	46075410	-0.691073	-0.451279	-0.756912	-0.678174	-0.406814	-0.605023	-0.67615	-0.422118	-0.542709	-0.724159
455	HiC_scaffold_6	46075511	-0.625288	0.0501477	-0.629635	-0.546055	-0.268863	-0.631546	-0.551186	0.442182	-0.675841	-0.531933
456	HiC_scaffold_6	46075696	-0.526236	-0.363572	0.0661395	-0.612842	-0.389382	-0.683359	-0.443444	0.139973	-0.543558	-0.605216
457	HiC_scaffold_6	46075779	-0.476813	-0.358863	-0.111624	-0.596279	-0.490408	-0.653491	-0.425471	0.0822107	-0.411706	-0.509073
458	HiC_scaffold_6	46076544	-0.54737	0.147429	-0.588801	-0.205108	-0.202511	-0.543133	-0.378107	-0.080446	-0.598307	-0.572076
459	HiC_scaffold_6	46076603	-0.70305	-0.457175	-0.632029	-0.118182	-0.527141	-0.303705	-0.599324	-0.228038	-0.296881	-0.703884
460	HiC_scaffold_6	46076661	0.178517	-0.572271	-0.322694	0.163906	-0.464364	-0.576574	-0.496768	-0.085144	-0.546406	-0.326067
461	HiC_scaffold_6	46077001	-0.689307	-0.382329	-0.68382	-0.559989	-0.613537	-0.264521	-0.592592	-0.0237876	-0.585729	-0.645104
462	HiC_scaffold_6	46077196	-0.337157	-0.517612	-0.729298	-0.517384	-0.605759	-0.695639	-0.642904	-0.263867	-0.60806	-0.452693
463	HiC_scaffold_6	46077365	-0.618271	0.600831	-0.0550586	-0.456205	-0.607567	-0.212724	-0.576902	-0.158853	-0.544683	-0.782542
464	HiC_scaffold_6	46078048	-0.363512	-0.618722	-0.606776	0.109815	-0.441387	-0.694928	-0.532703	-0.130845	-0.438517	-0.685101
465	HiC_scaffold_6	46078050	-0.383094	-0.614877	-0.552702	-0.592303	-0.676583	-0.374112	-0.177937	-0.098896	-0.387153	-0.381837
466	HiC_scaffold_6	46078345	-0.621094	-0.724159	-0.597309	-0.560036	-0.267076	-0.642294	-0.66324	-0.240264	-0.494701	-0.429364
467	HiC_scaffold_6	46078347	-0.462609	-0.694176	-0.213937	-0.634643	0.219585	-0.138639	-0.698276	-0.416926	-0.0875547	-0.579417
468	HiC_scaffold_6	46078510	-0.281772	-0.494796	-0.652026	-0.783491	-0.119386	-0.564394	-0.650625	-0.494918	-0.541287	-0.181603
469	HiC_scaffold_6	46078686	-0.625747	-0.469224	-0.798849	-0.61318	-0.611934	-0.734286	-0.732125	-0.596948	-0.682919	-0.66296
470	HiC_scaffold_6	46078911	-0.32295	-0.448684	-0.438255	-0.707035	-0.0633707	-0.685732	-0.723906	-0.476124	-0.609259	-0.599877
471	HiC_scaffold_6	46079180	-0.537078	-0.671091	-0.430661	-0.0782823	-0.169694	-0.605566	-0.544227	-0.325506	-0.381157	-0.798111
472	HiC_scaffold_6	46080012	-0.289248	-0.6629	-0.705181	-0.660509	-0.318768	-0.593511	-0.478378	-0.401078	-0.595594	-0.455262
473	HiC_scaffold_6	46080608	-0.58321	-0.788746	-0.542739	-0.259298	-0.248298	-0.584543	-0.649713	-0.448757	-0.470223	-0.476462
474	HiC_scaffold_6	46080652	-0.484206	-0.283221	-0.704147	-0.442721	-0.708032	-0.444531	-0.36187	0.959318	0.938385	-0.699709
475	HiC_scaffold_6	46081190	-0.678857	0.0719188	-0.651131	-0.488317	-0.497436	-0.66837	-0.577049	-0.145136	-0.516827	-0.642237
476	HiC_scaffold_6	46081383	-0.481723	-0.634962	0.0265333	-0.442974	0.0976043	-0.671192	-0.0313536	-0.452373	-0.487823	-0.756342
477	HiC_scaffold_6	46081457	-0.635468	-0.317034	-0.498996	-0.592966	-0.74451	-0.577098	-0.630172	0.186843	-0.394124	-0.639085
478	HiC_scaffold_6	46081470	-0.620821	-0.274824	-0.495665	-0.604516	-0.489509	-0.686048	-0.522748	0.480481	-0.438708	-0.676542
479	HiC_scaffold_6	46081961	-0.550846	-0.643764	-0.807182	-0.536152	-0.429761	-0.567688	-0.687421	0.00134423	-0.395288	-0.445899
480	HiC_scaffold_6	46082065	-0.598169	-0.466215	-0.750973	-0.40248	-0.438577	-0.592949	-0.51926	-0.534543	-0.306299	-0.703664
481	HiC_scaffold_6	46082217	-0.481736	-0.389478	-0.580474	-0.641323	-0.405574	-0.590811	-0.671335	0.538976	-0.580722	-0.671192
482	HiC_scaffold_6	46082576	-0.49386	-0.655411	-0.538037	-0.504914	-0.655392	-0.500877	-0.531298	-0.354843	-0.452004	-0.632197
483	HiC_scaffold_6	46082623	-0.304002	-0.67894	-0.534186	-0.467144	-0.489509	-0.357278	-0.569441	0.0167827	-0.593	-0.692739
484	HiC_scaffold_6	46083009	-0.659992	-0.76311	-0.654117	-0.658051	-0.253662	-0.59767	0.305996	-0.112839	-0.498776	-0.595406
485	HiC_scaffold_6	46083456	-0.47152	-0.523922	-0.5991	-0.382444	-0.135619	-0.462685	-0.629154	0.296599	-0.00202418	-0.683568
486	HiC_scaffold_6	46083633	-0.567977	-0.538832	0.199234	-0.696113	-0.310514	-0.614269	-0.63298	-0.34591	-0.297251	-0.163239
487	HiC_scaffold_6	46083781	-0.554692	-0.281067	-0.722574	-0.657834	-0.482026	-0.702108	-0.690114	-0.370723	-0.308998	-0.698666
488	HiC_scaffold_6	46084162	-0.648513	-0.612486	-0.746008	-0.566983	-0.562662	-0.279493	-0.641627	-0.499462	-0.568379	-0.795473
489	HiC_scaffold_6	46084245	-0.688373	-0.548413	-0.0531794	-0.188915	0.265855	-0.633054	-0.567656	-0.67258	-0.523052	-0.240733
490	HiC_scaffold_6	46084600	-0.5018	-0.75237	-0.697907	-0.401461	-0.401406	-0.657716	-0.656178	0.568847	-0.491659	-0.475098
491	HiC_scaffold_6	46084635	-0.379645	-0.446809	-0.675573	-0.263986	-0.549705	-0.312177	-0.559847	-0.47813	-0.413942	-0.624757
492	HiC_scaffold_6	46084835	-0.735891	0.228067	-0.647374	-0.552687	-0.261505	-0.56441	-0.360205	2.26926	-0.198425	-0.613679
493	HiC_scaffold_6	46084891	-0.0305515	-0.634737	-0.568556	-0.520468	-0.612379	-0.258801	-0.483822	-0.65445	-0.527141	-0.66326
494	HiC_scaffold_6	46084943	-0.596828	0.77044	-0.668391	-0.44056	-0.447806	-0.448562	-0.455039	2.00689	-0.492387	-0.429889
495	HiC_scaffold_6	46085207	-0.647837	-0.533251	-0.671539	-0.556674	-0.55558	-0.508933	-0.442024	0.265407	-0.380552	-0.758852
496	HiC_scaffold_6	46085347	-0.649016	-0.318252	-0.674895	-0.587539	-0.526382	-0.661245	-0.529354	1.64616	-0.479883	-0.393963
497	HiC_scaffold_6	46085410	-0.476202	-0.537018	-0.797457	-0.575854	-0.396185	-0.442108	-0.733933	0.101059	-0.495081	-0.63667
498	HiC_scaffold_6	46085602	-0.668168	-0.577279	-0.650256	-0.498585	-0.469378	-0.349508	-0.485997	-0.165001	-0.585662	-0.583176
499	HiC_scaffold_6	46085631	-0.652026	-0.252681	-0.704279	-0.637593	-0.418824	-0.632067	-0.586348	-0.686702	-0.505372	-0.705732
500	HiC_scaffold_6	46085804	-0.637574	-0.711214	-0.232636	-0.664321	-0.520612	-0.667683	-0.670216	-0.477425	-0.579533	-0.284523
501	HiC_scaffold_6	46085905	-0.23419	-0.576312	-0.554661	-0.38799	-0.634213	-0.505108	-0.651053	-0.702064	-0.445511	-0.854648
502	HiC_scaffold_6	46085970	-0.475825	-0.416552	-0.826231	-0.333969	-0.37244	-0.304151	-0.505859	0.67256	-0.413604	-0.641285
503	HiC_scaffold_6	46086041	-0.536555	-0.684912	-0.294427	-0.307294	-0.655392	-0.289189	-0.621402	-0.665245	-0.289502	-0.71388
504	HiC_scaffold_6	46086273	-0.636256	-0.566694	-0.524314	-0.598582	-0.580077	-0.487916	-0.150783	-0.554318	-0.602929	-0.67745
505	HiC_scaffold_6	46086398	-0.669607	-0.53006	-0.229008	-0.575968	-0.540789	-0.71108	-0.594466	0.538486	-0.1552	-0.6362
506	HiC_scaffold_6	46086555	-0.631936	-0.653217	-0.760876	-0.631193	-0.631695	-0.694713	-0.73938	-0.469621	-0.577262	-0.570038
507	HiC_scaffold_6	46086723	-0.660032	-0.675409	-0.632719	-0.390555	-0.561331	-0.732289	-0.646103	-0.504331	-0.490247	-0.79915
508	HiC_scaffold_6	46086816	-0.700885	-0.556549	-0.542906	-0.468496	-0.660986	-0.416835	-0.139974	-0.416881	-0.544653	-0.585194
509	HiC_scaffold_6	46087192	-0.615898	-0.739738	-0.501855	-0.560952	-0.517098	-0.718421	-0.688882	-0.400161	-0.578215	-0.752223
510	HiC_scaffold_6	46087251	-0.605461	-0.70981	-0.571363	-0.644932	-0.447101	-0.30183	-0.561189	-0.444434	-0.539809	-0.724274
511	HiC_scaffold_6	46087942	-0.57917	-0.248105	-0.804128	-0.631918	-0.388436	-0.529237	-0.640051	0.718385	-0.364778	-0.719126
512	HiC_scaffold_6	46088775	1.15512	0.15412	-0.042206	-0.614662	-0.346103	-0.674731	-0.614698	0.815252	-0.33236	-0.735182
513	HiC_scaffold_6	46088821	-0.68487	-0.525143	0.249174	-0.607637	-0.225724	-0.680748	-0.629413	0.564784	-0.611419	-0.587943
514	HiC_scaffold_6	46089638	-0.566838	-0.363021	-0.453828	-0.529251	0.175975	-0.631174	0.24269	0.243633	-0.435204	-0.696631
515	HiC_scaffold_6	46090839	-0.42554	-0.37477	-0.0432411	0.0389379	-0.469493	-0.405177	-0.420765	0.421374	-0.417403	-0.67107
516	HiC_scaffold_6	46090939	-0.454681	-0.234145	-0.789896	-0.54106	-0.566278	-0.625472	-0.722735	1.0333	-0.654665	-0.480264
517	HiC_scaffold_6	46090945	-0.559059	-0.480605	-0.649209	-0.359588	-0.205672	-0.420148	-0.562947	0.490422	-0.19038	-0.666956
518	HiC_scaffold_6	46091627	-0.648474	-0.3581	-0.309494	-0.474579	-0.661842	-0.630413	-0.335584	0.243187	-0.58593	-0.624428
519	HiC_scaffold_6	46092518	-0.388213	-0.665426	-0.74807	-0.59941	-0.47843	-0.609436	-0.642942	-0.549289	-0.316782	-0.761527
520	HiC_scaffold_6	46092803	-0.671437	-0.628526	-0.539598	-0.634643	-0.0875388	-0.689434	-0.544896	0.286883	-0.511929	-0.565479
521	HiC_scaffold_6	46093065	-0.490435	-0.697951	-0.767487	-0.622166	-0.540261	-0.681206	-0.644932	-0.181016	-0.593528	-0.389745
522	HiC_scaffold_6	46093850	-0.679999	-0.550059	-0.711036	-0.506891	-0.238704	-0.681457	-0.688797	0.16988	-0.553634	-0.513371
523	HiC_scaffold_6	46093911	-0.649151	-0.164925	-0.708298	-0.335631	-0.442926	-0.689987	-0.567191	-0.2467	-0.511492	-0.648049
524	HiC_scaffold_6	46093986	-0.597171	-0.221198	-0.00646678	-0.491309	-0.0477065	-0.686702	-0.633446	0.0695941	-0.635111	-0.794173
525	HiC_scaffold_6	46094060	-0.514264	-0.698688	-0.419817	-0.626114	-0.520626	-0.622621	-0.729531	0.359779	-0.198253	-0.602773
526	HiC_scaffold_6	50571170	-0.478208	-0.651656	-0.683359	-0.367705	-0.674464	-0.206042	-0.50962	-0.434199	-0.527668	-0.409626
527	HiC_scaffold_6	50571287	-0.24271	-0.64861	-0.244682	-0.0888424	-0.610621	-0.552857	-0.0539508	-0.578314	-0.373875	-0.213653
528	HiC_scaffold_6	50571311	-0.648803	-0.629653	-0.56073	0.129271	-0.633745	-0.252169	-0.257621	-0.546345	-0.657953	-0.443915
529	HiC_scaffold_6	50571312	-0.286484	-0.601782	-0.417437	-0.309618	-0.62494	-0.485625	-0.587506	-0.330916	-0.625728	-0.769423
530	HiC_scaffold_6	50571347	-0.698102	-0.485838	-0.678961	-0.606969	-0.377693	-0.578067	-0.354666	0.24763	-0.674731	-0.668654
531	HiC_scaffold_6	50571349	-0.404658	-0.314393	-0.727741	-0.393984	-0.636275	0.136657	0.032659	-0.503361	0.185315	-0.420342
532	HiC_scaffold_6	50571359	-0.592779	-0.70832	-0.606513	-0.485745	-0.274832	-0.0035759	0.0727277	-0.492806	-0.440285	-0.661902
533	HiC_scaffold_6	50571432	-0.396574	-0.538396	-0.637065	-0.620731	-0.364225	-0.652143	-0.52103	-0.307655	-0.596108	-0.748313
534	HiC_scaffold_6	50571471	0.163132	-0.658942	-0.750019	-0.616975	-0.0607304	0.0962146	-0.117675	-0.48221	-0.679003	-0.757409
535	HiC_scaffold_6	50571482	-0.380562	-0.303451	-0.670277	-0.328068	-0.490139	0.0933516	-0.235958	-0.477791	-0.407845	-0.631695
536	HiC_scaffold_6	50571521	-0.511238	-0.505331	-0.424674	-0.742249	-0.159888	-0.528884	0.156216	0.0550724	-0.534424	0.328665
537	HiC_scaffold_6	50571560	-0.534706	-0.501731	-0.801563	-0.649442	0.293318	-0.152051	-0.199716	-0.249986	-0.605286	-0.662441
538	HiC_scaffold_6	50571607	-0.575331	-0.466203	-0.179647	-0.610072	-0.357555	-0.232503	-0.334851	-0.369023	-0.640696	-0.681561
539	HiC_scaffold_6	50571626	-0.333978	0.291724	-0.690775	-0.240702	-0.501248	0.42022	-0.171514	0.102571	-0.158803	-0.527492
540	HiC_scaffold_6	50571861	-0.488665	-0.55292	0.0898345	-0.0447212	-0.449918	-0.437886	-0.494565	-0.476124	-0.450935	-0.623204
541	HiC_scaffold_6	50572037	-0.660489	-0.591251	-0.562868	-0.490179	0.164085	-0.683191	-0.575641	-0.47563	-0.515231	-0.744318
542	HiC_scaffold_6	50572605	-0.521881	-0.61536	-0.727416	-0.530266	-0.170806	-0.617353	-0.737834	-0.288657	-0.693253	-0.739142
543	HiC_scaffold_6	50572829	-0.566935	-0.606214	-0.767233	0.825673	-0.426931	-0.546651	-0.540608	-0.40749	-0.471405	-0.753501
544	HiC_scaffold_6	50573451	0.268976	-0.366299	-0.779395	-0.4245	-0.513173	0.713868	-0.0446875	-0.261973	-0.351172	-0.371386
545	HiC_scaffold_6	50573507	-0.307259	-0.373906	-0.887898	-0.555955	0.0768224	0.32568	-0.0823475	-0.237434	-0.640373	-0.727532
546	HiC_scaffold_6	50573754	-0.405276	-0.390566	-0.786695	-0.140886	0.455454	0.0338257	-0.240566	-0.633092	-0.653197	-0.573034
547	HiC_scaffold_6	50573755	-0.56406	-0.481394	-0.769372	-0.369216	-0.573896	-0.383535	-0.47048	-0.571606	-0.468061	-0.716676
548	HiC_scaffold_6	50573996	-0.453026	-0.428	-0.753206	-0.496373	-0.551789	-0.603295	-0.587036	0.642425	-0.636238	-0.729577
549	HiC_scaffold_6	50574039	-0.308	-0.447198	-0.828771	-0.533518	-0.252922	-0.524532	-0.617029	-0.505303	-0.505317	-0.597825
550	HiC_scaffold_6	50574198	-0.43897	-0.407357	-0.818528	-0.654215	-0.630191	-0.335828	-0.436566	-0.437398	-0.51272	-0.745234
551	HiC_scaffold_6	50574226	-0.704389	-0.227444	-0.781675	-0.304764	-0.197726	-0.253833	0.307154	-0.232918	-0.517813	-0.660847
552	HiC_scaffold_6	50574253	-0.403458	0.0345081	-0.731679	0.109173	-0.29895	0.00582375	-0.581898	-0.399386	-0.555112	-0.562598
553	HiC_scaffold_6	50574342	-0.618163	-0.0456417	-0.687188	-0.20222	-0.546406	-0.346479	-0.499695	-0.199702	-0.47348	-0.566006
554	HiC_scaffold_6	50574375	-0.50703	-0.435606	-0.800876	-0.540789	-0.580788	-0.550769	-0.359797	0.119091	-0.633297	-0.692654
555	HiC_scaffold_6	50574437	-0.531623	-0.406061	-0.657045	-0.643324	-0.611845	-0.659834	-0.516128	-0.413593	-0.643955	-0.647393
556	HiC_scaffold_6	50574469	-0.370468	-0.488585	-0.73037	-0.203717	-0.519849	-0.577328	-0.638442	-0.232829	-0.440369	-0.48012
557	HiC_scaffold_6	50574567	-0.56441	-0.133736	-0.442096	-0.455547	-0.454112	0.125676	-0.526659	-0.56282	-0.582927	-0.455002
558	HiC_scaffold_6	50574627	-0.0877248	-0.150568	-0.539298	-0.662281	-0.62571	-0.14928	-0.637989	-0.373085	-0.478104	-0.729414
559	HiC_scaffold_6	50576639	-0.428233	-0.295386	-0.755228	-0.488143	-0.426896	-0.185959	-0.14233	-0.630543	-0.683485	-0.55939
560	HiC_scaffold_6	50576816	-0.0584538	-0.283371	-0.740096	-0.58331	-0.546529	1.16005	-0.449943	-0.49655	-0.482079	0.303736
561	HiC_scaffold_6	50576848	-0.434754	-0.374883	-0.658843	-0.5445	-0.286367	0.107176	-0.503319	-0.605653	-0.629616	0.59131
562	HiC_scaffold_6	50576896	0.228888	0.876143	-0.747487	-0.700841	-0.253654	-0.0474255	-0.218417	-0.513612	-0.666815	-0.674731
563	HiC_scaffold_6	50577109	-0.466215	-0.356616	-0.832387	-0.161283	0.1529	0.00255481	-0.201149	-0.506667	-0.553447	-0.64695
564	HiC_scaffold_6	50577298	-0.62582	-0.00735371	-0.725011	-0.594329	0.226265	0.0030726	0.266091	-0.470467	-0.659397	-0.698601
565	HiC_scaffold_6	50577323	-0.577213	-0.397821	-0.837406	-0.474282	0.130784	0.878309	-0.0228024	-0.399593	-0.616562	-0.762356
566	HiC_scaffold_6	50577384	-0.478653	-0.540834	-0.750484	-0.576214	-0.402963	-0.631044	-0.0902034	-0.588616	-0.633652	-0.633222
567	HiC_scaffold_6	50577428	-0.317692	-0.186059	-0.79743	-0.648088	-0.549043	-0.0633506	-0.418187	-0.488651	-0.407435	-0.744414
568	HiC_scaffold_6	50577497	-0.519806	-0.371192	-0.27956	-0.637273	-0.522966	-0.648358	-0.417891	-0.381032	-0.459996	-0.515786
569	HiC_scaffold_6	50577533	-0.213895	-0.358397	-0.767563	-0.757831	-0.501703	-0.236984	-0.3199	-0.592235	-0.367857	-0.610852
570	HiC_scaffold_6	50577702	0.237016	-0.132668	-0.466482	-0.632402	-0.400794	0.531479	-0.368434	-0.426409	-0.691329	-0.271362
571	HiC_scaffold_6	50577787	-0.493657	1.11727	-0.560715	-0.509073	0.4405	0.703205	0.230526	-0.635937	-0.632737	-0.53214
572	HiC_scaffold_6	50577822	-0.367705	-0.328438	-0.613679	-0.522503	-0.261172	0.341395	0.331549	-0.138878	-0.526571	-0.356458
573	HiC_scaffold_6	50577832	-0.625527	-0.487209	-0.540457	-0.599669	0.0866801	-0.17812	0.558433	-0.653901	-0.576705	-0.62335
574	HiC_scaffold_6	50577847	-0.38747	-0.0595433	-0.720744	-0.517913	-0.192742	0.491992	0.0741213	-0.631063	-0.67211	-0.694842
575	HiC_scaffold_6	50578005	-0.498106	0.287488	-0.654685	-0.307373	0.485579	0.835862	0.0243625	-0.593971	-0.630896	-0.597068
576	HiC_scaffold_6	50578398	0.012542	-0.350393	-0.80593	-0.283079	-0.559847	-0.191857	-0.790592	-0.652787	-0.511745	-0.713566
577	HiC_scaffold_6	50578431	-0.616562	-0.111253	-0.680415	-0.538216	0.744942	0.316934	-0.269856	-0.197952	-0.684596	-0.786403
578	HiC_scaffold_6	50578530	-0.622202	0.107651	-0.462949	-0.605233	0.596047	-0.232956	0.0956923	-0.677429	-0.449515	-0.534721
579	HiC_scaffold_6	50578604	-0.316998	0.161847	-0.705335	-0.569022	-0.649849	-0.396996	-0.455473	-0.548382	-0.139854	-0.676232
580	HiC_scaffold_6	50578645	-0.415171	-0.680936	-0.85711	-0.659199	-0.276298	-0.496332	-0.655352	-0.622967	-0.591998	-0.490663
581	HiC_scaffold_6	50578785	0.328114	-0.541513	-0.536973	-0.472692	-0.561553	0.566661	-0.631471	-0.69661	-0.36507	-0.322293
582	HiC_scaffold_6	50578812	-0.235077	-0.101527	-0.438243	-0.530635	-0.554536	-0.665325	-0.402711	-0.140952	-0.690391	-0.615808
583	HiC_scaffold_6	50578825	-0.645949	0.0860037	-0.422842	-0.384029	0.174815	-0.0909202	-0.22579	-0.527902	-0.646507	-0.689625
584	HiC_scaffold_6	50578843	-0.492239	-0.298337	-0.779892	-0.151423	0.992554	0.408002	-0.121909	-0.637781	-0.709342	-0.67894
585	HiC_scaffold_6	50578939	0.19992	0.0281237	-0.698558	-0.303451	-0.537662	0.344491	-0.589476	-0.460924	-0.521059	-0.162096
586	HiC_scaffold_6	50578978	-0.518328	0.675788	-0.660887	-0.586449	2.2158	0.27614	0.159988	-0.498284	-0.664783	-0.701977
587	HiC_scaffold_6	50579149	-0.317214	-0.404978	-0.541362	-0.556111	-0.185819	0.0915263	0.158694	-0.621366	-0.60043	-0.551046
588	HiC_scaffold_6	50579305	-0.620713	-0.447648	-0.698927	-0.469199	-0.100152	-0.62093	-0.554988	-0.6066	-0.440476	-0.723171
589	HiC_scaffold_6	50579373	-0.333913	-0.526586	-0.561584	-0.700079	-0.652202	-0.687484	-0.648571	-0.46553	-0.0142727	-0.829709
590	HiC_scaffold_6	50579410	-0.0702695	0.203441	-0.827864	-0.418221	-0.628895	0.705693	-0.476917	-0.592558	-0.561189	-0.341111
591	HiC_scaffold_6	50579432	-0.228222	-0.435334	-0.806541	-0.579401	-0.389127	-0.501579	-0.703927	-0.573261	-0.65267	-0.487409
592	HiC_scaffold_6	50579433	-0.574564	-0.605759	-0.333519	-0.668735	-0.58593	-0.698558	-0.0583246	-0.62836	-0.581417	-0.511477
593	HiC_scaffold_6	50579451	0.0133008	-0.734522	-0.436911	-0.62932	-0.353861	-0.634681	-0.38122	-0.568829	-0.535376	-0.461565
594	HiC_scaffold_6	50579472	-0.681561	0.0931064	-0.439519	-0.410911	-0.450176	-0.20878	-0.027376	-0.690455	-0.572741	-0.613572
595	HiC_scaffold_6	50579554	-0.132232	-0.452558	-0.553665	-0.600361	-0.509662	0.0354698	-0.353332	-0.3733	-0.599617	-0.40688
596	HiC_scaffold_6	50579635	-0.672845	-0.671763	-0.688289	-0.250341	0.414455	-0.583143	0.49125	-0.526674	-0.402447	-0.551819
597	HiC_scaffold_6	50579736	-0.642599	-0.537392	-0.511097	-0.52031	-0.505206	-0.72788	-0.211273	-0.471739	-0.188465	-0.526557
598	HiC_scaffold_6	50579822	-0.499942	-0.504456	-0.183441	-0.668937	-0.545765	-0.588212	-0.336723	-0.692247	-0.672907	-0.670195
599	HiC_scaffold_6	52600061	-0.700667	-0.746541	-0.47401	-0.607884	-0.350198	-0.424893	0.0378646	-0.347029	-0.660787	-0.728856
600	HiC_scaffold_6	52600067	-0.638102	-0.527097	-0.77482	-0.528122	-0.496277	-0.44905	-0.729368	0.0340667	-0.601227	-0.785289
601	HiC_scaffold_6	52600530	-0.348596	-0.622348	-0.463593	-0.38364	-0.383619	-0.540351	-0.353822	-0.0974804	-0.35125	-0.67469
602	HiC_scaffold_6	52600591	-0.660966	-0.398973	-0.620042	-0.585277	-0.64668	-0.447551	-0.521491	-0.376389	-0.681332	-0.633409
603	HiC_scaffold_6	52600983	-0.753083	-0.357644	-0.811747	-0.539538	-0.612112	-0.649442	-0.0737759	-0.582894	-0.635993	-0.747074
604	HiC_scaffold_6	52601004	-0.520094	-0.70666	-0.734333	-0.674074	-0.450016	-0.366582	0.341157	-0.487636	-0.614179	-0.560478
605	HiC_scaffold_6	52601028	-0.538637	-0.525784	-0.601539	-0.426154	-0.556643	-0.609666	1.20213	-0.610409	-0.471971	-0.627346
606	HiC_scaffold_6	52601826	-0.661125	-0.53663	-0.782279	-0.238253	-0.578264	-0.6243	-0.349945	-0.588616	-0.560068	-0.653569
607	HiC_scaffold_6	52601844	-0.522488	0.126164	-0.076953	-0.0698102	-0.565208	-0.164062	0.0828213	-0.558556	-0.641799	-0.630302
608	HiC_scaffold_6	52601897	-0.0872255	-0.587724	-0.619554	-0.569248	-0.662321	-0.709098	0.38851	-0.642656	-0.0689186	-0.811747
609	HiC_scaffold_6	52602068	-0.56263	-0.497	-0.558164	-0.608324	-0.482553	-0.626316	-0.327865	-0.46619	-0.213596	-0.722941
610	HiC_scaffold_6	52602723	-0.668411	-0.673336	-0.666472	-0.0950357	-0.131473	-0.606249	-0.29006	-0.660191	-0.50314	-0.729717
611	HiC_scaffold_6	52602838	-0.525376	-0.610993	-0.61658	-0.389319	0.154424	-0.423359	-0.102483	-0.54283	-0.545979	-0.420948
612	HiC_scaffold_6	52603346	-0.694799	-0.6716	-0.750459	-0.43348	-0.45134	-0.221921	0.120442	-0.169739	0.393347	-0.682354
613	HiC_scaffold_6	52603419	-0.674772	-0.658981	-0.246264	-0.437125	-0.600898	-0.347338	0.364964	-0.225169	-0.552036	-0.581285
614	HiC_scaffold_6	52603515	-0.633876	-0.487556	-0.38146	-0.574417	-0.454038	-0.175224	-0.455783	-0.492036	-0.593545	-0.462294
615	HiC_scaffold_6	52603556	0.345178	-0.570345	-0.732758	-0.470544	-0.0282187	-0.534067	-0.207762	-0.551186	-0.57104	-0.694864
616	HiC_scaffold_6	52603603	-0.533251	-0.612005	-0.65908	-0.601348	-0.318605	-0.636256	-0.310034	-0.565383	-0.485027	-0.760525
617	HiC_scaffold_6	52603644	-0.427826	-0.567993	-0.444543	-0.671743	-0.178676	-0.139027	-0.219416	-0.481341	-0.146363	-0.302971
618	HiC_scaffold_6	52603700	-0.431282	-0.523908	-0.301612	-0.505762	-0.489267	-0.407435	0.144605	-0.410877	-0.647008	-0.627162
619	HiC_scaffold_6	52603702	-0.69607	-0.536092	-0.858425	-0.636294	0.320292	-0.496046	-0.555721	-0.51469	-0.536092	-0.793984
620	HiC_scaffold_6	52603727	-0.711684	-0.733087	-0.783597	-0.62346	-0.155467	-0.360753	-0.0221393	-0.485931	-0.440668	-0.552346
621	HiC_scaffold_6	52603903	-0.343327	-0.640373	-0.593869	-0.344948	-0.404327	0.136372	-0.279014	-0.430696	-0.171488	-0.639729
622	HiC_scaffold_6	52603952	-0.614447	-0.506891	-0.632383	-0.203225	-0.56986	-0.560383	-0.0579473	0.16343	-0.516056	-0.58306
623	HiC_scaffold_6	52603996	-0.48029	-0.503485	-0.720105	-0.60088	-0.537452	-0.459758	-0.26099	-0.61055	-0.504497	-0.629616
624	HiC_scaffold_6	52604071	-0.554411	-0.54109	-0.416495	-0.179937	0.0408396	-0.630172	-0.540412	-0.471752	-0.488304	-0.584776
625	HiC_scaffold_6	52604168	-0.367684	-0.610426	-0.824807	-0.224004	-0.631063	-0.66623	-0.735159	-0.535988	-0.422842	-0.36881
626	HiC_scaffold_6	52604270	-0.325571	0.795045	-0.527214	-0.34348	-0.665225	-0.46198	-0.103028	-0.254106	-0.608994	-0.604377
627	HiC_scaffold_6	52604302	-0.701103	-0.707766	-0.617659	-0.481407	-0.382402	0.483901	0.0461438	-0.468649	-0.45582	-0.560888
628	HiC_scaffold_6	52604417	-0.6902	-0.308706	-0.0845421	-0.509059	-0.193813	-0.506891	-0.315666	-0.448477	-0.572887	-0.537108
629	HiC_scaffold_6	52604474	-0.671865	-0.442505	-0.6902	-0.73762	-0.41805	-0.533562	-0.290374	-0.507952	-0.585394	-0.710835
630	HiC_scaffold_6	52604656	-0.456826	-0.606618	-0.290281	-0.615557	-0.280785	0.102056	0.177132	-0.385219	-0.671152	-0.684828
631	HiC_scaffold_6	52604707	-0.434743	-0.654744	-0.682166	-0.363763	-0.647181	-0.629357	-0.387163	-0.614358	-0.620459	-0.701343
632	HiC_scaffold_6	52604743	-0.682814	-0.588347	-0.67948	-0.685417	-0.31875	-0.671478	-0.235801	-0.39756	-0.38984	-0.514847
633	HiC_scaffold_6	52604779	-0.585478	-0.561521	-0.741938	-0.628397	0.0195732	-0.518085	-0.499311	-0.528767	0.0439514	-0.731141
634	HiC_scaffold_6	52604866	-0.55117	-0.155386	-0.441579	-0.684009	-0.485585	-0.453568	0.412796	-0.575788	-0.57787	0.100198
635	HiC_scaffold_6	52604883	-0.742994	-0.576803	-0.645104	-0.743667	-0.0679983	-0.405718	-0.11788	-0.347609	-0.592388	-0.515245
636	HiC_scaffold_6	52605016	-0.504928	-0.597893	-0.323672	-0.579731	-0.468828	-0.14752	0.508503	-0.415228	-0.551928	-0.658862
637	HiC_scaffold_6	52605063	-0.4411	-0.448513	-0.761803	-0.536555	-0.585227	-0.509732	-0.234555	-0.560225	-0.703752	-0.691137
638	HiC_scaffold_6	52605530	-0.613662	-0.677636	-0.567929	-0.455039	-0.660946	-0.54543	0.0913855	-0.428722	-0.531062	-0.645181
639	HiC_scaffold_6	52605797	-0.58983	-0.694283	-0.712669	-0.578923	-0.420205	-0.586013	0.382269	0.0317315	-0.588717	-0.659754
640	HiC_scaffold_6	52605996	-0.604289	-0.5952	-0.622402	-0.721658	-0.484948	-0.612966	0.908088	-0.560999	-0.63528	-0.606021
641	HiC_scaffold_6	52606090	-0.658209	-0.569877	-0.256914	-0.615467	0.0577041	-0.54685	-0.630988	-0.399223	-0.537572	0.470499
642	HiC_scaffold_6	52606340	0.410777	-0.586767	-0.774613	-0.485984	-0.131279	-0.535168	-0.12952	-0.55519	-0.375409	-0.423313
643	HiC_scaffold_6	52606811	-0.155896	0.00808894	-0.364909	-0.4892	-0.502255	0.0164065	0.105374	-0.110038	-0.483108	-0.403612
644	HiC_scaffold_6	52607001	-0.706792	-0.670216	-0.390171	-0.455176	-0.4109	-0.719217	1.03076	-0.656335	-0.617425	-0.775208
645	HiC_scaffold_6	52607260	-0.572822	-0.381941	-0.544729	-0.460385	-0.441579	-0.634924	0.27492	-0.338008	-0.356715	0.00659439
646	HiC_scaffold_6	52607333	-0.638915	-0.629283	-0.798221	-0.572352	0.301898	-0.501689	0.52643	-0.567961	-0.56236	-0.679521
647	HiC_scaffold_6	52607335	-0.695445	-0.603469	-0.736885	-0.586683	-0.324588	-0.590287	0.20412	-0.499667	-0.340807	-0.817614
648	HiC_scaffold_6	52607451	-0.363241	-0.648088	-0.721338	-0.174983	-0.358853	-0.45499	-0.225461	-0.505136	-0.614733	-0.665828
649	HiC_scaffold_6	52607467	-0.679044	-0.603365	0.133028	-0.555627	-0.546376	-0.488264	-0.031055	-0.513046	-0.472164	-0.782095
650	HiC_scaffold_6	52607588	-0.707522	-0.673931	-0.832742	-0.542648	-0.422911	-0.6902	-0.171643	-0.595389	-0.552951	-0.445741
651	HiC_scaffold_6	52608488	-0.218841	-0.479739	-0.610923	-0.0138286	-0.303059	-0.214329	0.911525	-0.547095	-0.375594	-0.461125
652	HiC_scaffold_6	52608507	-0.685206	-0.605006	-0.136077	-0.091188	-0.34303	-0.612112	0.703334	-0.54479	-0.52644	-0.682166
653	HiC_scaffold_6	52608516	-0.441016	-0.595354	0.0517697	-0.176148	0.0335444	-0.604516	0.64194	-0.537602	-0.522271	-0.570538
654	HiC_scaffold_6	52608541	-0.692632	-0.46925	-0.419691	-0.0780431	-0.393296	0.01895	0.592854	-0.609506	-0.0593192	-0.750239
655	HiC_scaffold_6	52608563	-0.607373	-0.465428	-0.126064	-0.0386928	0.35526	-0.509718	1.5817	-0.474722	-0.605373	-0.336893
656	HiC_scaffold_6	52608581	-0.366996	-0.531786	-0.612041	-0.214037	0.117669	-0.496972	-0.192066	-0.365603	-0.507882	-0.450776
657	HiC_scaffold_6	52608586	-0.523371	-0.651909	-0.678484	0.369531	-0.653197	-0.273689	-0.446542	-0.0952142	-0.568443	-0.470018
658	HiC_scaffold_6	52608960	-0.688606	-0.55264	-0.489294	-0.440896	-0.223989	-0.428163	0.80527	-0.529178	-0.553711	-0.288404
659	HiC_scaffold_6	52609028	-0.624721	-0.411941	-0.613715	-0.491538	-0.260277	-0.561901	0.650745	-0.536107	-0.606284	-0.46591
660	HiC_scaffold_6	52609139	-0.563869	-0.64363	-0.786509	-0.403293	-0.456155	-0.590709	-0.0347136	-0.461263	-0.150181	-0.508162
661	HiC_scaffold_6	52609140	-0.593341	-0.488424	-0.714218	-0.063245	0.0724705	-0.596502	0.337379	-0.497232	-0.525056	-0.636557
662	HiC_scaffold_6	52609414	-0.530885	-0.747098	-0.702612	0.425224	-0.564267	-0.521001	0.963126	-0.444277	-0.442252	-0.580309
663	HiC_scaffold_6	52609594	-0.672375	-0.58603	-0.556174	-0.302239	-0.303731	-0.156555	1.48803	-0.527024	-0.558682	-0.732946
664	HiC_scaffold_6	52609709	-0.687061	-0.199441	-0.791612	-0.417028	-0.411112	-0.630283	0.234871	-0.522358	-0.398527	-0.50379
665	HiC_scaffold_6	52609757	-0.710679	-0.561268	-0.817215	-0.432503	-0.517312	-0.585495	-0.705534	-0.348218	-0.462798	-0.663861
666	HiC_scaffold_6	52609789	-0.675203	-0.527829	-0.728019	-0.54014	-0.64522	-0.646969	-0.328226	-0.578594	-0.723125	-0.711505
667	HiC_scaffold_6	52609796	-0.639198	-0.528723	-0.41559	-0.503389	-0.642828	-0.56986	-0.023595	-0.438529	-0.485824	-0.60903
668	HiC_scaffold_6	52609885	-0.501579	-0.697907	-0.125756	-0.45912	-0.267437	-0.527112	0.500717	-0.566198	-0.565735	-0.415691
669	HiC_scaffold_6	52609935	-0.543103	-0.653119	-0.631918	-0.429913	-0.438589	-0.291384	0.537567	-0.388394	-0.499009	-0.287325
670	HiC_scaffold_6	55030099	0.0665495	-0.619608	-0.817728	0.0285713	-0.523313	-0.145227	-0.582628	-0.526046	-0.648204	-0.429037
671	HiC_scaffold_6	55030376	-0.233394	-0.575576	-0.315972	-0.609241	-0.538246	-0.602616	-0.651092	-0.02541	-0.542603	-0.577706
672	HiC_scaffold_6	55030391	-0.305684	-0.692718	-0.757185	-0.538441	-0.569941	-0.449613	-0.581069	-0.340588	-0.600257	-0.724712
673	HiC_scaffold_6	55030678	-0.684786	-0.508652	-0.763337	-0.322265	-0.628378	-0.613127	-0.668775	-0.366188	-0.528034	-0.786668
674	HiC_scaffold_6	55031420	-0.263404	-0.589965	-0.85855	-0.627438	-0.557614	-0.533029	-0.563059	-0.650606	-0.113543	-0.225468
675	HiC_scaffold_6	55031423	-0.465339	-0.304764	-0.68884	1.79229	-0.661504	0.660315	0.00732095	-0.601591	-0.550444	-0.68248
676	HiC_scaffold_6	55031433	-0.366532	-0.789307	-0.557803	0.146593	-0.507882	0.712574	-0.442036	-0.635806	-0.25381	-0.536944
677	HiC_scaffold_6	55031635	-0.537602	-0.462093	-0.721635	-0.388765	-0.330339	-0.655274	-0.732476	-0.514534	0.631251	-0.623222
678	HiC_scaffold_6	55031680	-0.687336	-0.719649	-0.79312	-0.563233	-0.590743	0.143421	-0.715637	-0.550044	-0.517612	0.113007
679	HiC_scaffold_6	55031832	-0.578215	-0.432057	-0.724804	-0.185213	-0.338386	-0.390929	-0.602373	-0.462131	-0.0590156	-0.601765
680	HiC_scaffold_6	55031836	-0.634681	0.0146045	-0.579566	-0.554629	-0.621657	-0.674874	-0.61277	-0.482725	-0.583143	-0.74086
681	HiC_scaffold_6	55032428	-0.363823	-0.0320077	-0.667966	-0.523995	-0.230601	-0.500217	-0.687104	0.850321	-0.295283	-0.721041
682	HiC_scaffold_6	55032491	-0.510126	-0.693554	-0.705027	0.262593	-0.591675	-0.226857	-0.306203	-0.684933	-0.263357	-0.456652
683	HiC_scaffold_6	55032831	-0.0452126	-0.620115	-0.792231	-0.1037	-0.586902	-0.146984	-0.720698	-0.532022	-0.552284	-0.599929
684	HiC_scaffold_6	55033015	-0.456888	-0.404228	-0.436033	-0.030449	-0.747074	0.202679	-0.180318	-0.283871	-0.710768	-0.646719
685	HiC_scaffold_6	55033034	-0.115686	-0.80363	-0.0659917	0.474464	-0.318605	-0.390694	-0.539343	-0.352177	-0.615449	-0.743763
686	HiC_scaffold_6	55033052	-0.293615	-0.597876	-0.504997	-0.408546	-0.610302	-0.425841	-0.505303	-0.62604	-0.552098	-0.539448
687	HiC_scaffold_6	55033091	-0.492454	2.07998	-0.610763	0.122904	-0.479281	-0.698016	-0.617281	-0.417914	-0.602025	-0.645527
688	HiC_scaffold_6	55033092	-0.251657	-0.0362783	-0.37761	1.15619	-0.685585	1.17111	-0.191053	-0.57605	-0.656001	-0.465504
689	HiC_scaffold_6	55033522	-0.341045	-0.246915	-0.336968	-0.342342	-0.470095	-0.509115	-0.639899	-0.31054	0.139438	-0.581931
690	HiC_scaffold_6	55033526	-0.561553	-0.660409	-0.762657	0.232564	-0.620495	-0.248075	-0.708076	-0.638404	-0.678878	-0.309893
691	HiC_scaffold_6	55033536	-0.595098	-0.317503	-0.0226789	-0.277852	-0.557316	-0.620441	-0.354656	-0.159913	-0.244773	-0.595269
692	HiC_scaffold_6	55033543	-0.663861	-0.396531	-0.0719833	-0.485625	-0.716088	-0.325506	-0.475124	-0.658823	0.614781	-0.264968
693	HiC_scaffold_6	55033582	-0.592541	-0.368597	-0.108658	-0.307867	-0.558415	-0.103909	-0.798439	-0.53429	-0.344756	-0.708454
694	HiC_scaffold_6	55033765	-0.38214	-0.654489	-0.544881	-0.472925	-0.677037	-0.35392	-0.61181	-0.546758	-0.546254	-0.354195
695	HiC_scaffold_6	55033778	-0.507938	-0.736838	-0.537093	-0.312097	-0.504844	0.0360697	-0.76015	-0.141012	-0.502117	-0.466291
696	HiC_scaffold_6	55033902	-0.658763	-0.573603	-0.487476	0.0657291	-0.0899041	-0.510477	-0.724965	-0.688988	-0.659159	0.555046
697	HiC_scaffold_6	55034039	-0.74919	-0.615145	-0.789227	-0.288707	-0.273664	-0.544348	-0.60718	-0.533088	-0.570813	-0.443456
698	HiC_scaffold_6	55034073	-0.764926	-0.53294	-0.827572	-0.526571	-0.497655	-0.536645	-0.724896	-0.726027	-0.619138	-0.596742
699	HiC_scaffold_6	55034386	-0.567399	-0.656788	-0.674525	-0.0465689	-0.56492	-0.35505	-0.616238	-0.593528	-0.475539	-0.532421
700	HiC_scaffold_6	55034428	0.0719188	-0.443722	-0.70189	-0.375141	-0.432832	1.10595	-0.736672	-0.505219	-0.196379	-0.563519
701	HiC_scaffold_6	55034459	0.193625	-0.66615	-0.466711	1.49004	-0.565814	-0.358328	-0.431364	-0.494023	-0.626959	-0.314061
702	HiC_scaffold_6	55034528	-0.356794	-0.623496	-0.683066	-0.26164	0.196314	-0.5991	-0.55009	-0.555424	0.707383	0.982597
703	HiC_scaffold_6	55034589	-0.237171	-0.349129	-0.614036	0.00108438	0.143733	-0.110553	-0.694627	-0.395159	-0.296073	-0.700035
704	HiC_scaffold_6	55034592	-0.274276	-0.621911	-0.329244	-0.352832	-0.407868	-0.565367	-0.723194	-0.566102	0.235276	-0.677057
705	HiC_scaffold_6	55034669	-0.536107	-0.639956	-0.740693	-0.382151	-0.171334	-0.448843	-0.732382	0.193431	0.192985	-0.28444
706	HiC_scaffold_6	55034807	-0.402777	-0.462672	-0.570102	0.136752	-0.580061	-0.298337	-0.600119	-0.436934	-0.515245	-0.625765
707	HiC_scaffold_6	55034894	-0.288505	-0.598169	-0.533088	0.212587	-0.586248	-0.0465931	-0.687252	-0.532525	-0.623788	-0.700972
708	HiC_scaffold_6	55034947	-0.441159	-0.644644	-0.745766	0.438938	0.0547662	-0.13	-0.573472	-0.611934	-0.460359	-0.556299
709	HiC_scaffold_6	55035210	-0.583343	-0.0845896	-0.625783	-0.292762	-0.429142	-0.375646	-0.063225	-0.569039	-0.640373	0.180241
710	HiC_scaffold_6	55035464	-0.481736	-0.457399	-0.768989	-0.115851	-0.579005	-0.168668	-0.425378	-0.547922	-0.431845	-0.417096
711	HiC_scaffold_6	55035571	-0.483835	-0.50129	-0.768607	-0.159819	-0.577689	-0.091633	-0.566422	-0.240007	-0.269081	-0.0364672
712	HiC_scaffold_6	55035591	-0.53651	-0.686006	-0.77273	-0.0284134	-0.567335	-0.201729	-0.448111	-0.44068	-0.54737	-0.108318
713	HiC_scaffold_6	55035693	-0.562995	-0.554801	-0.567817	-0.396304	-0.535779	-0.447283	-0.603034	-0.572141	0.065393	-0.424062
714	HiC_scaffold_6	55035713	-0.680145	-0.537168	-0.739952	-0.0141875	-0.444785	-0.262402	-0.599186	-0.599704	-0.61588	-0.430849
715	HiC_scaffold_6	55035975	-0.646757	-0.43589	-0.734545	0.237921	-0.0527085	-0.290645	-0.0376922	-0.560146	-0.653451	-0.712848
716	HiC_scaffold_6	55035994	-0.686787	-0.36735	-0.801343	0.090011	-0.619355	-0.376172	-0.598289	-0.338556	-0.225841	-0.504137
717	HiC_scaffold_6	55036128	-0.652397	-0.581848	-0.579632	-0.404515	-0.567223	-0.735844	-0.748337	-0.517899	-0.694692	-0.649268
718	HiC_scaffold_6	55036177	-0.511308	0.0655797	-0.601539	-0.300171	-0.500464	-0.142933	-0.391217	-0.518027	-0.581202	-0.718535
719	HiC_scaffold_6	55036182	-0.670013	-0.282979	-0.324818	-0.39585	-0.593937	-0.472396	-0.488718	-0.322987	-0.496672	0.272631
720	HiC_scaffold_6	55036481	-0.531756	-0.011673	-0.789922	-0.229038	-0.451832	-0.0325737	-0.430731	-0.56379	-0.465048	-0.77963
721	HiC_scaffold_6	55036532	-0.346324	-0.661643	-0.778873	-0.305325	-0.526674	-0.242672	-0.594534	-0.559484	-0.576869	-0.526688
722	HiC_scaffold_6	55036613	-0.570765	-0.319266	-0.160761	-0.41871	-0.439257	-0.689902	-0.650198	-0.235794	-0.565751	-0.68002
723	HiC_scaffold_6	55036791	-0.67683	-0.388202	-0.751316	-0.164715	-0.682104	-0.44659	-0.68054	-0.570296	0.509686	-0.674074
724	HiC_scaffold_6	55037030	-0.488464	-0.63382	-0.810033	-0.0764969	-0.256192	0.185259	-0.661663	-0.540562	-0.621984	-0.668633
725	HiC_scaffold_6	55037151	-0.139914	-0.483901	-0.490153	0.601832	0.249345	-0.519188	-0.375935	-0.549181	-0.215012	-0.721338
726	HiC_scaffold_6	55037222	-0.680332	-0.210567	-0.676604	-0.264457	-0.605951	0.941546	-0.641	-0.381001	-0.586365	-0.56764
727	HiC_scaffold_6	55037310	-0.56809	-0.515415	-0.732148	-0.0989778	-0.39991	-0.438255	-0.760075	-0.661763	-0.612664	-0.540743
728	HiC_scaffold_6	55037594	-0.637536	-0.532732	-0.808465	0.259594	-0.659159	-0.243927	-0.624501	-0.583143	-0.613572	-0.668431
729	HiC_scaffold_6	55037660	-0.522604	-0.643821	-0.0478956	-0.671702	-0.251246	-0.539839	-0.0553249	-0.201273	-0.27538	-0.487876
730	HiC_scaffold_6	55037776	-0.475176	-0.646565	-0.734663	0.388865	-0.164658	0.3257	-0.507212	-0.637197	-0.52018	0.29846
731	HiC_scaffold_6	55037838	-0.560778	-0.639028	-0.794931	1.33778	-0.407623	-0.110239	-0.629653	-0.540306	-0.576951	-0.691841
732	HiC_scaffold_6	55037876	-0.572936	-0.617245	-0.673972	-0.0357121	-0.650722	-0.0179686	-0.710255	-0.639577	-0.560967	-0.778299
733	HiC_scaffold_6	55037919	-0.594483	-0.586734	-0.778847	0.231164	0.190892	0.839974	-0.569006	-0.15809	-0.616382	-0.315972
734	HiC_scaffold_6	55038007	-0.298613	0.489537	-0.673152	-0.432057	-0.583659	-0.137892	-0.703642	-0.327801	-0.45452	-0.674177
735	HiC_scaffold_6	55038048	-0.19614	-0.478104	-0.591964	-0.280818	0.754341	-0.653999	-0.492576	-0.489361	-0.534632	0.213199
736	HiC_scaffold_6	55038153	-0.655686	-0.522806	0.199179	0.0490241	-0.660429	-0.593988	-0.682773	0.349821	-0.365513	-0.601834
737	HiC_scaffold_6	55038268	-0.505915	-0.665225	-0.793795	0.0830007	-0.637461	-0.304221	-0.749092	-0.578643	-0.587674	-0.239698
738	HiC_scaffold_6	55038321	-0.619499	-0.568781	-0.756268	-0.391656	-0.694649	0.44259	-0.178264	-0.587792	-0.500203	-0.511477
739	HiC_scaffold_6	55038387	-0.655451	-0.598048	-0.626555	-0.10223	-0.2429	-0.503943	-0.622421	-0.630061	-0.138066	-0.264697
740	HiC_scaffold_6	55038412	-0.545338	-0.496441	-0.685122	-0.259629	-0.616221	-0.353067	-0.712781	-0.451561	-0.528532	-0.522633
741	HiC_scaffold_6	55038534	-0.331698	-0.623058	-0.355857	-0.157235	-0.685669	-0.0964271	-0.569635	-0.645719	-0.335367	0.0887384
742	HiC_scaffold_6	55038556	-0.619282	-0.302317	-0.883259	-0.182845	-0.480921	-0.376255	-0.68988	-0.651656	-0.650917	-0.422152
743	HiC_scaffold_6	55038744	-0.336902	-0.52777	-0.789254	0.670821	-0.373024	-0.0133895	-0.630988	-0.556455	-0.534186	-0.493319
744	HiC_scaffold_6	55038783	-0.557128	-0.431916	-0.688267	-0.166649	-0.585378	-0.0253962	-0.607057	-0.65269	-0.550645	-0.511731
745	HiC_scaffold_6	55038878	-0.630209	-0.540351	0.298504	-0.129637	-0.50023	-0.312355	-0.144463	-0.325552	-0.421143	-0.496672
746	HiC_scaffold_6	55039035	-0.657183	-0.694756	-0.346353	0.366628	-0.56623	-0.225191	-0.333716	-0.441064	-0.373608	-0.636181
747	HiC_scaffold_6	55039160	0.414439	-0.640335	-0.309857	-0.375161	0.144045	0.0533858	-0.477008	-0.355128	-0.158171	-0.619825
748	HiC_scaffold_6	55039608	-0.364949	-0.539704	-0.66833	-0.66742	0.470072	-0.697691	-0.673521	-0.483822	-0.461954	-0.594483
749	HiC_scaffold_6	55039635	-0.699796	-0.483134	-0.62505	0.13389	-0.565735	-0.690051	-0.293504	-0.482395	-0.174756	-0.714735
750	HiC_scaffold_6	55039800	-0.717514	-0.433999	-0.630691	-0.291962	-0.542572	-0.617695	-0.635168	-0.253163	-0.685753	-0.476514
751	HiC_scaffold_6	55039849	-0.368668	0.0181594	-0.730067	-0.452964	-0.626371	-0.444325	-0.640146	-0.599894	-0.574515	0.687359
752	HiC_scaffold_6	55039994	-0.512197	-0.0921266	0.0287745	-0.417618	-0.314527	-0.321199	-0.381157	-0.590963	-0.428326	-0.539568
753	HiC_scaffold_6	55039998	-0.0971544	-0.67892	-0.44194	0.916854	-0.450984	0.968315	-0.52931	-0.394135	-0.113701	-0.465695
754	HiC_scaffold_6	55040044	-0.510759	-0.550151	0.0567143	-0.445777	-0.665285	-0.347241	-0.230645	-0.623606	-0.604446	-0.641722
755	HiC_scaffold_6	55040233	-0.476111	-0.517798	-0.629894	-0.402733	-0.675368	-0.582064	-0.118849	-0.426189	-0.550599	-0.637725
756	HiC_scaffold_6	55040281	-0.531505	-0.612842	-0.594125	-0.0692343	0.00638046	-0.280031	-0.647432	-0.124314	-0.426943	-0.692953
757	HiC_scaffold_6	55040495	-0.365865	-0.0604508	-0.747317	0.0925101	-0.47864	0.166608	-0.556706	-0.0888584	-0.600447	-0.418244
758	HiC_scaffold_6	55040714	-0.504317	-0.567881	-0.337885	-0.326896	-0.508596	-0.566967	-0.770933	-0.483108	-0.18927	-0.779056
759	HiC_scaffold_6	55040825	-0.488638	-0.633596	-0.791612	-0.588886	-0.62847	-0.638178	-0.494579	-0.406503	0.164829	-0.673173
760	HiC_scaffold_6	55040923	-0.341569	-0.634119	-0.521737	-0.235936	-0.411258	-0.0330796	-0.663841	0.51709	-0.512197	-0.722781
761	HiC_scaffold_6	55041008	-0.0120032	-0.606179	-0.581417	-0.183282	-0.0701521	-0.416348	-0.557677	-0.315595	-0.324708	0.0388982
762	HiC_scaffold_6	55041030	-0.0585581	-0.691649	-0.69167	-0.39704	-0.561331	-0.396369	0.536975	-0.350539	0.42083	-0.431634
763	HiC_scaffold_6	55041053	-0.367715	-0.499297	-0.369755	-0.00431217	-0.51097	-0.258502	-0.701453	-0.4502	-0.290213	0.0898345
764	HiC_scaffold_6	55041149	-0.412255	-0.527346	-0.842785	-0.0527379	-0.498557	-0.217664	-0.724804	-0.457997	-0.553245	-0.65269
765	HiC_scaffold_6	55041160	-0.501262	-0.686259	-0.72409	-0.536854	-0.465606	-0.423716	-0.303915	-0.55216	-0.133931	-0.539704
766	HiC_scaffold_6	55041426	0.0439907	-0.460009	-0.774717	-0.0129508	-0.0217647	-0.526513	-0.558525	-0.457436	0.0646077	-0.513286
767	HiC_scaffold_6	55041462	-0.352529	-0.679625	-0.610196	1.06183	-0.111517	-0.0345443	-0.409515	-0.45326	0.392169	-0.206999
768	HiC_scaffold_6	55041669	-0.214556	-0.685859	-0.536809	-0.27538	-0.570119	-0.420056	-0.458121	-0.563249	-0.124054	-0.66619
769	HiC_scaffold_6	55041825	-0.289798	-0.552176	-0.775752	0.351313	-0.483901	-0.343653	-0.629579	-0.408501	-0.350714	-0.129327
770	HiC_scaffold_6	55041905	0.418633	-0.586181	-0.740143	-0.47445	-0.377154	0.154394	-0.672416	-0.248605	-0.449087	-0.396077
771	HiC_scaffold_6	55042102	-0.535868	-0.638404	-0.567095	-0.12686	-0.334625	-0.107216	-0.649965	-0.197062	-0.603766	-0.673111
772	HiC_scaffold_6	55042177	-0.700493	-0.546101	-0.749971	-0.733439	-0.454309	-0.660966	-0.513669	-0.0220068	-0.158497	-0.628304
773	HiC_scaffold_6	55042229	-0.152699	-0.634231	-0.564251	0.725086	-0.51248	-0.488665	-0.597429	-0.174061	-0.633502	-0.074054
774	HiC_scaffold_6	55042249	-0.680665	-0.750777	-0.355492	-0.684996	-0.592864	-0.607989	-0.698775	-0.380928	-0.474489	-0.803161
775	HiC_scaffold_6	55042343	0.0363893	-0.417846	-0.569957	0.242641	-0.578742	-0.203037	-0.616723	-0.522343	-0.429924	-0.46787
776	HiC_scaffold_6	55043017	-0.385071	-0.503998	-0.419394	-0.341464	-0.552083	0.0510367	-0.37369	-0.620459	-0.613608	-0.774691
777	HiC_scaffold_6	55043159	0.124439	-0.466813	-0.81262	0.165422	-0.345179	0.132868	-0.205226	-0.5795	-0.476059	-0.516142
778	HiC_scaffold_6	55043187	-0.39291	-0.598048	-0.780442	-0.0655925	-0.508891	-0.0514208	-0.669749	-0.613038	-0.496277	-0.564984
779	HiC_scaffold_6	55043207	-0.588094	-0.569039	-0.704675	-0.558415	-0.445838	-0.519777	-0.368546	-0.461338	-0.618867	-0.650334
780	HiC_scaffold_6	55043273	-0.486077	-0.743162	-0.598444	-0.36231	-0.236115	-0.247475	-0.0185665	-0.514321	-0.647104	-0.80964
781	HiC_scaffold_6	55043370	-0.575151	-0.508428	-0.806097	-0.343413	-0.584159	0.0185757	-0.697366	-0.528767	-0.572043	-0.744993
782	HiC_scaffold_6	55043380	0.0235817	-0.755871	-0.360633	0.251371	-0.406747	-0.00899556	-0.670602	-0.511379	-0.670622	-0.71765
783	HiC_scaffold_6	55043407	-0.487943	-0.513598	-0.720835	-0.204899	-0.590608	-0.185133	-0.562297	-0.422991	-0.642885	-0.534141
784	HiC_scaffold_6	55043492	-0.440034	-0.436021	-0.358229	-0.405762	-0.375862	-0.283746	-0.33033	-0.524997	-0.590659	-0.665104
785	HiC_scaffold_6	55043573	-0.218503	-0.376244	-0.739929	0.399397	-0.529913	-0.228913	-0.491591	-0.665225	-0.358605	-0.592167
786	HiC_scaffold_6	55043600	-0.0455404	-0.501001	-0.162639	-0.500698	-0.626389	-0.148803	-0.49801	-0.497778	-0.546468	-0.681436
787	HiC_scaffold_6	55043696	-0.178225	-0.448184	-0.842906	-0.52609	-0.590067	-0.317268	-0.669444	-0.222508	-0.551402	-0.425737
788	HiC_scaffold_6	55043796	-0.121019	-0.497218	-0.654901	0.430607	-0.340407	-0.0840781	-0.615163	-0.612414	-0.654254	-0.491955
789	HiC_scaffold_6	55043807	-0.31382	-0.600759	-0.063441	-0.344804	-0.595936	-0.201791	-0.213852	-0.558792	0.303326	-0.14657
790	HiC_scaffold_6	55043944	-0.657045	-0.299443	-0.673705	-0.483134	-0.639653	-0.495706	-0.60005	-0.509003	-0.526075	-0.586616
791	HiC_scaffold_6	55044001	-0.603435	-0.34565	-0.843633	-0.213639	-0.371815	-0.738214	-0.67048	-0.552516	0.0623939	-0.672743
792	HiC_scaffold_6	55044165	-0.0325878	-0.587825	-0.60408	1.02044	-0.665466	0.232818	-0.571217	-0.562551	-0.615252	-0.571622
793	HiC_scaffold_6	55044209	-0.147032	-0.634082	-0.796097	0.114277	-0.492319	0.109545	-0.322448	-0.592915	-0.215932	-0.283638
794	HiC_scaffold_6	55044231	-0.599808	-0.739452	-0.742345	0.0419056	-0.619228	-0.329903	-0.620912	-0.42252	-0.592762	-0.571946
795	HiC_scaffold_6	55044280	-0.333978	-0.586264	-0.665808	-0.341721	-0.525449	-0.161529	-0.523299	-0.628157	-0.624336	-0.436519
796	HiC_scaffold_6	55044378	-0.63216	-0.680561	-0.576918	-0.401527	-0.457199	-0.572774	-0.231355	-0.451353	-0.0817652	-0.630877
797	HiC_scaffold_6	55044606	-0.404074	-0.543513	-0.771728	-0.361122	0.222144	-0.533904	-0.696092	-0.628323	-0.565271	-0.718626
798	HiC_scaffold_6	59485901	-0.657084	-0.543983	-0.762481	-0.301665	-0.42678	-0.310141	-0.367411	-0.518988	-0.12203	-0.631137
799	HiC_scaffold_6	59486082	-0.570991	-0.327856	-0.0406151	-0.54849	-0.716111	-0.462445	-0.191445	-0.494294	-0.472164	-0.694154
800	HiC_scaffold_6	59486138	-0.722758	-0.666291	-0.334119	-0.583043	-0.614072	-0.69702	-0.240929	-0.527419	-0.165643	-0.600395
801	HiC_scaffold_6	59486156	-0.584359	-0.370468	-0.715118	0.0244446	-0.572303	-0.489428	-0.560541	-0.606302	-0.204934	-0.389563
802	HiC_scaffold_6	59486207	-0.472628	-0.739929	-0.736648	-0.469339	-0.380062	-0.360892	-0.431458	-0.349654	-0.330544	0.221597
803	HiC_scaffold_6	59489585	-0.727949	-0.66298	0.41049	-0.443059	-0.604359	-0.690434	-0.312507	-0.341807	-0.312106	-0.622748
804	HiC_scaffold_6	59491720	-0.59027	-0.00537495	-0.626978	1.19642	-0.094447	-0.100721	-0.623058	-0.594637	-0.186086	-0.370336
805	HiC_scaffold_6	59492809	-0.57723	-0.59544	-0.408168	-0.302858	-0.504053	-0.546269	-0.482092	-0.544713	-0.460435	-0.0141246
806	HiC_scaffold_6	59492844	-0.2773	-0.0489832	-0.262386	-0.461728	-0.562995	-0.202857	-0.116986	-0.363031	-0.37476	-0.534796
807	HiC_scaffold_6	59494468	-0.575445	-0.644012	-0.798685	-0.519318	-0.576295	-0.191202	-0.708387	-0.308423	0.456928	-0.769143
808	HiC_scaffold_6	59494521	-0.625435	-0.253132	-0.678236	-0.379531	-0.440141	-0.515501	-0.618849	-0.648358	-0.477282	-0.588498
809	HiC_scaffold_6	59494725	-0.393597	-0.716066	-0.744631	-0.407257	-0.0741518	-0.635111	-0.356784	-0.407346	-0.505567	-0.725819
810	HiC_scaffold_6	59494767	-0.659933	-0.358635	-0.63045	-0.648165	-0.459495	-0.5049	-0.465923	-0.171218	-0.567351	-0.827222
811	HiC_scaffold_6	59494931	-0.650897	-0.285863	-0.775959	-0.443891	-0.417017	0.125123	-0.513343	-0.355256	-0.592456	-0.526747
812	HiC_scaffold_6	60014535	-0.701605	0.0675544	-0.779369	-0.598444	-0.246042	-0.611508	-0.0747085	-0.541982	-0.65906	-0.562265
813	HiC_scaffold_6	67433916	-0.062011	0.0803739	-0.620296	-0.68248	-0.455671	-0.44283	-0.595919	-0.278973	-0.455039	-0.286375
814	HiC_scaffold_6	67434164	-0.375027	0.538863	-0.593324	-0.352734	1.10971	-0.394156	-0.356163	0.1247	-0.578725	-0.136308
815	HiC_scaffold_6	68263293	-0.394264	-0.744077	-0.783834	0.0992316	-0.664121	-0.744631	-0.636407	0.138997	-0.366835	0.0121621
816	HiC_scaffold_6	68268217	-0.540623	-0.642027	-0.730837	-0.636426	-0.591472	-0.504123	-0.550722	-0.232073	-0.318234	-0.662142
817	HiC_scaffold_6	68271240	-0.369491	-0.523255	-0.575723	-0.525463	-0.235107	-0.629283	-0.66035	-0.562186	-0.473157	-0.425702
818	HiC_scaffold_6	68850207	-0.630747	-0.580077	-0.547585	-0.571622	-0.423555	-0.618831	-0.697388	-0.478836	-0.480842	-0.248913
819	HiC_scaffold_6	68850357	-0.252425	-0.411191	-0.636595	-0.537797	-0.538847	-0.184416	-0.60963	-0.594261	-0.553991	-0.66738
820	HiC_scaffold_6	68850951	-0.712512	-0.375058	-0.744101	-0.504581	-0.597807	-0.566614	-0.604359	-0.58956	-0.533029	-0.663941
821	HiC_scaffold_6	68850998	-0.664041	-0.660847	-0.808018	-0.402886	-0.0977904	-0.641665	-0.7521	-0.0840359	-0.543391	-0.435879
822	HiC_scaffold_6	68851121	-0.332155	-0.149433	-0.388298	-0.680207	-0.537737	-0.583243	-0.418232	-0.628064	-0.578133	-0.653354
823	HiC_scaffold_6	68851188	0.305351	-0.441028	-0.552997	-0.611242	-0.595611	-0.320318	-0.459145	-0.281058	-0.459783	-0.654509
824	HiC_scaffold_6	68851593	-0.365906	0.00796103	-0.583243	-0.417119	-0.105756	-0.640013	-0.286459	-0.275151	0.143452	-0.810425
825	HiC_scaffold_6	68851636	-0.256796	0.0185341	-0.854959	-0.513555	-0.541664	-0.595269	-0.718194	-0.610745	-0.393404	-0.782148
826	HiC_scaffold_6	68851767	-0.442649	1.27869	-0.5157	-0.26883	-0.0819906	-0.00473345	-0.644089	-0.144869	-0.590033	-0.734828
827	HiC_scaffold_6	68851852	-0.46824	-0.442276	-0.197657	-0.0853554	-0.540125	-0.499887	-0.682459	-0.536779	-0.630654	-0.590879
828	HiC_scaffold_6	68852069	-0.142915	0.77956	0.0231701	0.74289	-0.526966	-0.4553	-0.732312	-0.507491	-0.531978	-0.76741
829	HiC_scaffold_6	68852184	-0.289849	-0.252845	-0.161863	0.512337	-0.464744	-0.505358	-0.646776	-0.636727	-0.589661	-0.676335
830	HiC_scaffold_6	69771192	-0.00883154	-0.440177	-0.548597	-0.146296	-0.132002	-0.483703	-0.32627	-0.475656	-0.467704	-0.56032
831	HiC_scaffold_6	69771216	-0.0279778	-0.574613	-0.722414	1.06123	-0.317259	-0.695251	-0.360822	-0.405851	-0.615109	-0.610002
832	HiC_scaffold_6	69771265	-0.0474788	-0.48641	-0.627235	-0.622785	-0.0169514	-0.54932	-0.37367	-0.487102	0.377798	-0.615772
833	HiC_scaffold_6	69774918	-0.56002	-0.13537	-0.777466	-0.616418	-0.502932	-0.518543	-0.660171	-0.450298	-0.524954	-0.551804
834	HiC_scaffold_2	729085	0.069816	-0.348334	-0.630061	-0.486569	-0.35936	-0.385852	-0.00104356	0.0552636	-0.47134	-0.373875
835	HiC_scaffold_2	729210	-0.398472	-0.133766	-0.622257	-0.167555	-0.169482	0.158875	-0.178604	-0.075819	-0.496768	-0.485492
836	HiC_scaffold_2	729327	-0.387004	-0.0212536	-0.574988	-0.586868	-0.603522	-0.240128	-0.508428	-0.15281	-0.589797	-0.528342
837	HiC_scaffold_2	729451	-0.515985	-0.540246	-0.0157293	-0.421349	-0.6631	0.997133	-0.610976	0.0390967	-0.505887	-0.575756
838	HiC_scaffold_2	729462	-0.656552	-0.397137	-0.625673	-0.573489	0.360309	-0.58506	-0.350831	-0.0837251	-0.494226	-0.780206
839	HiC_scaffold_2	1169541	-0.206573	-0.390288	-0.680228	-0.387746	-0.13405	-0.239826	-0.644434	-0.611863	-0.497082	-0.693554
840	HiC_scaffold_2	1566788	-0.620115	-0.291554	-0.738309	-0.705225	-0.618163	-0.30777	-0.4967	-0.383955	-0.395774	-0.809388
841	HiC_scaffold_2	3048699	-0.544744	-0.564028	-0.525784	-0.366552	-0.507785	-0.570232	-0.681498	-0.47881	-0.612664	-0.687146
842	HiC_scaffold_2	3048731	-0.531269	-0.626077	-0.751659	-0.0147577	-0.487649	-0.483081	-0.643687	-0.0840095	-0.587136	-0.823099
843	HiC_scaffold_2	3048789	-0.639009	-0.270422	-0.5322	-0.559185	-0.644913	-0.629524	-0.445729	-0.550552	-0.664662	-0.381293
844	HiC_scaffold_2	3048889	-0.549289	-0.529428	-0.596742	-0.549859	-0.652377	-0.556627	-0.407923	-0.544957	-0.494945	-0.605618
845	HiC_scaffold_2	3048925	-0.521174	-0.638272	-0.433292	-0.584126	-0.228662	-0.579335	-0.484921	-0.237374	-0.613287	-0.300839
846	HiC_scaffold_2	3048975	-0.250704	-0.63952	-0.317422	-0.445971	-0.655903	-0.556768	-0.39335	-0.354038	0.105101	-0.692418
847	HiC_scaffold_2	3049071	-0.571201	-0.558195	-0.305009	-0.209989	-0.702721	-0.632532	-0.25516	0.383474	-0.172805	-0.740956
848	HiC_scaffold_2	3049092	-0.182679	-0.511294	-0.585997	-0.452287	-0.654489	-0.607848	-0.523995	1.11538	-0.278717	-0.723561
849	HiC_scaffold_2	3049228	-0.56687	-0.595834	-0.497191	-0.577854	-0.584759	-0.608395	-0.278833	-0.414641	-0.491322	-0.734145
850	HiC_scaffold_2	3049274	-0.578182	-0.453075	-0.698775	-0.576836	-0.442902	-0.367462	-0.506626	-0.645124	-0.349372	-0.378305
851	HiC_scaffold_2	3049318	-0.647432	-0.55292	-0.564124	-0.537123	-0.418187	-0.666976	-0.640013	-0.419223	-0.61468	-0.210483
852	HiC_scaffold_2	3049362	0.0129215	-0.626922	-0.8288	-0.65396	-0.170986	0.0468072	-0.106416	-0.182845	-0.498571	-0.44545
853	HiC_scaffold_2	3049752	-0.204245	-0.420514	-0.297914	-0.616777	-0.271151	-0.596811	-0.570668	-0.590845	-0.551263	0.805168
854	HiC_scaffold_2	3049830	-0.433468	-0.404305	-0.519706	-0.617083	0.418732	-0.42457	1.682	-0.184847	-0.650936	-0.0354622
855	HiC_scaffold_2	3049973	-0.601262	-0.615073	-0.776842	-0.650101	-0.0186572	-0.421246	-0.39545	-0.296339	-0.510914	0.865708
856	HiC_scaffold_2	3892088	-0.534528	-0.475695	-0.334269	-0.630413	-0.523024	-0.555955	-0.596931	-0.171669	-0.109188	-0.820822
857	HiC_scaffold_2	3892116	-0.622366	-0.697063	-0.779761	-0.343126	-0.478561	-0.630432	-0.428769	-0.240574	-0.252068	-0.635055
858	HiC_scaffold_2	3892134	-0.362981	-0.474398	-0.813213	-0.637706	-0.615557	1.06074	-0.620241	-0.488665	-0.398755	-0.732922
859	HiC_scaffold_2	3892135	-0.549089	-0.4786	-0.762607	-0.38711	-0.577328	-0.00825131	-0.635411	-0.374471	-0.316584	-0.260349
860	HiC_scaffold_2	3965021	-0.394555	-0.531874	-0.747123	-0.643592	-0.66272	-0.441076	-0.261894	-0.152218	-0.0342011	-0.618217
861	HiC_scaffold_2	3974095	-0.515672	-0.245629	-0.760876	-0.607708	-0.651539	0.148356	-0.447466	-0.483597	-0.621911	-0.586331
862	HiC_scaffold_2	3974099	-0.104671	-0.579929	-0.628544	-0.466558	-0.637499	0.686216	-0.719786	-0.379958	-0.664923	-0.717038
863	HiC_scaffold_2	3974130	-0.145111	-0.392063	-0.409604	-0.394436	-0.486649	-0.220721	-0.437362	-0.609789	-0.605023	-0.714803
864	HiC_scaffold_2	8406431	-0.340988	-0.603574	-0.575216	-0.0765695	-0.647547	-0.454062	-0.527917	0.131779	-0.333286	-0.413446
865	HiC_scaffold_2	8406438	-0.518385	-0.36245	-0.228471	-0.226009	0.0527324	-0.622439	-0.733957	-0.236452	-0.513924	-0.543999
866	HiC_scaffold_2	8406628	-0.471495	-0.604604	-0.631025	0.00573804	0.0895872	-0.664081	-0.34197	0.329133	-0.652221	-0.651092
867	HiC_scaffold_2	8406821	-0.562741	-0.0447598	-0.432668	-0.157765	0.495572	-0.339476	-0.0622816	-0.598772	-0.624812	-0.166553
868	HiC_scaffold_2	8406883	-0.63558	-0.579186	-0.557473	0.162325	-0.480631	-0.511055	-0.4934	-0.603173	-0.171985	-0.258321
869	HiC_scaffold_2	8406908	-0.259077	-0.521159	0.276393	-0.0196012	-0.315433	-0.167536	-0.186419	-0.681561	-0.139147	-0.105485
870	HiC_scaffold_2	8407416	-0.449258	-0.661384	-0.633017	-0.131985	-0.559516	-0.430181	0.0333031	-0.661803	-0.51787	-0.1967
871	HiC_scaffold_2	8408804	-0.427954	-0.295446	0.133507	0.317416	-0.0564263	-0.11829	0.228811	-0.586818	0.108666	-0.389468
872	HiC_scaffold_2	8428011	-0.371662	-0.201736	-0.460485	-0.392867	-0.397126	-0.0613702	-0.0545068	-0.43072	-0.47537	-0.722505
873	HiC_scaffold_2	8434051	-0.657676	-0.399321	-0.690029	-0.297061	-0.284883	-0.600067	-0.583559	-0.506486	-0.302544	-0.784548
874	HiC_scaffold_2	8834013	-0.65082	-0.40236	-0.724988	-0.310904	-0.355522	0.605219	-0.656276	-0.595115	-0.126249	-0.531431
875	HiC_scaffold_2	8834028	-0.595988	-0.183865	-0.400433	-0.519246	0.489128	-0.546682	-0.714983	-0.372317	-0.355818	-0.270422
876	HiC_scaffold_2	8834038	-0.246072	0.217379	-0.695423	-0.33904	0.145569	-0.298397	-0.650917	-0.52385	-0.505025	-0.673582
877	HiC_scaffold_2	8834087	-0.668795	-0.185679	-0.741866	-0.570829	0.28201	-0.513116	-0.580606	-0.365533	-0.561537	-0.65115
878	HiC_scaffold_2	8834136	-0.39794	-0.434211	-0.509031	-0.285427	0.154637	-0.553976	-0.561236	-0.346141	-0.575135	-0.296906
879	HiC_scaffold_2	8834164	-0.4652	-0.538832	-0.603888	-0.466253	0.677726	-0.597653	-0.568186	-0.409961	-0.328827	-0.681415
880	HiC_scaffold_2	8834173	-0.391399	-0.22889	-0.558603	-0.487556	0.505476	-0.718285	-0.616957	-0.466101	-0.543133	-0.626941
881	HiC_scaffold_2	8834218	-0.608994	-0.209497	-0.249924	-0.617011	-0.149593	-0.750581	-0.180686	-0.366744	-0.354097	-0.774303
882	HiC_scaffold_2	8834258	-0.0515724	-0.567913	-0.412783	-0.533607	-0.0201149	-0.449002	-0.416439	-0.541695	-0.435689	-0.669039
883	HiC_scaffold_2	8834307	-0.560304	-0.394221	-0.646161	-0.644932	-0.450911	-0.604446	-0.45582	-0.545689	-0.518715	-0.717061
884	HiC_scaffold_2	8834316	-0.57193	-0.440872	-0.442072	-0.523734	-0.515117	-0.648088	-0.741674	-0.313105	-0.306467	-0.387184
885	HiC_scaffold_2	8834329	-0.630005	-0.573879	-0.640962	-0.482619	-0.237141	-0.664522	-0.435192	-0.498982	-0.455795	-0.593579
886	HiC_scaffold_2	8834430	-0.65396	-0.587993	-0.531889	-0.625087	0.263944	-0.54174	-0.293675	-0.543042	-0.399702	-0.384302
887	HiC_scaffold_2	8835637	-0.531963	-0.564889	0.00663716	-0.66334	-0.206412	-0.252705	0.51379	-0.025668	-0.522705	-0.493874
888	HiC_scaffold_2	8835680	-0.708387	-0.719535	-0.786562	0.271563	0.247261	-0.693682	1.60777	-0.217979	0.160469	0.173943
889	HiC_scaffold_2	8835714	-0.313265	1.38831	-0.547554	0.056981	-0.141318	-0.667198	0.271842	-0.478287	0.940581	-0.573359
890	HiC_scaffold_2	8835777	-0.595457	0.0772589	-0.679023	-0.53487	-0.33167	-0.608236	-0.545399	-0.585277	-0.646103	0.0263698
891	HiC_scaffold_2	8835788	-0.65492	-0.522763	-0.611757	-0.67921	-0.634362	-0.481157	-0.50579	-0.628157	-0.655549	-0.610391
892	HiC_scaffold_2	8835798	-0.494592	-0.473402	-0.423451	-0.635749	-0.508975	-0.589155	-0.798494	-0.212136	-0.417459	-0.690051
893	HiC_scaffold_2	8835827	-0.544942	-0.24723	-0.633577	-0.597206	-0.439197	-0.62571	-0.648648	-0.541876	-0.356113	-0.504705
894	HiC_scaffold_2	8835932	-0.4502	-0.56647	-0.205847	-0.525492	1.3941	-0.57551	-0.084136	-0.22005	0.764027	-0.760701
895	HiC_scaffold_2	8835956	-0.212398	-0.535764	-0.520669	-0.317665	-0.170568	-0.602164	0.452185	-0.399833	0.114944	-0.512565
896	HiC_scaffold_2	8838852	-0.55292	-0.598186	-0.745936	-0.25689	-0.365493	-0.31951	-0.674156	-0.295249	-0.399975	-0.381387
897	HiC_scaffold_2	8838874	-0.137118	0.0520395	-0.462118	-0.0861173	-0.687061	-0.236962	-0.657124	-0.334081	-0.539523	0.750485
898	HiC_scaffold_2	8838987	-0.752567	-0.328512	0.332438	-0.509704	-0.0272419	-0.0148116	-0.607602	-0.346855	0.0707765	-0.63935
899	HiC_scaffold_2	8838995	-0.107722	-0.446748	-0.696826	-0.363231	-0.615826	-0.485107	-0.516926	-0.326159	-0.193766	-0.494918
900	HiC_scaffold_2	8839011	-0.16083	0.17199	-0.0698664	0.152441	-0.147788	0.83293	0.249858	-0.531623	-0.496618	-0.409559
901	HiC_scaffold_2	8839034	-0.405552	-0.401844	-0.427849	2.79763	-0.276922	-0.243143	-0.3505	-0.179739	-0.579285	-0.390929
902	HiC_scaffold_2	8839067	-0.478836	-0.414111	-0.668856	-0.579104	0.541267	-0.0783187	-0.288936	-0.30257	-0.0240767	-0.450825
903	HiC_scaffold_2	8839145	-0.541105	-0.420102	-0.682814	-0.181326	0.0988513	0.173478	-0.266434	-0.223204	-0.33814	-0.481105
904	HiC_scaffold_2	8839171	-0.498776	-0.28962	-0.625417	-0.294094	-0.0481624	-0.165395	-0.616023	-0.628655	-0.565383	-0.558022
905	HiC_scaffold_2	8839206	-0.0888211	-0.343586	-0.478182	-0.261775	-0.468738	-0.299071	-0.562139	-0.501745	-0.522213	-0.630098
906	HiC_scaffold_2	8839839	-0.458546	-0.228185	-0.489562	-0.376792	-0.518228	-0.427709	-0.599358	-0.596794	-0.666573	-0.453248
907	HiC_scaffold_2	8839857	-0.409169	-0.328364	-0.6243	-0.581036	0.732346	-0.176291	-0.499215	-0.533147	-0.278577	-0.662241
908	HiC_scaffold_2	8839917	-0.213057	-0.297544	-0.735395	-0.0723525	-0.477282	0.546851	-0.758877	-0.415838	-0.455709	-0.630432
909	HiC_scaffold_2	8839918	-0.559201	-0.492724	-0.674095	-0.173815	-0.59767	0.0805904	-0.531756	-0.544927	-0.483015	-0.63097
910	HiC_scaffold_2	8839995	-0.433421	-0.389617	-0.695531	-0.443251	-0.529384	0.0484418	-0.643267	-0.534602	-0.545765	-0.710433
911	HiC_scaffold_2	10890267	-0.337677	-0.591184	-0.639975	-0.237141	-0.0188385	-0.42517	-0.679086	-0.611881	-0.431013	-0.758006
912	HiC_scaffold_2	17024469	-0.623368	-0.611011	-0.572757	-0.516099	-0.332426	-0.159706	-0.565383	-0.647065	-0.616041	-0.696955
913	HiC_scaffold_2	17024577	-0.452016	-0.771754	-0.757732	-0.294145	-0.658407	-0.567095	-0.682334	-0.573814	-0.524227	-0.154586
914	HiC_scaffold_2	17024699	-0.530856	-0.151343	-0.756763	-0.666271	-0.41312	-0.366895	-0.288058	-0.607497	-0.515814	-0.361501
915	HiC_scaffold_2	17025531	-0.582611	-0.0706986	-0.615252	-0.379448	0.192595	0.344903	-0.468049	-0.543816	-0.232918	-0.682375
916	HiC_scaffold_2	17025654	-0.498284	0.0496831	-0.776245	-0.538096	-0.643362	-0.222023	-0.69579	-0.465999	-0.240786	-0.591879
917	HiC_scaffold_2	17025734	-0.666754	-0.241315	-0.734216	-0.389095	0.599959	-0.303163	-0.543923	-0.573261	-0.571784	-0.807488
918	HiC_scaffold_2	17026372	-0.609224	0.111531	-0.79207	-0.26409	0.0773316	0.264511	-0.529575	-0.460309	-0.2773	-0.573863
919	HiC_scaffold_2	17026504	-0.661185	-0.288066	-0.495162	-0.342858	-0.247975	-0.340141	-0.275781	0.152991	-0.524285	-0.465073
920	HiC_scaffold_2	17026568	-0.17829	-0.313078	-0.754167	-0.614376	-0.34135	0.599479	-0.540487	0.169204	-0.554474	0.955125
921	HiC_scaffold_2	17026711	-0.493901	-0.479857	-0.47915	-0.378253	-0.583892	-0.706527	-0.474813	-0.58603	-0.521693	-0.349819
922	HiC_scaffold_2	17026852	-0.755154	0.498958	-0.70801	-0.393963	-0.112698	-0.395806	-0.644606	0.234315	-0.321099	-0.725242
923	HiC_scaffold_2	17026863	-0.0797671	0.125481	-0.749995	-0.66338	2.25334	-0.142746	-0.0224181	-0.605794	-0.537842	-0.781596
924	HiC_scaffold_2	17026969	-0.479241	-0.204781	-0.802278	-0.572628	0.0363893	-0.44949	-0.605881	-0.519662	-0.258447	-0.430884
925	HiC_scaffold_2	17027034	-0.238975	-0.671886	-0.335753	-0.424108	0.615645	-0.402722	-0.318777	-0.639426	-0.327902	-0.708698
926	HiC_scaffold_2	17027076	-0.611721	-0.580309	-0.866365	-0.698948	-0.316746	-0.370794	-0.488585	-0.591048	-0.448014	-0.604237
927	HiC_scaffold_2	17027104	-0.669688	-0.299184	0.0256744	-0.527273	-0.117367	-0.618686	-0.218503	-0.546361	-0.175009	-0.0294997
928	HiC_scaffold_2	17027215	-0.606881	-0.544424	-0.838902	0.333226	0.397332	-0.442385	-0.441363	-0.546009	-0.0885334	-0.673541
929	HiC_scaffold_2	17065002	0.0751088	-0.469647	-0.767741	-0.4903	-0.474981	-0.0966875	-0.550892	-0.573456	-0.434577	-0.690881
930	HiC_scaffold_2	17065015	0.0351094	-0.507966	-0.739261	-0.580771	-0.536988	0.556965	0.0480921	-0.635824	-0.502034	-0.735371
931	HiC_scaffold_2	17065180	-0.352519	-0.214464	-0.713454	-0.61343	-0.627051	0.0677774	-0.50547	-0.41446	-0.554551	-0.490502
932	HiC_scaffold_2	17065226	0.347408	-0.249507	-0.658209	-0.625417	-0.381042	0.620021	-0.63483	-0.50868	-0.327274	-0.706328
933	HiC_scaffold_2	17065396	-0.413672	0.454036	-0.704719	-0.285872	-0.565543	-0.0590853	-0.16647	-0.453174	-0.425853	-0.710924
934	HiC_scaffold_2	17065416	0.312135	-0.311251	-0.34592	-0.647354	-0.138657	0.76198	0.156458	-0.531136	0.778535	-0.559091
935	HiC_scaffold_2	17065734	-0.0456224	0.214844	-0.746759	-0.264936	-0.449955	-0.0538524	-0.167849	-0.384913	-0.277457	-0.645181
936	HiC_scaffold_2	17065982	0.330008	-0.170439	-0.806708	-0.490461	-0.594773	-0.0623417	-0.489468	-0.623715	-0.339808	-0.639444
937	HiC_scaffold_2	17065984	-0.33996	-0.364697	-0.73743	-0.374657	-0.555861	0.0279609	-0.67948	-0.453852	-0.112152	-0.692932
938	HiC_scaffold_2	17066038	-0.671641	-0.440656	-0.572141	-0.548766	-0.691841	-0.473544	-0.329689	-0.467131	-0.414246	-0.654862
939	HiC_scaffold_2	17066071	-0.357733	-0.626426	-0.524053	-0.489348	-0.490717	-0.171546	-0.256671	-0.219215	-0.335161	-0.715502
940	HiC_scaffold_2	17066225	0.300704	-0.383724	-0.816901	-0.396769	-0.63716	-0.181649	-0.634549	-0.425795	-0.588717	-0.66837
941	HiC_scaffold_2	17066353	-0.2553	-0.28968	-0.732125	-0.510689	-0.320545	-0.322503	0.257799	-0.467309	0.161158	-0.746759
942	HiC_scaffold_2	17066514	0.696496	-0.477034	-0.690647	-0.413323	-0.428664	0.122544	-0.561838	-0.58902	-0.528562	-0.711237
943	HiC_scaffold_2	17066548	-0.407535	0.18472	-0.743763	-0.243897	-0.394641	0.866435	-0.641228	-0.451672	-0.550691	-0.553447
944	HiC_scaffold_2	17066820	0.0606601	0.0704812	-0.650975	-0.40553	-0.504428	0.241347	-0.618217	-0.660489	-0.490569	-0.687759
945	HiC_scaffold_2	17066907	-0.674525	-0.599393	0.259666	-0.604586	-0.676975	-0.61048	-0.110284	-0.427837	-0.571379	-0.775856
946	HiC_scaffold_2	17066961	0.721431	-0.43024	-0.785342	-0.692953	0.0818512	-0.294256	-0.288868	-0.494999	-0.440656	-0.696027
947	HiC_scaffold_2	17066971	-0.264337	0.485281	-0.697756	-0.56122	-0.125234	-0.0679425	-0.57049	-0.622002	-0.496754	-0.649558
948	HiC_scaffold_2	17067084	0.226574	-0.0605806	-0.687019	-0.458933	-0.50361	0.198382	-0.512268	-0.224477	-0.446505	-0.668552
949	HiC_scaffold_2	17067167	-0.426989	-0.66374	-0.731937	-0.390801	-0.500492	-0.565751	-0.462899	-0.6531	-0.533251	-0.786031
950	HiC_scaffold_2	17067197	-0.281864	-0.40574	-0.812846	-0.29633	-0.654881	0.0363094	-0.647451	-0.356607	-0.143078	-0.242027
951	HiC_scaffold_2	17067441	-0.127867	-0.261299	-0.705424	-0.521722	-0.487396	0.0143105	-0.605618	-0.429212	-0.268282	-0.740215
952	HiC_scaffold_2	17067449	0.00264115	-0.588532	-0.652163	-0.632849	-0.42913	-0.172993	-0.301725	-0.518428	-0.076927	-0.310531
953	HiC_scaffold_2	17067460	-0.369816	-0.643783	-0.615056	-0.624592	-0.499805	-0.295635	-0.622767	-0.362941	-0.404625	-0.766775
954	HiC_scaffold_2	17067530	-0.54783	-0.211471	-0.671437	-0.319257	-0.474955	-0.426386	-0.518385	-0.0643517	0.214764	-0.588869
955	HiC_scaffold_2	17067767	0.512204	-0.311553	-0.704213	-0.375821	-0.634793	0.0905755	-0.298812	-0.657163	-0.0581012	-0.604324
956	HiC_scaffold_2	17068057	-0.502573	-0.32413	-0.406271	-0.591862	-0.366643	-0.389659	-0.390491	-0.487916	-0.51787	-0.545765
957	HiC_scaffold_2	17068066	-0.720059	-0.0952196	-0.694498	-0.398451	1.49422	-0.284874	1.43788	-0.501896	-0.5752	-0.64474
958	HiC_scaffold_2	17068684	-0.205847	-0.304939	-0.619282	-0.650373	-0.288539	-0.216954	-0.483861	-0.43934	-0.382255	-0.547861
959	HiC_scaffold_2	17069002	-0.260855	-0.581616	-0.189599	-0.596365	-0.583543	-0.611774	-0.50034	-0.442505	-0.514506	-0.46061
960	HiC_scaffold_2	17069174	-0.446299	-0.284699	-0.7605	-0.452742	-0.0820274	0.329805	0.315488	-0.54543	-0.193006	-0.593255
961	HiC_scaffold_2	17069324	-0.510056	-0.344449	-0.625472	0.359171	-0.503402	-0.514449	-0.607373	-0.389212	0.314415	-0.700253
962	HiC_scaffold_2	17069946	-0.406747	-0.0881928	-0.665908	-0.533859	-0.32744	-0.216011	-0.76996	-0.645699	-0.517084	-0.574254
963	HiC_scaffold_2	17070499	-0.722987	-0.68508	-0.716518	-0.621275	-0.478627	-0.594022	-0.537692	-0.579747	-0.370815	-0.433174
964	HiC_scaffold_2	17070730	-0.520597	0.574702	-0.573668	-0.00488715	-0.41202	-0.0158104	-0.742225	-0.598927	-0.627567	-0.777518
965	HiC_scaffold_2	17071013	-0.534082	-0.256302	-0.182203	-0.52491	-0.602025	-0.418357	0.523278	-0.524678	0.0339462	-0.710099
966	HiC_scaffold_2	17071095	-0.145882	-0.402897	-0.552392	-0.553292	-0.448209	-0.510942	-0.747147	-0.551325	-0.383651	-0.505762
967	HiC_scaffold_2	17071121	-0.533177	-0.602234	-0.674464	-0.557803	-0.568395	-0.421911	-0.787812	-0.579417	-0.300813	-0.800519
968	HiC_scaffold_2	17071175	0.0937718	-0.479333	-0.74386	-0.527463	-0.516684	-0.50826	-0.697107	-0.653471	-0.410218	-0.615575
969	HiC_scaffold_2	17071575	-0.190986	0.2397	-0.788559	-0.670195	-0.503001	-0.422129	-0.683967	-0.0167211	-0.577033	-0.78249
970	HiC_scaffold_2	17071671	-0.60725	-0.269274	-0.707855	-0.160572	0.0694461	-0.274374	-0.532703	-0.470531	-0.524736	-0.682835
971	HiC_scaffold_2	17071768	-0.404449	0.119289	-0.844785	-0.530679	-0.533993	0.236839	-0.730954	-0.591472	-0.566342	-0.544896
972	HiC_scaffold_2	17305910	-0.508148	0.680888	-0.300622	-0.542391	-0.472873	-0.23131	0.332216	-0.131367	-0.423451	-0.620967
973	HiC_scaffold_2	17308627	-0.558525	-0.54734	-0.443866	-0.311313	-0.530605	-0.540924	-0.2922	-0.581003	-0.46586	-0.56639
974	HiC_scaffold_2	17308767	-0.601765	-0.677863	-0.81582	-0.653804	-0.662521	-0.487689	-0.705468	-0.617677	-0.441531	-0.598289
975	HiC_scaffold_2	17309244	-0.658704	-0.386391	-0.66376	-0.213355	0.177767	-0.472254	-0.564538	-0.569216	-0.504026	-0.662261
976	HiC_scaffold_2	17309329	-0.430404	-0.342218	-0.651851	-0.469135	-0.58481	-0.0418615	-0.704543	-0.603278	-0.62571	0.0806265
977	HiC_scaffold_2	17309404	-0.468904	-0.521852	-0.655136	-0.313981	-0.617299	-0.483055	-0.313748	-0.362991	-0.619771	-0.754265
978	HiC_scaffold_2	17309484	0.212401	-0.746832	-0.818785	-0.709587	-0.0709696	-0.0646288	-0.569957	-0.478143	-0.522531	-0.6495
979	HiC_scaffold_2	17309565	-0.614626	-0.660092	-0.521563	-0.58301	-0.699187	-0.351269	-0.722666	-0.404912	-0.572319	-0.681519
980	HiC_scaffold_2	17309569	0.0833593	-0.513966	-0.811831	-0.422807	-0.464149	-0.31126	-0.621039	-0.608677	-0.575118	-0.501441
981	HiC_scaffold_2	17309584	-0.187267	-0.67107	-0.706505	-0.499558	-0.65228	-0.185047	-0.0404816	-0.537662	-0.218676	-0.762155
982	HiC_scaffold_2	17309605	-0.220699	-0.487462	-0.711192	-0.401275	-0.631862	-0.135952	-0.726675	-0.455089	-0.329392	-0.485691
983	HiC_scaffold_2	17309612	0.713977	-0.174756	-0.755179	-0.695531	-0.425228	-0.154741	-0.645795	-0.399463	-0.634512	-0.692718
984	HiC_scaffold_2	17310192	-0.500299	-0.359399	-0.656788	0.0955877	-0.539553	-0.554723	-0.475708	-0.0832514	-0.492981	-0.467959
985	HiC_scaffold_2	17310486	-0.344458	-0.59027	-0.519203	-0.090182	-0.147813	-0.290772	-0.540924	-0.155243	-0.0623918	-0.514619
986	HiC_scaffold_2	17310502	-0.367098	-0.665969	-0.407723	-0.363412	-0.316197	-0.699644	-0.183593	-0.600344	-0.599427	-0.837974
987	HiC_scaffold_2	17310518	-0.717061	-0.527258	-0.623241	-0.465771	-0.559989	-0.666996	-0.475137	-0.463871	-0.5044	-0.774846
988	HiC_scaffold_2	17310627	-0.553789	-0.707677	-0.560778	0.0378248	-0.269436	-0.498243	-0.182408	-0.127395	-0.127675	-0.442048
989	HiC_scaffold_2	17310664	-0.447417	-0.510857	-0.823128	0.488184	-0.47589	-0.446797	-0.545201	-0.367745	-0.421888	-0.441076
990	HiC_scaffold_2	17311032	-0.39844	-0.627991	-0.170433	0.17199	-0.530104	-0.558116	0.304792	-0.511562	0.203414	-0.746444
991	HiC_scaffold_2	17311049	-0.491147	-0.651228	-0.645623	-0.337186	-0.270633	-0.687505	-0.459508	-0.496523	-0.573472	-0.631583
992	HiC_scaffold_2	17311097	-0.292617	-0.459095	-0.774277	0.163996	0.121001	0.45315	-0.54327	-0.0672473	-0.495108	-0.159135
993	HiC_scaffold_2	17311386	-0.647451	-0.420102	-0.815451	-0.538066	-0.167006	-0.679438	-0.551046	-0.392652	-0.427012	-0.613662
994	HiC_scaffold_2	17311549	-0.225556	-0.38485	-0.605181	-0.464693	0.141701	0.0562567	-0.72605	-0.502559	-0.346643	-0.645354
995	HiC_scaffold_2	17311741	-0.504123	-0.49359	-0.704895	-0.0439901	-0.421052	-0.413154	-0.675039	0.209595	-0.408702	-0.525827
996	HiC_scaffold_2	17311949	-0.20037	-0.170716	-0.692632	-0.502669	-0.306326	-0.0189156	-0.529134	-0.39769	-0.196679	-0.727068
997	HiC_scaffold_2	17311982	-0.217828	-0.592099	-0.512819	0.0384612	-0.568459	0.131201	-0.338168	-0.307241	-0.509606	-0.718671
998	HiC_scaffold_2	17312005	-0.461766	-0.626444	-0.82333	-0.323462	-0.350159	-0.772242	-0.783597	-0.439484	-0.0754674	-0.571833
999	HiC_scaffold_2	17312049	-0.416518	-0.66286	-0.426653	0.355873	-0.597807	-0.284473	-0.287468	-0.457311	0.0891984	-0.553339
1000	HiC_scaffold_2	17312115	0.313213	-0.678733	-0.630079	-0.167146	-0.518486	-0.293453	-0.48975	0.989726	-0.418995	-0.432538
1001	HiC_scaffold_2	17312312	-0.62233	-0.452422	-0.746274	-0.145998	-0.626978	-0.419451	-0.47654	-0.472692	-0.517041	-0.574384
1002	HiC_scaffold_2	17312437	-0.397788	-0.608165	-0.771112	-0.288859	-0.587288	-0.246271	-0.601938	-0.535421	-0.0625624	-0.466838
1003	HiC_scaffold_2	17313027	-0.696005	-0.486689	-0.672662	-0.407901	-0.64747	-0.720812	-0.142535	-0.484206	-0.444011	-0.737858
1004	HiC_scaffold_2	17313039	-0.449221	-0.755451	-0.904447	-0.301013	-0.538351	-0.525216	-0.628858	-0.489348	-0.637989	-0.632048
1005	HiC_scaffold_2	17313065	-0.493766	-0.535108	-0.81426	0.510746	-0.145694	-0.209476	-0.4748	-0.573147	-0.418995	-0.734333
1006	HiC_scaffold_2	17313127	-0.332939	-0.637744	-0.455932	-0.042072	-0.577049	0.35993	-0.143573	-0.345121	-0.574401	-0.609277
1007	HiC_scaffold_2	17313140	-0.00988768	-0.713723	-0.493901	-0.227055	-0.397051	-0.519504	-0.417618	-0.360902	-0.238779	-0.599203
1008	HiC_scaffold_2	17313215	-0.571396	-0.620676	-0.407779	-0.564857	-0.468189	-0.309264	-0.574107	-0.340226	-0.54734	-0.711103
1009	HiC_scaffold_2	17313978	-0.609418	-0.57945	-0.615217	-0.507952	-0.540005	-0.514875	-0.420868	-0.374389	-0.0981659	-0.425517
1010	HiC_scaffold_2	17314086	-0.352509	-0.405265	-0.697496	0.00685096	-0.429282	0.36152	-0.477686	-0.579731	-0.515743	-0.67807
1011	HiC_scaffold_2	17314124	-0.524983	-0.395148	-0.790673	0.0312468	-0.631044	-0.338064	-0.494145	0.193319	-0.583859	-0.52981
1012	HiC_scaffold_2	17314142	-0.371846	-0.303382	-0.823157	0.177565	-0.4386	0.138745	-0.633932	-0.257786	-0.503167	-0.747584
1013	HiC_scaffold_2	17314201	-0.554567	-0.610604	-0.772062	-0.0947656	-0.461841	-0.36274	-0.717537	-0.583992	-0.396239	-0.622967
1014	HiC_scaffold_2	17314209	0.0124998	-0.591133	-0.734475	-0.645488	-0.31502	-0.532629	-0.691948	-0.23277	-0.407412	-0.417755
1015	HiC_scaffold_2	17314299	-0.496863	-0.705291	-0.683191	-0.334813	-0.604481	-0.540517	-0.499818	-0.508498	-0.59438	-0.491524
1016	HiC_scaffold_2	17314443	-0.721109	-0.639729	-0.734428	2.10582	-0.545643	0.373739	-0.238553	-0.464795	-0.468662	-0.822348
1017	HiC_scaffold_2	17314569	-0.597739	-0.738428	-0.630432	-0.6286	-0.641437	-0.146649	-0.564187	-0.537902	0.00727825	-0.473247
1018	HiC_scaffold_2	18720961	-0.374893	-0.393694	-0.624757	-0.660787	-0.308397	0.195485	-0.64007	-0.554131	-0.650043	-0.644874
1019	HiC_scaffold_2	18722233	-0.356084	-0.39894	-0.679044	-0.49104	-0.431071	-0.546116	-0.713768	-0.567399	-0.258431	-0.693253
1020	HiC_scaffold_2	18722443	-0.460962	-0.365603	-0.718421	-0.360185	-0.531136	-0.552392	-0.66742	-0.565862	0.496279	-0.681895
1021	HiC_scaffold_2	18723159	-0.478927	-0.22463	-0.694069	-0.466889	-0.352969	-0.334438	-0.642046	-0.430966	-0.333725	-0.719194
1022	HiC_scaffold_2	18723367	-0.483875	-0.319202	-0.81636	-0.230438	-0.441303	-0.501745	-0.673644	0.361596	-0.579929	-0.630098
1023	HiC_scaffold_2	18723666	-0.655077	-0.456565	-0.670256	-0.225016	-0.353341	-0.639975	-0.568652	-0.51207	0.181043	-0.707235
1024	HiC_scaffold_2	18723718	-0.504594	-0.519634	-0.628212	0.513111	-0.566919	-0.600222	-0.245904	-0.462068	-0.498804	-0.66302
1025	HiC_scaffold_2	18723879	-0.562836	-0.642809	-0.791854	-0.611739	-0.664743	-0.588616	-0.264257	-0.195091	-0.547968	-0.704257
1026	HiC_scaffold_2	18723888	-0.281199	-0.55278	-0.212044	-0.426328	-0.218503	-0.530046	0.800703	-0.556941	-0.550074	-0.243159
1027	HiC_scaffold_2	18724070	-0.529531	-0.739881	-0.637235	-0.467386	-0.502255	-0.716427	-0.25307	-0.0737811	-0.245583	-0.539764
1028	HiC_scaffold_2	18724318	-0.5278	-0.382706	-0.281723	-0.500959	-0.102538	-0.611703	0.107719	-0.342829	-0.434495	-0.644855
1029	HiC_scaffold_2	18725214	-0.0231688	-0.650956	-0.354882	-0.335951	-0.346508	-0.655333	-0.254878	-0.597378	-0.623441	-0.63216
1030	HiC_scaffold_2	18725665	-0.595235	-0.601279	-0.451819	-0.540291	-0.530473	-0.67836	-0.672375	-0.39518	-0.489549	-0.731048
1031	HiC_scaffold_2	18726337	-0.6094	-0.641057	-0.758827	-0.527902	-0.550691	-0.733251	-0.708787	-0.317368	-0.499901	-0.499023
1032	HiC_scaffold_2	18726512	-0.395159	-0.251882	0.153906	-0.609347	-0.547968	-0.573977	-0.0609652	-0.535227	-0.498831	-0.738761
1033	HiC_scaffold_2	18726518	-0.744583	-0.627769	-0.502725	-0.578264	-0.661563	-0.742441	-0.391806	-0.526776	-0.632309	-0.77273
1034	HiC_scaffold_2	18726524	-0.67948	-0.615772	-0.739833	-0.641057	-0.569973	-0.694498	-0.73351	-0.622931	-0.529942	-0.468598
1035	HiC_scaffold_2	18726730	-0.377693	-0.410318	-0.727532	-0.647875	-0.460598	-0.501951	-0.743066	-0.611224	-0.564506	-0.708121
1036	HiC_scaffold_2	18726803	-0.680977	-0.331819	-0.843572	-0.44805	-0.540396	-0.580358	-0.68487	-0.628988	-0.45166	-0.751463
1037	HiC_scaffold_2	18727104	-0.403315	-0.0299043	-0.912041	-0.656867	-0.382318	-0.59979	-0.729857	-0.619319	-0.605846	-0.684114
1038	HiC_scaffold_2	18727175	-0.674095	0.202189	-0.655883	-0.622366	-0.547615	-0.579516	-0.661484	-0.610621	-0.668613	-0.796152
1039	HiC_scaffold_2	18727994	-0.520626	0.164264	-0.247176	-0.717038	-0.524648	-0.639975	-0.30116	-0.563011	-0.434506	-0.183494
1040	HiC_scaffold_2	18729588	-0.685564	-0.318162	-0.676996	-0.616651	-0.149973	-0.668431	-0.376265	-0.604796	-0.681373	-0.786429
1041	HiC_scaffold_2	18731103	-0.571056	1.62691	-0.39262	-0.623879	-0.457797	-0.625417	-0.508036	-0.343375	-0.555549	-0.545186
1042	HiC_scaffold_2	18731325	-0.414968	-0.217563	-0.806903	-0.664783	-0.103954	-0.50151	-0.674587	-0.552315	2.05192	-0.360016
1043	HiC_scaffold_2	18731605	-0.582329	-0.462508	-0.389521	-0.52777	0.266866	-0.453272	-0.442926	-0.542421	-0.471276	-0.566838
1044	HiC_scaffold_2	18731863	-0.705468	-0.418107	-0.638782	-0.661384	-0.609984	-0.506849	-0.592032	-0.4123	-0.628046	-0.750997
1045	HiC_scaffold_2	18731882	-0.655903	-0.459033	-0.59556	-0.611526	-0.329429	-0.565639	-0.126069	-0.452952	-0.427372	-0.679355
1046	HiC_scaffold_2	18731929	-0.696523	-0.411314	-0.750508	-0.656335	-0.511238	-0.240672	-0.626738	-0.410218	-0.49104	-0.575233
1047	HiC_scaffold_2	18732538	-0.224506	-0.74919	-0.595252	-0.146277	-0.616705	-0.221791	-0.673234	0.565553	0.26569	-0.603313
1048	HiC_scaffold_2	18732676	-0.398766	-0.688925	-0.809921	-0.65082	-0.600222	-0.550275	-0.60903	-0.482593	-0.600205	-0.581069
1049	HiC_scaffold_2	18732933	-0.272402	-0.232889	-0.695747	-0.3086	0.374877	-0.396358	-0.624647	-0.466482	-0.522184	-0.596245
1050	HiC_scaffold_2	18733129	-0.221733	-0.398701	-0.758055	-0.622584	-0.0742858	-0.490139	-0.505192	-0.425448	-0.470493	-0.644223
1051	HiC_scaffold_2	18733388	-0.654685	-0.534245	0.0145205	-0.529869	-0.339078	-0.554349	-0.506807	0.148942	-0.551943	-0.739332
1052	HiC_scaffold_2	18734723	0.490268	-0.440884	-0.721224	-0.639066	-0.433657	-0.0826573	-0.590709	-0.357931	-0.61493	-0.442
1053	HiC_scaffold_2	22977246	-0.513173	0.777246	-0.654783	-0.702393	0.304059	-0.668229	-0.401614	0.668814	-0.468521	-0.587036
1054	HiC_scaffold_2	22977329	-0.309742	0.535117	-0.566454	-0.331642	0.163549	-0.607092	-0.485067	0.0476642	-0.538967	-0.593034
1055	HiC_scaffold_2	22977417	-0.700972	-0.392213	-0.664342	-0.229428	-0.0122042	-0.223829	-0.504012	-0.366663	-0.686449	-0.500588
1056	HiC_scaffold_2	22977429	-0.588582	0.191647	-0.402875	-0.348703	0.119355	-0.0839305	-0.192154	-0.454136	-0.5428	-0.72515
1057	HiC_scaffold_2	22977457	-0.291307	-0.0910488	-0.396672	-0.596811	-0.16298	-0.62571	-0.0333327	-0.650392	-0.547891	-0.668148
1058	HiC_scaffold_2	22977661	-0.70677	-0.139632	-0.235144	-0.517212	-0.207048	-0.352304	-0.187996	-0.294247	-0.685585	-0.628101
1059	HiC_scaffold_2	22977756	-0.232206	-0.26751	-0.490099	-0.62527	1.61156	-0.4934	-0.326435	-0.536944	-0.579055	-0.606565
1060	HiC_scaffold_2	22977872	-0.52909	0.28407	-0.368861	-0.676377	-0.158753	-0.601938	-0.420091	-0.645124	-0.284757	-0.756937
1061	HiC_scaffold_2	22977920	-0.331717	0.496598	-0.775182	-0.645584	0.216957	-0.573586	-0.0181406	-0.419018	-0.112023	-0.71155
1062	HiC_scaffold_2	22977922	-0.338916	1.02666	-0.650218	-0.40729	-0.16305	-0.513145	-0.266281	-0.477582	-0.608148	-0.754882
1063	HiC_scaffold_2	22977976	-0.670582	-0.600794	-0.753723	-0.694649	-0.5044	-0.0802788	-0.712781	-0.567993	-0.575527	-0.235914
1064	HiC_scaffold_2	22978012	0.122478	0.404885	-0.496073	-0.58049	0.595981	-0.415443	-0.34976	-0.674833	-0.358724	-0.81582
1065	HiC_scaffold_2	22978302	-0.361082	-0.165058	-0.302875	-0.444785	0.0684085	-0.580028	-0.465023	-0.624062	-0.518013	-0.709387
1066	HiC_scaffold_2	22978415	-0.366118	-0.195806	-0.532481	-0.505609	0.167051	-0.536376	-0.474903	-0.34134	-0.48142	-0.479765
1067	HiC_scaffold_2	22978447	-0.316521	-0.366774	-0.62222	-0.558226	1.41604	-0.633932	-0.526236	-0.673214	-0.595645	-0.675018
1068	HiC_scaffold_2	22978488	-0.598858	0.112504	-0.440022	-0.569699	0.614845	-0.388967	0.947404	-0.518099	-0.553463	0.00264115
1069	HiC_scaffold_2	22978551	-0.345727	0.326418	-0.486969	-0.629394	0.57108	-0.569538	-0.576738	-0.501455	-0.239955	-0.538652
1070	HiC_scaffold_2	22978552	-0.374461	-0.151245	-0.821455	-0.537377	0.0362695	-0.734593	0.165393	-0.343633	-0.650742	-0.640639
1071	HiC_scaffold_2	22978563	-0.29979	-0.195418	-0.711281	-0.498078	-0.680353	-0.41533	-0.556033	-0.170741	-0.394803	-0.45473
1072	HiC_scaffold_2	22978577	-0.370488	-0.147978	-0.6378	-0.661942	-0.104495	-0.624739	-0.476839	-0.529222	-0.328827	-0.700231
1073	HiC_scaffold_2	22978761	-0.329272	-0.105562	-0.765913	-0.52625	-0.148216	-0.634662	-0.106688	-0.551587	-0.499407	-0.726235
1074	HiC_scaffold_2	22978781	0.0935618	-0.292822	-0.645066	-0.470685	0.89215	-0.215611	-0.7075	-0.66914	-0.529957	-0.636934
1075	HiC_scaffold_2	22978791	-0.539929	0.00143081	-0.809024	-0.515914	-0.137225	-0.583476	-0.541302	-0.630191	-0.545399	-0.718898
1076	HiC_scaffold_2	22978857	-0.384113	0.242144	-0.671172	-0.751316	0.104043	-0.665205	0.133187	-0.600898	-0.653139	-0.697258
1077	HiC_scaffold_2	22979158	-0.203731	-0.195677	-0.757185	-0.352412	-0.0656733	-0.577197	-0.689137	-0.336026	-0.547309	-0.0175026
1078	HiC_scaffold_2	22979327	-0.467832	-0.205526	-0.685985	-0.619138	0.305201	-0.322658	-0.232243	-0.472074	-0.469199	-0.546131
1079	HiC_scaffold_2	22979440	0.142984	-0.333885	-0.470146	-0.722918	-0.0371573	-0.602581	-0.557865	-0.363171	-0.625105	-0.181688
1080	HiC_scaffold_2	22979552	-0.264633	0.108125	-0.860499	-0.613394	-0.270908	-0.505108	-0.771087	-0.504942	0.0800851	-0.467602
1081	HiC_scaffold_2	22979566	-0.36271	-0.384081	-0.470416	-0.468981	1.28704	-0.739905	-0.282596	-0.540502	-0.456354	-0.673869
1082	HiC_scaffold_2	22979647	-0.32316	-0.276528	-0.699405	-0.61921	0.0242393	-0.252479	-0.0365947	-0.316332	-0.387714	-0.554365
1083	HiC_scaffold_2	22979750	-0.501248	0.159808	-0.824488	-0.73888	0.69716	-0.285327	-0.536764	-0.184243	-0.672989	-0.691414
1084	HiC_scaffold_2	22979808	-0.608571	0.506018	-0.806514	-0.450702	0.288674	-0.626095	-0.729577	-0.429562	-0.0389778	-0.320336
1085	HiC_scaffold_2	22979815	-0.40039	-0.207013	-0.725981	-0.521506	-0.00346644	-0.701627	-0.624172	-0.63071	-0.605321	-0.585746
1086	HiC_scaffold_2	22979839	-0.304221	-0.0385457	-0.773993	-0.314043	0.0130901	-0.649752	-0.704499	-0.505664	-0.412379	-0.510449
1087	HiC_scaffold_2	22979855	-0.471778	0.38464	-0.72575	-0.475007	-0.0105858	-0.518342	-0.584993	-0.353685	-0.540427	-0.557097
1088	HiC_scaffold_2	22979881	-0.36262	-0.273346	-0.629802	-0.558525	0.578903	-0.577377	-0.476774	-0.496454	-0.502794	-0.864359
1089	HiC_scaffold_2	22979906	-0.405375	0.711782	-0.708298	-0.519964	-0.261473	-0.710857	-0.384671	-0.107015	-0.484882	-0.584292
1090	HiC_scaffold_2	22979958	-0.626408	0.265714	-0.477034	-0.638178	-0.39756	-0.655804	-0.153162	-0.589982	-0.534811	-0.125141
1091	HiC_scaffold_2	22979991	-0.625178	-0.199166	-0.554925	-0.54685	-0.0813774	-0.560999	-0.772499	-0.627806	-0.531608	-0.647779
1092	HiC_scaffold_2	22980027	-0.20805	-0.332286	-0.601192	-0.596176	0.871981	-0.589341	-0.420537	-0.243257	-0.505706	-0.537033
1093	HiC_scaffold_2	22980037	-0.461527	1.07166	-0.530988	0.0934217	0.157457	-0.195431	-0.386761	-0.490663	-0.581434	-0.606653
1094	HiC_scaffold_2	22980082	-0.559201	0.320312	-0.612824	-0.307823	0.000217093	-0.451635	-0.78386	-0.41788	-0.650159	-0.656021
1095	HiC_scaffold_2	22980105	-0.305667	0.788508	-0.793228	-0.634774	0.288227	-0.548444	-0.664121	-0.15294	-0.309281	-0.777076
1096	HiC_scaffold_2	22980214	-0.386444	-0.0137121	-0.808018	-0.236894	0.0191578	-0.343116	-0.7777	-0.369338	-0.204148	-0.211273
1097	HiC_scaffold_2	22980304	-0.470403	-0.0756897	-0.734758	-0.549674	0.553422	-0.636934	-0.64747	-0.458333	-0.440333	-0.74521
1098	HiC_scaffold_2	22980336	-0.280694	-0.0253502	-0.73634	-0.495176	-0.168092	-0.357773	-0.647335	-0.504053	-0.606092	-0.408512
1099	HiC_scaffold_2	22980543	-0.278758	-0.410385	-0.388627	-0.580028	-0.118906	-0.239578	-0.398081	-0.192262	0.280214	-0.555955
1100	HiC_scaffold_2	22980558	-0.537947	0.203794	-0.717741	-0.602408	-0.229126	-0.643324	-0.220642	-0.460234	-0.150427	-0.424974
1101	HiC_scaffold_2	22980696	-0.623971	-0.498243	-0.59724	-0.415827	-0.626353	-0.165141	-0.531018	-0.536944	-0.50604	-0.540864
1102	HiC_scaffold_2	22985793	-0.608994	0.862608	-0.506068	-0.537512	0.460387	-0.474981	-0.433456	-0.306414	-0.470198	-0.722895
1103	HiC_scaffold_2	22986037	-0.465111	-0.255793	-0.735985	-0.383892	-0.195479	-0.347976	-0.248182	-0.0875335	-0.503804	-0.204106
1104	HiC_scaffold_2	22986349	-0.39407	-0.656749	-0.68704	-0.720744	-0.368039	0.228375	0.596036	-0.690561	-0.511294	0.330292
1105	HiC_scaffold_2	22986526	-0.591675	-0.496141	-0.748703	-0.588835	-0.473183	-0.560541	-0.411448	-0.545079	0.201861	-0.59137
1106	HiC_scaffold_2	22986544	-0.490059	-0.233082	-0.678961	-0.572676	-0.326961	-0.322357	0.15797	-0.126499	-0.544576	-0.585378
1107	HiC_scaffold_2	22986644	-0.58511	0.128011	-0.695057	-0.00835756	-0.243836	-0.313954	-0.302439	-0.499791	-0.621838	-0.706991
1108	HiC_scaffold_2	22986715	-0.139159	-0.353381	-0.390779	-0.655785	0.314331	-0.309662	-0.606793	0.226007	-0.496359	-0.705269
1109	HiC_scaffold_2	22986755	-0.482487	0.597596	-0.597704	-0.109987	1.30261	-0.0619008	-0.646353	-0.0862656	-0.353685	-0.598393
1110	HiC_scaffold_2	22986781	-0.598806	-0.286123	-0.660191	0.0287745	-0.227568	-0.41568	-0.728995	-0.686702	-0.419839	-0.489187
1111	HiC_scaffold_2	22986985	-0.336761	0.741758	-0.492198	-0.715389	1.0585	-0.373927	-0.605601	-0.378346	-0.538471	-0.250472
1112	HiC_scaffold_2	22987026	-0.173277	-0.417017	-0.726235	-0.417539	0.599927	-0.643458	-0.721132	-0.652241	-0.62753	-0.524997
1113	HiC_scaffold_2	22987112	-0.407257	-0.199352	0.0576281	-0.542678	0.950618	-0.604324	-0.547784	-0.340483	-0.443975	-0.684135
1114	HiC_scaffold_2	22987185	-0.434778	-0.449576	-0.675718	-0.581599	-0.0621963	-0.341893	-0.339913	1.35891	-0.221632	-0.579764
1115	HiC_scaffold_2	22987423	0.358011	0.0139321	-0.437315	-0.55752	-0.109216	0.389574	-0.476553	-0.592643	-0.2054	-0.357664
1116	HiC_scaffold_2	22987494	0.453716	0.170379	-0.578544	-0.559894	-0.45326	-0.186666	0.133475	-0.649287	0.0295867	-0.42465
1117	HiC_scaffold_2	22987554	-0.348916	-0.502241	-0.758877	-0.441028	-0.18425	0.605025	-0.786217	-0.460447	-0.351943	-0.62615
1118	HiC_scaffold_2	22987703	-0.143954	0.133092	-0.588397	-0.484563	-0.502531	-0.104854	0.0920185	-0.277185	0.175541	-0.113882
1119	HiC_scaffold_2	22987741	0.542003	-0.353116	-0.761352	-0.287014	-0.0416751	0.600722	-0.47847	-0.61149	-0.168687	-0.150894
1120	HiC_scaffold_2	22987828	0.0161974	0.200029	-0.574303	-0.399724	-0.121093	-0.000530163	-0.543482	-0.604446	0.0280423	-0.544835
1121	HiC_scaffold_2	22987908	-0.0419142	-0.428082	-0.814288	-0.64593	-0.10048	-0.55066	-0.709832	-0.598927	-0.505539	-0.36182
1122	HiC_scaffold_2	22987925	0.601712	0.215452	-0.454112	-0.535168	-0.0264611	-0.224157	-0.120359	-0.672233	0.334816	-0.304913
1123	HiC_scaffold_2	22987951	-0.00219001	0.117338	-0.678339	-0.246402	-0.127541	-0.657874	-0.507589	-0.642103	-0.620368	-0.684618
1124	HiC_scaffold_2	22987999	-0.122721	-0.413401	-0.612237	-0.586449	0.0775133	-0.517927	-0.00489154	-0.687526	-0.255402	-0.649907
1125	HiC_scaffold_2	22988101	0.40995	0.0722867	-0.610232	-0.648146	-0.0210894	-0.193284	-0.0150364	-0.29283	0.298962	-0.204955
1126	HiC_scaffold_2	22988273	0.531798	0.234213	-0.785686	-0.639047	0.00991808	0.0349491	-0.623806	-0.528049	-0.00350584	0.0163229
1127	HiC_scaffold_2	22989436	-0.299712	-0.611792	-0.785183	-0.476007	0.111968	-0.676129	-0.44001	-0.546376	-0.110441	-0.792554
1128	HiC_scaffold_2	22989478	-0.243874	-0.106527	-0.569893	-0.461037	0.461649	0.316159	-0.570232	-0.283896	-0.305079	-0.657005
1129	HiC_scaffold_2	24425776	-0.439496	-0.429434	-0.557019	-0.591234	0.200413	-0.0595234	-0.538216	-0.58516	-0.490112	-0.718444
1130	HiC_scaffold_2	24425968	-0.305588	-0.207524	-0.697777	-0.424477	-0.503236	-0.489857	-0.487436	-0.358853	1.28081	-0.444579
1131	HiC_scaffold_2	24426400	-0.537078	-0.417414	-0.632122	-0.359439	-0.10935	-0.269589	-0.273314	-0.376709	-0.665104	-0.582744
1132	HiC_scaffold_2	24433638	-0.672314	-0.273583	-0.750166	-0.661842	1.31288	-0.582395	-0.65117	-0.486303	-0.476202	-0.770446
1133	HiC_scaffold_2	24434340	-0.463795	-0.485665	-0.474864	-0.372112	0.193236	0.384407	-0.612788	-0.467055	-0.537857	-0.654254
1134	HiC_scaffold_2	25355052	0.0375062	-0.225432	-0.55991	-0.748435	-0.255206	-0.165789	-0.191559	-0.475292	-0.494213	-0.687294
1135	HiC_scaffold_2	25355607	-0.150476	-0.353106	-0.231599	0.497248	-0.28762	-0.00281464	-0.144033	-0.403942	-0.333772	-0.471173
1136	HiC_scaffold_2	25355653	-0.249646	-0.126708	-0.1124	-0.268468	-0.104356	0.0328201	-0.0615003	-0.392813	-0.509606	-0.3617
1137	HiC_scaffold_2	25355998	-0.621021	-0.358486	-0.614984	-0.601834	0.558781	-0.332024	-0.192506	-0.51059	-0.637009	-0.595183
1138	HiC_scaffold_2	25356095	-0.16262	-0.0994144	-0.471302	-0.357021	-0.518385	0.852614	-0.523531	-0.635505	-0.404559	-0.686977
1139	HiC_scaffold_2	25356110	-0.0585432	-0.413132	-0.428594	-0.295215	0.0431264	-0.223313	0.0220983	-0.437267	-0.579846	-0.652768
1140	HiC_scaffold_2	25356120	-0.564968	0.450449	-0.560715	-0.561964	-0.349916	-0.248759	0.177825	-0.527931	-0.474476	-0.635318
1141	HiC_scaffold_2	25356142	-0.448684	0.350752	-0.389031	-0.475487	-0.0498202	0.460522	-0.00860113	-0.495257	-0.463896	-0.597721
1142	HiC_scaffold_2	25357056	-0.287872	-0.0238335	-0.328735	-0.500574	0.509041	0.113442	0.774473	-0.357694	-0.607725	-0.753378
1143	HiC_scaffold_2	25357183	-0.41137	-0.399495	0.0807707	-0.322932	-0.104909	-0.273909	0.608708	-0.664622	-0.531092	-0.725196
1144	HiC_scaffold_2	25357593	-0.429154	0.424244	-0.36228	-0.640335	-0.0639691	-0.309928	0.102571	-0.64981	-0.545933	-0.477113
1145	HiC_scaffold_2	25357681	-0.552021	0.137322	-0.463543	-0.590608	-0.0383796	-0.172786	-0.499873	-0.578626	-0.672049	-0.50483
1146	HiC_scaffold_2	25357697	-0.35812	-0.298682	-0.402042	-0.576328	0.369791	0.0316508	-0.163094	-0.539237	-0.577903	-0.694842
1147	HiC_scaffold_2	25357897	-0.616795	-0.313918	1.19802	-0.419178	-0.0523801	0.176178	-0.340046	-0.635637	-0.476982	-0.638423
1148	HiC_scaffold_2	25358092	-0.646699	-0.281831	-0.0557444	-0.608588	-0.199091	-0.00421129	0.00629486	-0.692333	-0.63097	0.252465
1149	HiC_scaffold_2	25358225	-0.385588	-0.30659	-0.431059	-0.705049	0.0135113	-0.332968	1.52153	-0.677988	-0.465517	-0.472989
1150	HiC_scaffold_2	25358238	0.903367	-0.0330796	-0.474023	-0.497983	0.299834	1.73297	0.0226345	-0.542058	-0.371989	-0.550892
1151	HiC_scaffold_2	25358731	-0.409292	0.339471	0.111195	-0.450592	0.107176	0.0976737	0.532041	-0.504289	-0.64363	-0.71079
1152	HiC_scaffold_2	25358741	-0.225089	0.185769	0.0821029	-0.590794	1.1364	0.2396	2.07849	-0.41266	-0.587892	-0.0399671
1153	HiC_scaffold_2	25358971	-0.371376	-0.0551178	-0.526922	-0.711572	-0.230113	-0.312132	-0.158572	-0.56524	-0.430895	-0.542224
1154	HiC_scaffold_2	25359022	-0.403524	-0.697951	-0.787599	-0.287754	-0.600084	-0.439328	-0.70872	-0.584993	-0.479595	-0.562646
1155	HiC_scaffold_2	25359025	-0.479215	-0.134872	-0.62729	-0.586214	1.02329	0.0730582	-0.333651	-0.507044	-0.371151	-0.796858
1156	HiC_scaffold_2	25359139	-0.548751	-0.0433658	-0.0477938	-0.558085	-0.22729	0.163161	0.280829	-0.4447	-0.419292	-0.719786
1157	HiC_scaffold_2	25359182	-0.375718	-0.694584	-0.578445	-0.642542	-0.195704	-0.743427	-0.757906	-0.569473	-0.476033	-0.695251
1158	HiC_scaffold_2	25359192	-0.422566	-0.327062	0.502782	-0.356992	-0.232369	-0.0116284	0.955019	-0.567367	-0.533978	-0.762657
1159	HiC_scaffold_2	25359401	-0.177348	-0.755921	-0.495312	-0.559296	-0.510618	-0.544044	-0.55763	-0.331614	-0.601834	-0.485598
1160	HiC_scaffold_2	25359540	-0.365472	-0.411515	-0.245659	-0.504942	0.00475116	-0.0739252	0.265007	-0.535973	-0.498612	-0.744486
1161	HiC_scaffold_2	25359781	-0.511619	-0.64568	-0.614179	-0.679667	-0.559847	-0.741578	-0.737169	-0.516555	-0.467144	-0.771035
1162	HiC_scaffold_2	25359836	-0.593664	-0.628618	-0.354715	-0.434636	0.745481	-0.369216	0.96767	-0.562995	-0.518873	-0.726906
1163	HiC_scaffold_2	25359957	-0.443456	0.226213	-0.231288	-0.559091	0.125741	0.347428	0.781741	-0.433928	-0.698992	-0.720538
1164	HiC_scaffold_2	25360003	-0.350373	0.31729	-0.518027	-0.469186	0.652382	-0.0401099	0.467608	-0.614662	-0.629413	-0.66378
1165	HiC_scaffold_2	25360197	-0.51323	-0.0329577	0.202815	-0.442782	0.08318	0.468716	-0.55544	-0.132497	-0.675286	-0.327985
1166	HiC_scaffold_2	25360259	-0.56607	-0.103783	-0.621402	-0.417323	-0.221415	0.463878	-0.213724	-0.414618	-0.180654	-0.522531
1167	HiC_scaffold_2	25360447	-0.508106	-0.482659	-0.433197	-0.325571	0.908324	0.078783	-0.220764	-0.417732	-0.606407	-0.786509
1168	HiC_scaffold_2	25360729	-0.583609	-0.0492215	-0.454371	-0.43174	0.355087	-0.110822	0.385284	-0.59503	-0.484749	-0.669464
1169	HiC_scaffold_2	25360885	-0.53183	0.197859	-0.683128	-0.591489	-0.283321	0.415474	-0.719718	-0.435227	-0.489093	-0.243676
1170	HiC_scaffold_2	25360908	-0.612859	-0.14239	-0.458933	-0.601262	0.482831	-0.229568	-0.0446009	-0.50812	-0.527492	-0.760701
1171	HiC_scaffold_2	25361045	-0.696804	0.237016	-0.452915	-0.64593	0.00393421	-0.2496	0.302331	-0.667925	-0.396899	-0.654469
1172	HiC_scaffold_2	25361189	-0.501372	-0.255621	-0.621402	-0.649209	0.346842	-0.261489	0.0127951	-0.55917	-0.533355	-0.650995
1173	HiC_scaffold_2	25361395	-0.637009	0.129497	-0.318768	-0.55046	-0.309193	-0.11245	0.519579	-0.544653	-0.439185	-0.57383
1174	HiC_scaffold_2	25361778	-0.584743	-0.347831	-0.294068	-0.658546	0.683119	-0.340207	-0.148228	-0.562329	-0.509494	-0.647354
1175	HiC_scaffold_2	25362239	-0.217793	-0.544014	0.00410632	-0.620259	-0.0548812	-0.610108	0.00804631	-0.551031	-0.593818	-0.2757
1176	HiC_scaffold_2	25362286	-0.546269	-0.353812	-0.297975	-0.602581	-0.0464143	-0.0629789	1.13322	-0.353087	-0.410788	0.553531
1177	HiC_scaffold_2	25362385	-0.469135	-0.178473	-0.603417	-0.601713	0.150204	1.33074	-0.244605	-0.504622	-0.589155	-0.560257
1178	HiC_scaffold_2	25362542	-0.39756	-0.226718	-0.374945	-0.588363	-0.314841	0.384425	-0.215269	-0.50882	-0.573277	-0.73051
1179	HiC_scaffold_2	25362624	-0.572936	0.605337	-0.692718	-0.468943	0.324858	-0.142704	0.537353	-0.541136	-0.478679	-0.715863
1180	HiC_scaffold_2	25362710	-0.330627	-0.123898	-0.145136	-0.480802	-0.238125	-0.092073	0.33692	-0.49625	-0.362781	-0.554738
1181	HiC_scaffold_2	25363271	-0.484882	-0.626518	-0.157828	-0.434329	-0.334766	0.013848	-0.597171	-0.327034	-0.609012	-0.654411
1182	HiC_scaffold_2	25364232	-0.679833	-0.241035	-0.579879	-0.627843	-0.107049	-0.114198	-0.0163467	-0.605829	-0.459245	-0.53183
1183	HiC_scaffold_2	25364248	-0.700384	-0.63339	-0.329958	-0.664522	-0.51059	-0.6633	-0.283129	-0.509129	-0.627585	-0.447283
1184	HiC_scaffold_2	25364569	-0.644798	-0.268242	-0.17577	-0.6443	0.169645	-0.134588	0.0722131	-0.560068	-0.237952	-0.384723
1185	HiC_scaffold_2	27952046	-0.414923	0.0602822	-0.616274	-0.594568	-0.130539	-0.640297	-0.650664	-0.553106	0.109781	-0.400652
1186	HiC_scaffold_2	27958532	-0.247068	-0.375666	-0.423233	-0.0284644	0.0954483	-0.760776	-0.332276	-0.548459	-0.435796	0.0416295
1187	HiC_scaffold_2	27958737	-0.0721935	-0.646911	-0.815337	-0.637857	0.204717	-0.579401	-0.596056	-0.238508	-0.206936	-0.193386
1188	HiC_scaffold_2	27959033	-0.561268	-0.713207	-0.337809	-0.388744	0.532283	-0.598031	-0.661424	-0.607549	-0.00622	-0.507547
1189	HiC_scaffold_2	28879222	-0.66288	-0.576459	-0.66282	-0.508162	-0.122657	-0.451242	-0.279915	-0.296485	-0.076585	-0.579863
1190	HiC_scaffold_2	28879232	-0.416733	-0.632831	-0.710166	-0.6066	0.00753442	-0.555986	-0.347454	-0.611579	0.25847	-0.45664
1191	HiC_scaffold_2	28879255	-0.734875	-0.244644	-0.059942	-0.596159	0.322591	-0.50948	0.412225	-0.122375	0.160228	-0.71193
1192	HiC_scaffold_2	28879256	-0.707988	-0.636219	-0.0948196	-0.62823	-0.336469	-0.683401	-0.441351	0.192763	-0.609294	-0.642237
1193	HiC_scaffold_2	28879274	-0.742082	-0.515885	-0.727439	-0.479765	-0.0617055	-0.567399	-0.308689	-0.427861	-0.187722	-0.594056
1194	HiC_scaffold_2	28879307	-0.396617	0.0958665	-0.786004	-0.677181	-0.490892	-0.64861	-0.582462	-0.546865	-0.621148	-0.637329
1195	HiC_scaffold_2	28879368	-0.590101	-0.249091	-0.628803	-0.592015	-0.391956	-0.664261	0.430172	-0.326435	-0.637178	-0.581185
1196	HiC_scaffold_2	28879380	-0.67391	-0.610108	-0.711617	-0.649287	0.617786	-0.743788	-0.632737	-0.548045	0.187605	-0.705181
1197	HiC_scaffold_2	28879411	-0.661663	-0.237314	-0.794282	-0.571881	-0.103727	-0.412491	-0.413919	-0.508905	-0.212547	-0.763085
1198	HiC_scaffold_2	28879415	-0.697821	-0.591811	-0.375172	-0.410933	-0.383745	-0.66284	-0.466406	-0.673828	0.815797	-0.231155
1199	HiC_scaffold_2	28879525	-0.603225	-0.595081	-0.758354	-0.589594	-0.354538	-0.665345	-0.498776	-0.621203	-0.207426	-0.50397
1200	HiC_scaffold_2	28879526	-0.513173	-0.168002	-0.487796	-0.584059	0.00966332	-0.612272	-0.57279	-0.653725	-0.10001	-0.619337
1201	HiC_scaffold_2	28879549	-0.732054	-0.646199	-0.373177	-0.388606	-0.372562	-0.535078	-0.365553	-0.540231	0.274896	-0.483584
1202	HiC_scaffold_2	28879581	-0.696696	-0.45897	-0.673132	-0.554894	-0.250797	-0.674525	-0.53251	-0.607796	-0.232748	-0.617479
1203	HiC_scaffold_2	28879617	-0.501235	-0.163163	-0.647374	-0.49916	-0.245247	-0.479713	-0.609241	-0.407213	-0.591031	-0.675224
1204	HiC_scaffold_2	28879685	-0.269864	-0.541241	-0.691713	-0.282196	-0.0335626	-0.456913	-0.621112	-0.399038	0.216483	-0.558399
1205	HiC_scaffold_2	28879688	-0.708209	0.0935267	-0.736909	-0.419691	-0.419246	-0.327865	-0.30572	-0.596897	0.790806	-0.507156
1206	HiC_scaffold_2	28879711	-0.67471	-0.486596	-0.637649	-0.629209	-0.112332	-0.37612	-0.155877	-0.337148	-0.084368	-0.701933
1207	HiC_scaffold_2	28879721	-0.518271	-0.161296	-0.579681	-0.518916	-0.00702697	-0.51647	-0.127343	-0.40191	-0.552671	-0.584476
1208	HiC_scaffold_2	28879742	-0.656572	-0.650353	-0.551309	-0.561616	-0.0770567	-0.565096	-0.543118	-0.428198	-0.35249	-0.395062
1209	HiC_scaffold_2	28879790	-0.619626	0.95158	-0.770113	-0.560636	0.577216	-0.549135	-0.487062	-0.481973	0.119751	-0.459846
1210	HiC_scaffold_2	28879814	-0.595098	-0.296709	-0.635543	-0.602077	0.0529631	0.0370678	-0.55558	-0.639729	-0.374286	-0.479765
1211	HiC_scaffold_2	28879823	-0.543543	-0.363843	-0.499256	-0.307127	-0.228692	0.449324	-0.122335	-0.525973	-0.113154	-0.481934
1212	HiC_scaffold_2	28879826	-0.41428	-0.702524	-0.509999	-0.713791	-0.0567628	-0.629357	-0.582064	-0.590456	-0.165878	-0.487289
1213	HiC_scaffold_2	28879838	-0.54106	-0.577771	-0.794471	-0.451389	0.440106	-0.595525	-0.707522	-0.617515	0.398079	-0.419702
1214	HiC_scaffold_2	28879841	-0.598255	-0.54233	-0.766699	-0.410799	0.207527	0.104453	-0.152248	-0.549105	-0.198397	-0.647123
1215	HiC_scaffold_2	28879853	-0.585578	-0.077882	-0.491645	-0.614948	-0.150059	-0.63097	-0.0701521	-0.496073	0.294643	-0.587674
1216	HiC_scaffold_2	28879855	-0.565383	-0.171334	-0.382486	-0.50572	-0.410006	0.395396	-0.655254	-0.587876	-0.0481381	-0.204815
1217	HiC_scaffold_2	28879878	-0.423371	-0.700188	-0.245606	-0.375398	0.349472	-0.547738	-0.519706	-0.391538	-0.157484	-0.704719
1218	HiC_scaffold_2	28879879	-0.539975	-0.370988	-0.0530862	-0.62483	-0.215162	-0.525143	-0.107477	-0.536421	1.5	0.188675
1219	HiC_scaffold_2	28879901	-0.70677	-0.640146	-0.706372	-0.629228	-0.375873	-0.374214	-0.525289	-0.613894	-0.278123	-0.693554
1220	HiC_scaffold_2	28880003	-0.652338	-0.298553	-0.448818	-0.320945	-0.315666	-0.634231	-0.448941	-0.525507	-0.497914	-0.68424
1221	HiC_scaffold_2	28880039	-0.58956	-0.653432	-0.432397	-0.614358	0.222118	-0.441676	0.0226758	-0.446979	-0.399975	-0.607637
1222	HiC_scaffold_2	28880078	-0.636313	-0.664201	-0.777622	-0.550167	0.0521551	-0.695316	-0.595971	-0.553013	0.141418	-0.721635
1223	HiC_scaffold_2	28880081	-0.224841	-0.449613	-0.771625	-0.381419	-0.469339	-0.454433	-0.519275	-0.668249	0.327625	-0.653061
1224	HiC_scaffold_2	28880109	-0.579945	-0.515615	-0.690391	-0.491443	-0.321345	-0.15663	-0.352705	0.132132	-0.238689	-0.697085
1225	HiC_scaffold_2	28880124	-0.541347	-0.531594	0.263636	-0.559957	0.249712	-0.526513	-0.658625	-0.493725	-0.0195694	-0.613198
1226	HiC_scaffold_2	28880144	-0.670683	-0.270568	-0.682104	-0.53654	-0.0773835	-0.568218	-0.377403	-0.510421	0.327441	-0.699296
1227	HiC_scaffold_2	28880175	-0.568379	-0.373352	-0.709587	-0.714893	0.215823	-0.323526	-0.56449	-0.573472	0.157457	-0.629542
1228	HiC_scaffold_2	28880189	-0.590625	-0.585796	-0.222088	-0.693403	-0.399201	-0.613234	0.00530924	-0.657538	-0.205791	-0.84649
1229	HiC_scaffold_2	28880230	-0.5134	-0.608447	-0.657084	-0.589797	-0.183169	-0.567897	-0.104434	-0.477804	0.0342674	-0.731492
1230	HiC_scaffold_2	28880249	-0.6765	-0.44916	-0.668148	-0.520367	-0.332006	-0.613894	-0.603539	-0.614894	0.114678	-0.764345
1231	HiC_scaffold_2	28880270	-0.525609	-0.402832	-0.683799	-0.561774	0.528673	-0.447234	-0.155834	-0.40636	-0.373475	-0.701584
1232	HiC_scaffold_2	28880301	-0.55669	0.0459095	-0.633409	-0.651228	1.55762	-0.385451	-0.426386	-0.572254	0.150542	-0.463088
1233	HiC_scaffold_2	28880318	-0.58924	-0.425448	-0.401111	-0.103937	-0.224142	-0.563027	-0.484457	-0.365281	-0.00564325	-0.652572
1234	HiC_scaffold_2	28880361	-0.415194	-0.645507	-0.563821	0.576652	-0.160648	-0.695423	-0.556768	-0.456777	-0.133329	-0.695359
1235	HiC_scaffold_2	28880379	-0.670663	0.328135	-0.719217	-0.497068	-0.199159	-0.56344	-0.166859	-0.519275	1.2274	-0.496686
1236	HiC_scaffold_2	28880388	-0.474062	-0.618722	-0.537587	-0.592235	0.100129	-0.66372	0.292699	-0.459258	0.41167	-0.468726
1237	HiC_scaffold_2	28880415	-0.368962	-0.526659	-0.389095	-0.64522	0.633509	-0.697215	-0.0515088	-0.573538	-0.0134522	0.161368
1238	HiC_scaffold_2	28880452	-0.750361	-0.137135	-0.706218	-0.44636	-0.49466	-0.403898	-0.0174665	-0.672416	-0.146211	-0.589408
1239	HiC_scaffold_2	28880508	-0.639899	-0.477256	-0.640544	-0.621057	-0.268097	-0.645834	-0.424754	-0.2249	0.395973	-0.473919
1240	HiC_scaffold_2	28880528	-0.604621	-0.142969	-0.535913	-0.598462	-0.506835	-0.650082	-0.521419	-0.458633	-0.3623	-0.0489978
1241	HiC_scaffold_2	28880544	-0.696977	-0.580424	-0.612414	-0.597309	-0.102389	-0.284097	-0.295335	-0.614233	-0.423003	-0.369145
1242	HiC_scaffold_2	28880574	-0.722116	-0.540321	-0.449099	-0.676356	-0.181735	-0.728414	-0.570425	-0.622002	0.0522706	-0.62615
1243	HiC_scaffold_2	28880580	-0.656099	-0.459971	-0.376606	-0.671722	-0.341702	-0.679086	-0.317521	-0.579186	0.0357098	-0.681644
1244	HiC_scaffold_2	28880594	-0.342657	-0.697972	-0.40248	0.144294	-0.283871	-0.632104	-0.653256	-0.510857	-0.59232	-0.681978
1245	HiC_scaffold_2	28880597	-0.631248	-0.672437	-0.769015	-0.333211	0.830807	-0.460849	-0.469531	-0.629783	-0.182805	-0.770651
1246	HiC_scaffold_2	28880613	-0.628028	-0.701802	-0.631453	-0.557222	-0.316773	-0.67892	-0.62884	-0.0433562	0.159627	-0.600395
1247	HiC_scaffold_2	28880616	-0.59098	-0.45628	-0.699252	-0.621384	-0.127448	-0.561948	-0.343768	-0.554365	-0.21049	-0.744221
1248	HiC_scaffold_2	28880627	-0.659536	-0.395008	-0.774226	-0.755228	0.109612	-0.570829	-0.552377	-0.660668	-0.566614	-0.771189
1249	HiC_scaffold_2	28880658	-0.575641	-0.644434	-0.0817285	-0.640392	0.118331	-0.574319	-0.275175	-0.545536	0.603729	-0.694455
1250	HiC_scaffold_2	28880692	-0.446906	-0.541256	-0.532969	-0.592218	-0.468508	-0.374451	-0.107571	-0.599427	-0.221292	0.109747
1251	HiC_scaffold_2	28880701	-0.69702	-0.532451	-0.553758	-0.679335	0.128367	-0.535868	-0.0853131	-0.661484	-0.204808	-0.806375
1252	HiC_scaffold_2	28880715	-0.515444	-0.755278	-0.692654	-0.412143	-0.154499	-0.546804	-0.544988	-0.577312	-0.32768	-0.488518
1253	HiC_scaffold_2	28880741	-0.534171	-0.68403	-0.815735	-0.588448	-0.319692	-0.539854	-0.698579	-0.529619	-0.0611552	-0.742106
1254	HiC_scaffold_2	28880756	-0.642656	-0.664883	-0.847528	-0.640373	0.142264	-0.728042	-0.139416	-0.620368	-0.065739	-0.59736
1255	HiC_scaffold_2	28880864	-0.180068	-0.593034	-0.798739	-0.55168	0.44284	-0.681582	-0.616598	-0.465276	0.0125842	-0.463947
1256	HiC_scaffold_2	28880988	-0.550475	-0.514037	-0.219035	-0.626959	-0.0588017	-0.453593	-0.01386	-0.443746	-0.0926101	-0.748922
1257	HiC_scaffold_2	28880990	-0.608888	-0.630487	-0.767436	0.451817	-0.214485	-0.558069	-0.181471	-0.605829	0.533759	-0.641627
1258	HiC_scaffold_2	28881060	-0.525463	-0.506514	-0.444603	-0.622767	-0.0647145	0.251127	-0.416722	-0.451709	-0.116407	-0.587892
1259	HiC_scaffold_2	28881084	-0.646603	-0.545109	-0.745041	-0.632476	-0.132203	-0.589982	-0.440249	-0.627751	-0.230549	-0.115522
1260	HiC_scaffold_2	28881099	-0.675779	0.157215	-0.638763	-0.59392	0.178689	-0.589847	-0.520597	-0.594346	-0.0916222	-0.662122
1261	HiC_scaffold_2	29663124	-0.616346	0.265125	-0.586818	-0.386137	-0.570296	-0.494864	-0.597687	-0.50611	-0.347841	-0.575494
1262	HiC_scaffold_2	29663612	-0.638537	-0.506375	-0.686491	-0.575625	-0.428734	-0.313757	-0.790458	-0.448014	-0.298199	-0.815365
1263	HiC_scaffold_2	29666392	-0.674505	-0.560967	-0.708787	-0.384397	-0.521376	-0.38027	0.129432	-0.421074	-0.701169	-0.536047
1264	HiC_scaffold_2	29667279	-0.65353	-0.487783	-0.787227	-0.110155	-0.348945	-0.612753	-0.521679	-0.588616	-0.652709	-0.401461
1265	HiC_scaffold_2	29667710	-0.539358	-0.531564	-0.680498	0.0215614	-0.340673	0.383402	-0.638065	-0.535481	-0.439496	-0.637725
1266	HiC_scaffold_2	29667763	-0.00622	-0.610214	-0.644434	-0.715592	-0.480723	-0.555362	-0.467271	-0.600344	-0.549181	-0.449943
1267	HiC_scaffold_2	29668548	-0.218302	-0.568524	-0.670277	-0.516071	-0.106843	-0.0432746	-0.601452	-0.471868	-0.51972	-0.382989
1268	HiC_scaffold_2	29668572	-0.531978	-0.484749	-0.741052	-0.545216	-0.635336	-0.605916	-0.602442	-0.648378	-0.380928	-0.42605
1269	HiC_scaffold_2	29668749	-0.478836	-0.661783	-0.561252	-0.689201	-0.40759	-0.36251	-0.564745	-0.614662	-0.521549	-0.675306
1270	HiC_scaffold_2	29671682	-0.349897	-0.596433	-0.548382	-0.196686	-0.364898	0.358772	-0.533414	-0.338102	-0.370774	-0.645296
1271	HiC_scaffold_2	29671905	0.0337855	-0.645373	-0.640962	-0.23844	-0.632532	-0.548121	-0.699405	1.5398	-0.608324	-0.530723
1272	HiC_scaffold_2	29672080	-0.602495	-0.416563	-0.465682	-0.617731	-0.61459	-0.473402	-0.486649	-0.488397	-0.511153	-0.668471
1273	HiC_scaffold_2	29672196	-0.00919513	-0.70189	-0.6472	-0.532392	-0.315963	-0.58978	-0.459345	-0.0366089	-0.143205	-0.606548
1274	HiC_scaffold_2	29686969	-0.531239	-0.590388	-0.700972	-0.384808	-0.657439	-0.553463	-0.710077	-0.558729	-0.0214999	-0.665486
1275	HiC_scaffold_2	29687004	-0.537737	-0.658744	-0.580523	-0.667642	-0.387364	-0.572157	-0.49523	-0.432421	-0.553649	-0.689647
1276	HiC_scaffold_2	29687020	-0.624519	0.0504184	-0.0995673	-0.631416	-0.503043	-0.425749	-0.432292	-0.409058	0.388527	-0.705247
1277	HiC_scaffold_2	29687048	-0.649694	-0.401297	-0.724942	-0.659417	-0.476852	-0.640981	-0.706107	-0.589611	-0.549335	-0.718126
1278	HiC_scaffold_2	29687109	-0.650509	-0.589071	-0.743812	-0.632514	-0.50034	-0.632011	-0.710701	0.177248	-0.486729	-0.428396
1279	HiC_scaffold_2	29687128	-0.58321	0.199069	-0.610604	-0.328226	-0.525303	-0.658071	-0.602529	-0.633558	-0.517541	-0.695316
1280	HiC_scaffold_2	29687185	-0.63498	-0.48971	-0.811831	-0.648764	-0.516185	-0.574172	-0.668451	0.205989	-0.322804	-0.718944
1281	HiC_scaffold_2	29695380	-0.675491	-0.49827	-0.749629	-0.527551	-0.537842	-0.343471	-0.606811	0.0782755	-0.536824	-0.677719
1282	HiC_scaffold_2	29695401	-0.559894	-0.405386	-0.739809	-0.558918	-0.411437	-0.549689	-0.680082	0.048636	-0.630747	-0.549043
1283	HiC_scaffold_2	29695484	0.369883	-0.74642	-0.643019	-0.0879747	-0.615091	0.943603	-0.519404	-0.59329	-0.596485	-0.668087
1284	HiC_scaffold_2	29695564	-0.607602	-0.664662	-0.684933	-0.645066	-0.170413	-0.415974	-0.618993	-0.569473	-0.605408	-0.583626
1285	HiC_scaffold_2	29695692	-0.612877	-0.745162	-0.538186	-0.519246	-0.542981	-0.517455	-0.67894	-0.212625	-0.531284	-0.732007
1286	HiC_scaffold_2	29696357	-0.6483	-0.609259	-0.247567	-0.62995	-0.450494	-0.628378	-0.536003	-0.637857	-0.440656	-0.484709
1287	HiC_scaffold_2	29696398	-0.603574	-0.659358	-0.560099	-0.409325	-0.402327	-0.529031	-0.38145	-0.484206	-0.409983	-0.582163
1288	HiC_scaffold_2	29696553	-0.558997	-0.345467	-0.140862	-0.269185	-0.453161	-0.335809	-0.655313	-0.608606	-0.476371	-0.491497
1289	HiC_scaffold_2	29696555	-0.671539	-0.55029	-0.600794	-0.618199	-0.549551	-0.254972	-0.764118	-0.516256	-0.394243	-0.553339
1290	HiC_scaffold_2	29696819	-0.619319	-0.549028	-0.496141	-0.589122	-0.453482	-0.472654	-0.721452	-0.584726	-0.553727	-0.325561
1291	HiC_scaffold_2	29696842	-0.325166	-0.162778	-0.553525	-0.67714	-0.324854	-0.37819	-0.641228	-0.487436	-0.342094	-0.494864
1292	HiC_scaffold_2	29696876	-0.594449	-0.44687	-0.731001	-0.244224	-0.542209	-0.232466	-0.443601	-0.44585	-0.522879	-0.774329
1293	HiC_scaffold_2	29696910	-0.425286	-0.275356	-0.530075	0.394259	-0.485691	0.0668847	-0.682626	-0.225155	-0.548336	-0.755896
1294	HiC_scaffold_2	29697063	-0.670256	-0.428175	-0.782595	-0.494131	-0.365563	0.398062	-0.641	-0.399561	-0.542194	-0.589122
1295	HiC_scaffold_2	29697086	-0.660251	-0.348596	-0.68704	-0.598927	-0.35047	-0.569651	-0.691329	-0.360892	-0.288868	-0.728553
1296	HiC_scaffold_2	29697175	-0.439209	-0.537452	-0.602825	-0.695984	-0.37479	-0.500409	-0.714938	-0.519835	-0.337979	-0.743378
1297	HiC_scaffold_2	29697608	-0.510872	-0.662261	-0.654626	-0.728507	-0.363312	-0.684575	-0.50784	-0.412581	-0.485745	-0.636689
1298	HiC_scaffold_2	29697725	-0.573993	-0.38867	-0.292191	-0.103992	-0.630376	-0.261632	-0.0991415	-0.499764	-0.533251	-0.564649
1299	HiC_scaffold_2	29697888	-0.459821	-0.317656	-0.600569	0.979111	-0.10349	-0.613198	-0.636125	-0.601834	-0.422256	-0.747608
1300	HiC_scaffold_2	29699218	-0.584643	-0.510787	-0.656355	-0.409548	-0.361371	-0.45347	-0.649849	-0.478287	-0.472435	-0.482883
1301	HiC_scaffold_2	29699504	-0.727254	-0.455622	-0.73743	-0.545292	-0.242566	-0.277498	-0.176552	-0.547416	-0.537093	-0.704873
1302	HiC_scaffold_2	29699644	-0.615772	-0.406703	-0.58326	-0.45447	-0.621075	-0.501676	-0.704521	-0.519763	-0.547937	-0.62871
1303	HiC_scaffold_2	29699845	-0.471533	-0.635975	-0.177387	-0.628544	-0.0652088	-0.545003	-0.609613	-0.44816	-0.59556	-0.76797
1304	HiC_scaffold_2	29699865	0.00663716	-0.428186	0.198079	-0.66981	-0.481855	-0.501028	0.872104	-0.539388	-0.573082	-0.516299
1305	HiC_scaffold_2	29700364	-0.390918	-0.411459	-0.281698	-0.399593	-0.13663	0.404269	-0.58613	-0.136564	-0.555268	-0.430509
1306	HiC_scaffold_2	29700403	-0.721406	-0.695079	-0.505831	-0.382203	-0.289637	-0.240068	-0.234272	-0.562725	-0.558022	-0.637876
1307	HiC_scaffold_2	29703874	0.0271049	-0.444446	-0.562281	-0.571315	-0.551665	-0.442529	-0.355965	-0.552036	-0.584309	-0.480448
1308	HiC_scaffold_2	29704313	0.106769	-0.496155	-0.333604	-0.114814	-0.256875	0.0226758	-0.526528	-0.446408	-0.488705	-0.639274
1309	HiC_scaffold_2	29704430	-0.494145	-0.56516	-0.285226	-0.240015	-0.503596	-0.523792	-0.243394	-0.546544	-0.652143	-0.629394
1310	HiC_scaffold_2	29704550	-0.584826	-0.477008	-0.521477	-0.493739	-0.386697	0.14289	-0.541846	-0.600257	-0.44545	-0.407246
1311	HiC_scaffold_2	29704787	-0.632831	-0.653432	-0.603051	-0.651364	-0.0668469	-0.517641	-0.611402	-0.479949	-0.284883	-0.483227
1312	HiC_scaffold_2	29704888	-0.548352	-0.491767	-0.647489	-0.441676	-0.453186	-0.47877	-0.516299	-0.416813	-0.573131	-0.761728
1313	HiC_scaffold_2	29704951	-0.630246	-0.563806	-0.314178	-0.66302	-0.423543	-0.270293	-0.61959	-0.222486	-0.520036	-0.605426
1314	HiC_scaffold_2	29705032	-0.519174	-0.694434	-0.677347	-0.509578	-0.597825	-0.30529	-0.437113	-0.583459	-0.337885	-0.536809
1315	HiC_scaffold_2	29705138	-0.603034	-0.380333	-0.640525	-0.58598	-0.613448	-0.531682	-0.340512	-0.637084	-0.554894	-0.663841
1316	HiC_scaffold_2	29705203	-0.602651	-0.271516	-0.648049	-0.379271	-0.528826	-0.034375	-0.610869	-0.514477	-0.322676	-0.66276
1317	HiC_scaffold_2	29705408	-0.368323	-0.69728	-0.515771	-0.492887	0.202107	-0.202248	-0.511633	-0.618722	-0.591862	-0.645834
1318	HiC_scaffold_2	29705565	-0.61847	-0.628747	-0.669444	-0.445571	-0.526046	-0.570506	0.796248	-0.621638	-0.315469	-0.230202
1319	HiC_scaffold_2	29706088	-0.557677	-0.765964	-0.619499	-0.372931	-0.44371	-0.609206	-0.558431	-0.494484	-0.530046	-0.547278
1320	HiC_scaffold_2	29706203	-0.532229	-0.631974	-0.725403	0.187041	-0.119964	-0.242103	-0.775312	-0.283746	-0.638877	-0.614751
1321	HiC_scaffold_2	29706308	0.172048	1.15906	-0.75041	-0.425113	0.486459	-0.470826	-0.459846	-0.11081	-0.540909	-0.435831
1322	HiC_scaffold_2	29706309	0.340325	1.07273	-0.695316	-0.406348	-0.570587	0.985274	-0.64384	-0.455126	-0.619572	-0.604639
1323	HiC_scaffold_2	29706403	-0.157066	-0.695488	-0.725773	-0.426467	-0.641475	-0.23234	-0.681102	-0.616292	-0.555924	-0.480277
1324	HiC_scaffold_2	29706498	0.883326	-0.583093	-0.55505	-0.610072	-0.476423	1.13437	-0.699122	-0.329968	-0.577837	-0.460598
1325	HiC_scaffold_2	29706564	-0.396498	-0.240529	-0.611845	-0.206999	0.230449	-0.427059	-0.452176	-0.439615	-0.180634	0.0865734
1326	HiC_scaffold_2	29706612	-0.195309	-0.382235	-0.721521	-0.629542	-0.390865	-0.405453	-0.736601	-0.344305	-0.641038	0.00194994
1327	HiC_scaffold_2	29706669	0.249932	0.8543	-0.682354	-0.618488	-0.215932	-0.29266	-0.390544	-0.628581	-0.184223	-0.539237
1328	HiC_scaffold_2	29706803	-0.223531	-0.538186	-0.49591	-0.658506	-0.638669	0.219637	-0.443915	-0.552268	-0.569554	-0.522445
1329	HiC_scaffold_2	29706826	-0.64747	-0.707124	-0.113154	-0.545125	0.116143	-0.66356	-0.537572	-0.403271	-0.496795	-0.586516
1330	HiC_scaffold_2	29706827	-0.69244	-0.629968	-0.58865	-0.692611	-0.365432	-0.378336	-0.664442	-0.651384	-0.594142	-0.788986
1331	HiC_scaffold_2	29706883	-0.625343	-0.665365	-0.304623	-0.298976	-0.35393	-0.342075	-0.6472	-0.0484536	-0.479962	-0.54412
1332	HiC_scaffold_2	29706907	-0.36241	-0.71442	-0.645373	-0.546208	-0.574482	-0.430813	-0.567512	-0.545597	-0.638367	-0.705997
1333	HiC_scaffold_2	29707031	-0.62836	-0.592218	-0.239691	-0.363292	-0.510224	-0.227891	-0.411325	-0.566935	-0.467564	-0.417255
1334	HiC_scaffold_2	29708709	-0.507128	-0.346556	-0.130592	-0.474579	-0.272377	-0.52475	-0.680498	-0.4903	-0.491821	-0.574743
1335	HiC_scaffold_2	29715097	-0.580226	-0.536973	-0.648997	-0.578725	-0.49313	-0.311002	-0.61277	-0.558478	-0.587556	-0.680623
1336	HiC_scaffold_2	29715294	-0.516555	-0.282438	-0.302954	-0.125536	-0.386782	-0.337355	-0.178081	-0.435725	-0.491282	-0.560652
1337	HiC_scaffold_2	29715386	-0.58321	-0.652631	-0.730767	-0.495692	-0.14691	-0.606723	-0.626665	-0.585177	-0.576689	-0.615378
1338	HiC_scaffold_2	29715517	-0.488933	-0.520828	-0.194499	1.19042	-0.386898	-0.225104	-0.496809	-0.518658	-0.226272	-0.582994
1339	HiC_scaffold_2	29715557	-0.460297	-0.549258	-0.664221	-0.516984	-0.548075	-0.53121	-0.791586	-0.445087	-0.594705	-0.644395
1340	HiC_scaffold_2	29715845	-0.658328	-0.524968	-0.733815	-0.468125	-0.423993	-0.581467	-0.737359	-0.393565	-0.308848	-0.381722
1341	HiC_scaffold_2	29716405	-0.640089	-0.675203	-0.570797	-0.642294	-0.548198	-0.617191	-0.704565	-0.509101	-0.315119	-0.657696
1342	HiC_scaffold_2	29716475	-0.537932	-0.700188	-0.719877	-0.604971	-0.34786	-0.115919	-0.472035	-0.408524	-0.531919	-0.692333
1343	HiC_scaffold_2	29716506	-0.590913	-0.548889	-0.77101	-0.608271	-0.322822	-0.621693	-0.781648	-0.533919	-0.684744	-0.369908
1344	HiC_scaffold_2	29716507	-0.566678	-0.606671	-0.765863	-0.491134	-0.429469	-0.560036	-0.701234	-0.494186	-0.593494	-0.360314
1345	HiC_scaffold_2	29716685	-0.647412	-0.250194	-0.718126	-0.309476	-0.47021	-0.431001	-0.623204	-0.353067	-0.433456	-0.622148
1346	HiC_scaffold_2	29716697	-0.633166	-0.137767	-0.500464	-0.390534	-0.405674	-0.229303	-0.416099	-0.254028	-0.501428	-0.664602
1347	HiC_scaffold_2	29716782	-0.758503	-0.63382	-0.564076	-0.263325	-0.495719	-0.523139	-0.609277	-0.544592	-0.668552	-0.630228
1348	HiC_scaffold_2	29717010	-0.724481	-0.66372	-0.746395	-0.437731	-0.555097	-0.523531	-0.531682	-0.577558	-0.514591	-0.483372
1349	HiC_scaffold_2	29717029	-0.227282	-0.754364	-0.659397	-0.568234	-0.50791	-0.595988	-0.466228	-0.531933	-0.576885	-0.512565
1350	HiC_scaffold_2	29717178	-0.399212	-0.504705	-0.782279	-0.614001	-0.407901	-0.302387	-0.629228	-0.292387	0.105306	-0.46989
1351	HiC_scaffold_2	29717387	-0.633241	-0.646776	-0.643267	-0.664703	-0.587388	-0.647046	-0.74596	-0.627401	-0.596879	-0.375058
1352	HiC_scaffold_2	29717403	-0.617731	-0.723676	-0.491336	-0.433739	-0.236744	-0.470968	-0.713836	-0.399779	-0.531416	-0.318732
1353	HiC_scaffold_2	29717476	-0.570652	-0.553152	-0.626187	-0.392835	-0.0371431	-0.210088	-0.599393	-0.469416	-0.373454	0.796359
1354	HiC_scaffold_2	29717704	-0.603069	-0.533384	-0.843088	-0.583143	-0.48225	-0.496237	-0.626959	-0.104379	-0.570668	-0.643038
1355	HiC_scaffold_2	29717849	0.0386599	0.1013	-0.751169	-0.313757	0.0399294	0.630682	0.0707765	-0.519662	-0.120663	-0.447271
1356	HiC_scaffold_2	29717859	-0.624135	-0.717491	-0.667562	-0.680936	-0.453322	-0.422451	-0.463177	-0.618831	-0.359429	-0.273509
1357	HiC_scaffold_2	29717995	-0.54543	-0.535496	-0.312507	-0.587338	-0.367735	-0.626334	-0.549443	-0.460698	-0.498243	-0.684344
1358	HiC_scaffold_2	29718060	-0.336384	0.555638	-0.459095	-0.414178	-0.649209	-0.0888744	-0.530988	-0.494172	-0.648706	-0.667764
1359	HiC_scaffold_2	29718515	-0.573717	-0.591607	-0.628969	-0.577558	0.327093	-0.684933	-0.647162	-0.492697	-0.296476	-0.461024
1360	HiC_scaffold_2	29718541	-0.458958	-0.478744	-0.725935	-0.0170914	-0.523589	-0.283254	-0.657281	-0.653725	-0.647895	-0.256467
1361	HiC_scaffold_2	29718585	0.348402	-0.609188	-0.602825	-0.638027	-0.452447	-0.614966	-0.656986	-0.506667	-0.62982	-0.0840886
1362	HiC_scaffold_2	29718628	-0.373608	-0.684618	0.0591088	-0.476761	-0.377558	0.00949339	-0.372675	-0.235607	-0.525201	-0.148668
1363	HiC_scaffold_2	29718880	-0.430205	-0.692397	-0.212844	-0.70034	-0.506988	-0.506152	-0.673849	-0.540005	-0.600413	-0.658526
1364	HiC_scaffold_2	29719271	-0.505748	-0.523386	-0.747827	-0.0117756	-0.114639	0.00796103	-0.297294	-0.651247	0.0960057	-0.723998
1365	HiC_scaffold_2	29719276	-0.365493	-0.623934	-0.529957	-0.619499	-0.388107	0.00453632	-0.606477	-0.25903	-0.523168	-0.553805
1366	HiC_scaffold_2	29719312	-0.484974	-0.633577	-0.264625	-0.380239	-0.365644	-0.613465	-0.541181	-0.332725	-0.385419	-0.79915
1367	HiC_scaffold_2	29719369	-0.479228	-0.338869	-0.429154	-0.632383	-0.286728	-0.417891	-0.472744	-0.370631	-0.481749	-0.614859
1368	HiC_scaffold_2	29720483	0.0798683	-0.402568	-0.788159	-0.416223	-0.569039	-0.610533	-0.675841	-0.544759	-0.617299	-0.730908
1369	HiC_scaffold_2	29720554	-0.645028	-0.628194	-0.70034	-0.191904	-0.499585	-0.0202286	-0.730394	-0.211054	-0.461087	-0.703576
1370	HiC_scaffold_2	29720662	0.183127	-0.30891	-0.620513	-0.607162	-0.209173	-0.596571	-0.481078	-0.658902	-0.559059	-0.463214
1371	HiC_scaffold_2	29720850	0.507127	-0.687865	-0.623825	-0.59266	-0.258478	-0.275749	-0.4797	-0.476345	-0.501428	-0.733886
1372	HiC_scaffold_2	29721184	-0.525667	-0.210095	-0.538321	-0.48254	-0.700514	-0.600517	-0.673521	-0.67545	-0.512777	-0.779526
1373	HiC_scaffold_2	29721268	0.294466	-0.613002	-0.452619	-0.509831	-0.436092	-0.0285618	-0.611366	-0.661165	-0.48463	-0.735466
1374	HiC_scaffold_2	29721352	-0.407191	-0.587237	-0.707633	-0.330534	0.527849	-0.257471	-0.117994	0.0136376	-0.635787	-0.475253
1375	HiC_scaffold_2	29721474	-0.431669	-0.610798	-0.507771	-0.162784	-0.198144	0.683011	-0.415612	-0.35934	-0.492266	-0.253794
1376	HiC_scaffold_2	29721537	-0.503832	-0.52843	-0.450568	-0.512833	-0.656178	-0.578906	-0.629857	-0.506333	-0.68867	0.160918
1377	HiC_scaffold_2	29721753	-0.614322	-0.246195	-0.689498	-0.4552	-0.382119	-0.159612	-0.224695	-0.522835	-0.434235	-0.690732
1378	HiC_scaffold_2	29721777	-0.602373	-0.288345	-0.685122	-0.604342	-0.364034	-0.651656	-0.687632	-0.558226	-0.494443	-0.727764
1379	HiC_scaffold_2	29721958	-0.431247	-0.687632	-0.624702	-0.294393	-0.51121	-0.431388	-0.691201	-0.506919	-0.607215	-0.652533
1380	HiC_scaffold_2	29722016	-0.468853	-0.509676	-0.321545	-0.596159	-0.418096	-0.32638	-0.607831	-0.585679	-0.573538	-0.642408
1381	HiC_scaffold_2	29722157	-0.310593	-0.515515	-0.697691	-0.580705	0.0420239	-0.475838	-0.444519	-0.322284	-0.548014	-0.717899
1382	HiC_scaffold_2	29722190	-0.62788	-0.530811	-0.792985	-0.353488	-0.710411	-0.606969	-0.411571	-0.339097	-0.552951	-0.711974
1383	HiC_scaffold_2	29722222	-0.257691	-0.556972	-0.755352	-0.439316	-0.617371	0.0234994	-0.627843	-0.500176	-0.608536	-0.542572
1384	HiC_scaffold_2	29722223	-0.249183	-0.0734055	-0.163733	-0.348548	-0.0934495	-0.208162	-0.489871	-0.50847	-0.493779	-0.66613
1385	HiC_scaffold_2	29722233	-0.539674	-0.417993	-0.659953	-0.439962	-0.499585	-0.497832	-0.668937	-0.628138	-0.463959	-0.782753
1386	HiC_scaffold_2	29722330	-0.541392	-0.625343	0.138366	-0.411639	-0.548306	-0.387863	-0.628895	-0.59941	-0.520756	-0.746492
1387	HiC_scaffold_2	29722358	-0.592643	-0.402601	-0.743451	-0.49108	-0.638952	0.0541916	-0.525638	-0.574955	-0.504026	-0.314491
1388	HiC_scaffold_2	29722368	-0.590422	0.366217	-0.0592296	0.754096	-0.626261	0.223418	-0.392566	-0.565559	-0.570555	-0.747365
1389	HiC_scaffold_2	29722415	-0.610976	-0.660767	-0.343203	-0.698146	-0.588768	0.536356	-0.574874	-0.0676734	-0.366703	-0.210384
1390	HiC_scaffold_2	29722497	-0.563424	-0.318234	-0.739619	-0.587288	-0.25314	-0.48029	-0.707478	-0.358566	-0.617947	-0.550522
1391	HiC_scaffold_2	29722525	-0.441976	-0.253521	-0.407013	-0.453852	0.375974	0.00983318	-0.356804	-0.115879	-0.63543	-0.642408
1392	HiC_scaffold_2	29722586	-0.350636	-0.598444	-0.840884	-0.646276	-0.580226	-0.639104	-0.461891	-0.589898	-0.370723	-0.726628
1393	HiC_scaffold_2	29722653	-0.545506	-0.473105	-0.544318	-0.559075	-0.595782	-0.410453	-0.620024	-0.441603	-0.247644	-0.723102
1394	HiC_scaffold_2	29722741	-0.578297	-0.502904	-0.693468	-0.447989	-0.52152	-0.537018	-0.382748	-0.415624	-0.656473	-0.666875
1395	HiC_scaffold_2	29723027	-0.525027	-0.592473	-0.462143	-0.30593	-0.590304	-0.552408	-0.613323	-0.247015	-0.187882	-0.556549
1396	HiC_scaffold_2	29723081	0.206853	-0.683087	-0.673296	-0.582445	-0.629209	0.083825	-0.676418	0.00851501	-0.628784	-0.530826
1397	HiC_scaffold_2	29723157	0.413601	-0.679563	-0.641646	-0.19187	-0.262394	-0.465023	-0.603801	-0.66288	-0.47654	-0.626628
1398	HiC_scaffold_2	29723213	-0.569538	-0.749946	-0.482712	-0.441567	-0.468432	-0.567849	-0.454978	-0.430369	-0.552454	-0.67348
1399	HiC_scaffold_2	29723274	-0.468687	-0.56236	-0.674218	-0.470287	-0.542164	-0.195418	-0.730721	-0.474774	-0.562646	-0.697842
1400	HiC_scaffold_2	29723304	-0.552485	-0.368688	-0.807015	-0.309379	-0.270422	-0.472228	-0.60206	-0.615163	-0.528034	-0.459358
1401	HiC_scaffold_2	29723349	-0.612699	-0.521333	-0.722162	-0.562154	-0.581417	-0.646199	-0.650548	-0.377641	-0.498051	-0.441543
1402	HiC_scaffold_2	29723930	-0.570345	-0.659913	-0.586348	-0.207552	-0.510042	-0.418802	-0.575363	-0.582329	-0.596262	-0.706306
1403	HiC_scaffold_2	29723973	-0.23015	0.0855046	-0.697431	-0.474411	1.72511	0.048636	-0.713499	-0.235914	-0.472628	-0.589037
1404	HiC_scaffold_2	29724119	-0.587103	-0.4531	-0.556424	-0.369765	0.502864	-0.294316	-0.766192	-0.58097	-0.485041	-0.585896
1405	HiC_scaffold_2	29724155	-0.631899	-0.48813	-0.796559	-0.557614	-0.476579	-0.387735	-0.619228	-0.6743	-0.670521	-0.809304
1406	HiC_scaffold_2	29724162	-0.55009	-0.320499	-0.71924	-0.550784	-0.536286	-0.640013	-0.588852	-0.372931	-0.629931	-0.284414
1407	HiC_scaffold_2	29724179	-0.733815	-0.722116	-0.318605	-0.562884	-0.52491	-0.644376	-0.588431	-0.634156	-0.404592	-0.752665
1408	HiC_scaffold_2	29724353	-0.580292	-0.685164	-0.638574	-0.504608	-0.614948	-0.378408	-0.511351	-0.369755	-0.56949	-0.446432
1409	HiC_scaffold_2	29724376	-0.600395	-0.610674	-0.582645	-0.459458	-0.341073	-0.586432	-0.60718	-0.509297	-0.531815	-0.444676
1410	HiC_scaffold_2	29724764	-0.692504	-0.613965	-0.785633	-0.487783	-0.622985	-0.522922	-0.562487	-0.573359	-0.543816	-0.693575
1411	HiC_scaffold_2	29724793	-0.680831	-0.470134	-0.770933	-0.390982	-0.625949	-0.375666	-0.521852	-0.125333	-0.639142	-0.523864
1412	HiC_scaffold_2	29724803	-0.688204	-0.581583	-0.67508	-0.567031	-0.502863	-0.55619	-0.600898	-0.545414	-0.469685	-0.713836
1413	HiC_scaffold_2	29724810	-0.241573	-0.551541	-0.713386	-0.561568	-0.269347	-0.378035	-0.784468	-0.60632	-0.473842	-0.365573
1414	HiC_scaffold_2	29882769	-0.377579	-0.49286	-0.576508	-0.387916	-0.0496449	-0.412749	-0.613751	0.0655424	-0.305781	-0.208569
1415	HiC_scaffold_2	29882770	-0.713701	-0.448391	-0.109199	-0.481447	-0.29237	-0.47932	-0.625142	-0.160195	0.358886	-0.483121
1416	HiC_scaffold_2	29882788	-0.580556	-0.384576	-0.848845	-0.541816	0.00199317	-0.170368	-0.473493	0.122871	-0.329893	-0.724573
1417	HiC_scaffold_2	29886801	-0.674033	-0.520684	-0.247176	-0.468636	0.193542	-0.719877	-0.443143	-0.588683	-0.597446	-0.737454
1418	HiC_scaffold_2	29940065	-0.668654	-0.60121	-0.62871	-0.560762	-0.267421	-0.547907	-0.66364	-0.631602	-0.604918	-0.612077
1419	HiC_scaffold_2	29940212	-0.571622	-0.260254	-0.702962	-0.561568	-0.186579	-0.520382	-0.267333	-0.43995	-0.520669	-0.65445
1420	HiC_scaffold_2	29945756	0.618717	-0.0919871	-0.701737	-0.390363	-0.276175	-0.602269	-0.778403	-0.661563	-0.599894	-0.823214
1421	HiC_scaffold_2	29945790	-0.460949	-0.598772	-0.297526	-0.692911	-0.701627	-0.62441	-0.120233	-0.590828	-0.589105	-0.625417
1422	HiC_scaffold_2	29945801	-0.674854	-0.403128	-0.82359	-0.538096	-0.648165	-0.674977	-0.658942	-0.56986	-0.445535	-0.0651684
1423	HiC_scaffold_2	29945817	-0.750802	-0.647682	-0.754907	-0.639937	-0.697409	-0.779474	-0.67683	-0.647547	-0.69167	-0.50547
1424	HiC_scaffold_2	29945873	-0.705203	-0.618145	-0.755377	-0.581765	-0.532096	-0.665446	-0.716088	-0.631007	-0.643573	-0.76045
1425	HiC_scaffold_2	29945897	-0.461917	-0.54444	-0.785686	-0.609736	-0.245361	-0.697604	-0.78052	-0.607303	-0.664743	-0.588919
1426	HiC_scaffold_2	29945900	-0.595098	-0.450678	-0.700951	-0.626114	-0.546819	-0.734899	-0.579302	-0.621148	-0.489093	-0.495217
1427	HiC_scaffold_2	29945909	-0.676996	-0.527609	-0.650121	-0.479124	-0.574988	-0.587371	-0.750239	-0.487903	-0.598031	-0.343394
1428	HiC_scaffold_2	29945916	-0.622166	-0.128229	-0.803879	-0.503057	-0.523922	-0.618398	-0.691372	-0.669018	-0.469301	-0.299443
1429	HiC_scaffold_2	29945919	-0.445777	0.155032	-0.780101	-0.261164	0.238473	-0.668391	-0.547631	-0.563885	-0.375646	-0.234361
1430	HiC_scaffold_2	29945930	-0.660747	-0.406205	-0.720653	-0.421544	-0.0366939	-0.367543	-0.557081	-0.634774	-0.577739	-0.22135
1431	HiC_scaffold_2	29946006	-0.669018	-0.437434	-0.561901	-0.670094	-0.599825	-0.533607	-0.754438	-0.546406	-0.482897	0.118397
1432	HiC_scaffold_2	29946047	-0.690838	-0.559311	-0.798849	-0.379104	-0.535287	-0.648726	-0.671254	-0.609206	-0.407779	-0.0612252
1433	HiC_scaffold_2	29946102	-0.687252	0.018201	-0.678091	-0.178919	-0.646045	-0.529296	-0.467449	-0.583659	-0.428233	-0.388872
1434	HiC_scaffold_2	29946171	-0.297104	-0.580887	-0.695531	-0.677326	-0.346257	-0.568106	-0.53487	-0.443167	-0.58301	-0.626261
1435	HiC_scaffold_2	29946356	-0.485426	-0.0632149	-0.62335	-0.702174	-0.647412	-0.442336	-0.599756	-0.692461	-0.651812	-0.543482
1436	HiC_scaffold_2	29946373	-0.648088	-0.635205	-0.743619	-0.642084	-0.633689	-0.625435	-0.0160041	-0.691436	-0.641133	-0.0478908
1437	HiC_scaffold_2	29946423	-0.67105	-0.187428	-0.796179	-0.587674	0.315025	-0.463719	-0.636651	-0.249283	-0.671213	-0.545506
1438	HiC_scaffold_2	29946707	-0.557865	-0.586767	-0.683862	-0.51435	-0.520324	-0.414731	-0.662601	-0.595817	-0.591472	0.125579
1439	HiC_scaffold_2	29946800	-0.602686	-0.658645	-0.268049	-0.62538	-0.491376	-0.619481	-0.756863	-0.238719	-0.642027	-0.74165
1440	HiC_scaffold_2	29946837	-0.594449	-0.586064	-0.755748	-0.104434	-0.200908	-0.641076	-0.704191	-0.693039	-0.548505	-0.642866
1441	HiC_scaffold_2	29946844	-0.535943	-0.506849	-0.433975	-0.575592	-0.561299	-0.261878	-0.622111	-0.548075	-0.616292	-0.462634
1442	HiC_scaffold_2	29946913	-0.734357	-0.605006	-0.704279	-0.59922	-0.632067	-0.626757	-0.558886	-0.439209	-0.58011	-0.352822
1443	HiC_scaffold_2	29946947	-0.0217327	-0.460723	-0.70362	-0.0656682	-0.602651	-0.63814	-0.611668	-0.631564	-0.618253	-0.582163
1444	HiC_scaffold_2	29946973	-0.665928	-0.465948	-0.309087	-0.623241	-0.443083	-0.672457	-0.517241	-0.511266	-0.588061	-0.556315
1445	HiC_scaffold_2	29947032	-0.520756	-0.526732	-0.812338	-0.637254	-0.605321	-0.642199	-0.729787	-0.600395	-0.643783	-0.441688
1446	HiC_scaffold_2	29947089	-0.716314	-0.712915	-0.57318	-0.603086	-0.500395	-0.705027	-0.742106	-0.527039	-0.626261	-0.649306
1447	HiC_scaffold_2	29947113	-0.805097	-0.631434	-0.840794	-0.632197	-0.528092	-0.740645	-0.779343	-0.629728	-0.597567	-0.574254
1448	HiC_scaffold_2	29947114	-0.0347465	-0.564474	-0.623113	-0.603522	-0.665727	-0.441567	-0.771959	-0.626371	-0.673193	0.197969
1449	HiC_scaffold_2	29947166	-0.675409	-0.289164	-0.833333	-0.515131	-0.277588	-0.643592	-0.711348	-0.155697	-0.679189	-0.593664
1450	HiC_scaffold_2	29947279	-0.691393	-0.564857	-0.513952	-0.674792	-0.417846	-0.579879	-0.740956	-0.606987	-0.406958	-0.575707
1451	HiC_scaffold_2	29947281	-0.717219	-0.504497	-0.15916	0.501278	-0.691457	-0.385124	-0.249808	-0.205596	-0.55168	-0.72455
1452	HiC_scaffold_2	29947305	-0.495706	-0.653256	-0.773271	-0.605741	-0.524256	-0.326693	-0.634624	-0.602129	-0.629987	-0.371979
1453	HiC_scaffold_2	29947342	-0.695122	-0.573164	-0.795826	-0.554116	-0.469698	-0.581997	-0.615217	-0.489602	-0.674361	-0.628747
1454	HiC_scaffold_2	29947372	-0.741243	-0.493549	-0.766141	-0.644568	-0.637065	-0.635524	-0.670643	-0.614072	-0.666936	-0.416858
1455	HiC_scaffold_2	29947381	-0.629117	-0.604307	-0.677285	-0.683003	-0.540457	-0.643324	-0.319701	-0.609277	-0.636934	-0.208246
1456	HiC_scaffold_2	29947389	-0.642389	-0.197568	-0.75237	-0.470134	-0.417914	-0.41533	-0.586784	-0.326703	-0.343701	-0.298657
1457	HiC_scaffold_2	29947395	-0.694885	-0.261886	-0.66322	-0.646853	-0.552036	-0.623222	-0.119044	-0.626206	-0.605759	-0.675841
1458	HiC_scaffold_2	29947404	-0.618307	-0.489495	-0.688394	-0.620531	0.188732	-0.601991	-0.600292	-0.62615	-0.601522	-0.130352
1459	HiC_scaffold_2	29947417	-0.680124	-0.595423	-0.851799	-0.559689	-0.648726	-0.709921	-0.17212	-0.600499	-0.584576	-0.253903
1460	HiC_scaffold_2	29947446	-0.507463	-0.658981	-0.741746	-0.446554	-0.418722	-0.575821	-0.624099	-0.569683	-0.629228	-0.493441
1461	HiC_scaffold_2	29947470	-0.58097	-0.497914	-0.687505	-0.631769	-0.447502	-0.70373	-0.638027	-0.677905	-0.559107	-0.464162
1462	HiC_scaffold_2	29947494	-0.699339	-0.454211	-0.443119	-0.618578	-0.541967	-0.713297	-0.660409	-0.221639	-0.587607	-0.630636
1463	HiC_scaffold_2	29947516	-0.684996	-0.703181	-0.825156	-0.634325	-0.66312	-0.702305	-0.781648	-0.62142	-0.504928	-0.368475
1464	HiC_scaffold_2	29947525	-0.77692	-0.46824	-0.787147	-0.569538	-0.601852	-0.642218	-0.677181	-0.490744	-0.594944	-0.464757
1465	HiC_scaffold_2	29947532	-0.723148	-0.285922	-0.675203	-0.721841	-0.470724	-0.735607	-0.647104	-0.641057	-0.702174	-0.4929
1466	HiC_scaffold_2	29947535	-0.756615	-0.592813	-0.784944	-0.564235	-0.551897	-0.688437	-0.815791	-0.598582	-0.64197	-0.498352
1467	HiC_scaffold_2	29947576	-0.750019	-0.627917	-0.815905	-0.533681	-0.609418	-0.561394	-0.795365	-0.617353	-0.500987	-0.638726
1468	HiC_scaffold_2	29947615	-0.66296	-0.609206	-0.641894	-0.510787	-0.598755	-0.572433	-0.664241	-0.693468	-0.446663	-0.539568
1469	HiC_scaffold_2	29947634	-0.691094	-0.650761	-0.87173	-0.658882	-0.609065	-0.681665	-0.783201	-0.394835	-0.67508	-0.718512
1470	HiC_scaffold_2	29947637	-0.363994	-0.199407	-0.610302	-0.694971	-0.611029	-0.648262	-0.559989	-0.48609	-0.586985	-0.661643
1471	HiC_scaffold_2	29947657	-0.598014	-0.447344	-0.638046	-0.656808	-0.471186	-0.748143	-0.636444	-0.64545	-0.599842	-0.53121
1472	HiC_scaffold_2	29947664	-0.578857	-0.236587	-0.489763	-0.689179	-0.29895	-0.755649	-0.614036	-0.514279	-0.46324	0.246671
1473	HiC_scaffold_2	29947682	-0.690796	-0.0893543	-0.529472	-0.665044	-0.54685	-0.700297	-0.485638	-0.456081	-0.501469	-0.278206
1474	HiC_scaffold_2	29947846	-0.521434	-0.567929	-0.621293	-0.490744	-0.527668	-0.560288	-0.316449	-0.49112	-0.646141	-0.489334
1475	HiC_scaffold_2	29947869	-0.636632	-0.645815	-0.382496	-0.318515	-0.319837	-0.216661	-0.433162	-0.218719	-0.14749	-0.245499
1476	HiC_scaffold_2	29947993	-0.579731	-0.430018	-0.735654	-0.611348	-0.282496	-0.705049	-0.680561	-0.637348	-0.622057	-0.532303
1477	HiC_scaffold_2	29948026	-0.654156	-0.512084	-0.708698	-0.598634	-0.4681	-0.499407	-0.722712	-0.575086	-0.643343	-0.65912
1478	HiC_scaffold_2	29948161	-0.64981	-0.613644	-0.510477	-0.54892	-0.234488	-0.703598	-0.660688	-0.535034	-0.618524	-0.759176
1479	HiC_scaffold_2	29948163	-0.608835	-0.669343	-0.857955	-0.582811	-0.616292	-0.277267	-0.62823	-0.649151	-0.609206	-0.772653
1480	HiC_scaffold_2	29948184	-0.794525	-0.671845	-0.749312	-0.487836	-0.535287	-0.765483	-0.731961	-0.710344	-0.655019	-0.643764
1481	HiC_scaffold_2	29948243	-0.404956	-0.648494	-0.780468	-0.565926	-0.604551	-0.613394	-0.534662	-0.534201	-0.70021	-0.655431
1482	HiC_scaffold_2	29948442	-0.666553	-0.634531	-0.596948	-0.521722	-0.156668	-0.699057	-0.69566	-0.556956	-0.68628	-0.419075
1483	HiC_scaffold_2	29948624	-0.603016	-0.448757	-0.56508	-0.41821	-0.0720653	-0.486982	-0.195091	-0.415918	-0.712624	-0.219287
1484	HiC_scaffold_2	29948625	-0.542406	0.370994	-0.434471	-0.476371	-0.0839937	-0.594585	-0.617659	-0.43427	-0.431517	-0.364808
1485	HiC_scaffold_2	29949396	-0.581003	-0.633932	-0.589054	-0.531904	-0.423831	-0.619626	-0.565607	-0.583926	-0.632514	0.171609
1486	HiC_scaffold_2	29949399	-0.71584	-0.544713	-0.75818	-0.584609	-0.626187	-0.761954	-0.560967	-0.609312	-0.56663	-0.290696
1487	HiC_scaffold_2	29949611	-0.786057	-0.413446	-0.520022	-0.528547	-0.493224	-0.69495	-0.744945	-0.528444	-0.661703	-0.522054
1488	HiC_scaffold_2	29949658	-0.524619	-0.717741	-0.640108	-0.600863	-0.54734	-0.663961	-0.536331	-0.366047	-0.283221	-0.639918
1489	HiC_scaffold_2	29949729	-0.644453	0.274597	0.201233	-0.54546	-0.598686	-0.635411	-0.571541	-0.559343	-0.639066	-0.67046
1490	HiC_scaffold_2	29949838	-0.564156	-0.411325	-0.620459	-0.710589	-0.319574	-0.695423	-0.815791	-0.616113	-0.632197	1.04411
1491	HiC_scaffold_2	29949852	-0.727973	-0.415997	-0.890995	-0.590676	-0.684198	-0.361241	-0.603557	-0.549782	-0.605864	-0.543513
1492	HiC_scaffold_2	29949855	-0.647123	-0.566214	-0.78896	-0.693082	-0.628544	-0.652065	-0.601852	-0.662301	-0.610161	-0.457063
1493	HiC_scaffold_2	29949897	-0.453285	-0.436744	-0.799724	-0.732101	0.121822	-0.679937	-0.312106	0.0656544	-0.383272	-0.271289
1494	HiC_scaffold_2	29949900	-0.633166	-0.380072	-0.481276	-0.583942	-0.323965	-0.729112	-0.629394	-0.560857	-0.617443	-0.655392
1495	HiC_scaffold_2	29949998	-0.63635	-0.532584	-0.753698	-0.468406	-0.546911	-0.589594	-0.712646	-0.327016	-0.487369	-0.426745
1496	HiC_scaffold_2	29950091	-0.714398	-0.572141	-0.846155	-0.712826	-0.399975	-0.765584	-0.696394	-0.659576	-0.623788	-0.513924
1497	HiC_scaffold_2	29950137	-0.619988	-0.5423	-0.674895	-0.679854	-0.382235	-0.691756	-0.724781	-0.489321	-0.676335	-0.605986
1498	HiC_scaffold_2	29950161	-0.692098	-0.301926	-0.878342	-0.626573	-0.596005	-0.669241	-0.713431	-0.686512	-0.552439	-0.612788
1499	HiC_scaffold_2	29950243	-0.45942	-0.550846	-0.639672	-0.685269	-0.401111	-0.699905	-0.373034	-0.2453	-0.42576	-0.755822
1500	HiC_scaffold_2	29950293	-0.716224	-0.53186	-0.695596	-0.619644	-0.637386	-0.781491	-0.408958	-0.669769	-0.587859	-0.633073
1501	HiC_scaffold_2	29950301	-0.739857	-0.66983	-0.650412	0.532691	-0.540487	-0.602999	-0.598358	-0.530325	-0.522705	-0.662581
1502	HiC_scaffold_2	29950332	-0.63988	-0.691457	-0.737122	-0.646796	-0.606723	-0.591065	-0.67213	-0.602982	-0.573196	-0.514307
1503	HiC_scaffold_2	29950377	-0.500313	-0.264313	-0.796804	-0.563344	-0.0784592	-0.567063	-0.636069	-0.545384	-0.423026	-0.20328
1504	HiC_scaffold_2	29950396	-0.637084	-0.608959	-0.704851	-0.624647	-0.583926	-0.560178	-0.629691	-0.50955	-0.576869	-0.43995
1505	HiC_scaffold_2	29950412	-0.708987	-0.417357	-0.792204	-0.632067	-0.554271	-0.569087	-0.681958	0.339551	-0.388255	-0.665164
1506	HiC_scaffold_2	29950431	-0.648977	-0.341292	-0.744993	-0.627788	-0.341235	-0.711952	-0.669728	-0.694864	-0.61468	-0.656099
1507	HiC_scaffold_2	29950464	-0.496577	-0.649791	-0.835053	-0.59941	-0.473725	-0.602564	-0.758877	-0.3168	-0.541891	-0.269751
1508	HiC_scaffold_2	29950485	-0.542209	-0.444362	-0.601331	-0.28593	-0.370743	-0.438148	-0.684575	-0.384544	-0.385672	-0.546942
1509	HiC_scaffold_2	29950521	-0.650606	-0.466088	-0.67865	-0.551881	-0.36809	-0.669404	-0.656099	-0.660469	-0.600119	-0.526352
1510	HiC_scaffold_2	29950523	-0.567271	-0.333388	-0.849428	-0.661165	-0.556784	-0.76045	-0.793147	-0.57538	-0.676892	-0.574694
1511	HiC_scaffold_2	29950629	-0.60333	-0.0422204	-0.385377	-0.630636	-0.598893	-0.553323	-0.43627	-0.529002	-0.474929	-0.47286
1512	HiC_scaffold_2	29950667	-0.559374	-0.410207	-0.699883	-0.62483	-0.364657	-0.598996	-0.688649	-0.566967	-0.507771	-0.426687
1513	HiC_scaffold_2	29950816	-0.629283	-0.668633	-0.62604	-0.246425	-0.307761	-0.420491	-0.646026	-0.547171	-0.363592	-0.764219
1514	HiC_scaffold_2	29950874	-0.206419	0.596751	-0.71296	-0.626408	-0.333089	-0.612183	-0.749751	-0.589358	-0.445353	-0.580904
1515	HiC_scaffold_2	29950898	-0.632998	-0.14459	-0.380239	-0.475552	-0.498229	-0.570474	-0.477621	-0.691841	-0.523342	-0.632681
1516	HiC_scaffold_2	29950907	-0.63058	0.115244	-0.751218	-0.540698	-0.223749	-0.415352	-0.665828	-0.630209	-0.615503	-0.605391
1517	HiC_scaffold_2	29950913	-0.666412	-0.471469	-0.702655	-0.338736	0.280624	-0.228479	-0.349702	-0.372214	-0.643133	-0.764623
1518	HiC_scaffold_2	29950950	-0.737098	-0.384281	-0.812705	-0.555206	-0.536137	-0.633801	-0.639236	-0.562535	-0.425483	-0.203995
1519	HiC_scaffold_2	29951058	-0.582595	-0.723952	-0.659814	-0.540547	-0.425321	-0.242862	-0.707788	-0.202262	-0.320027	-0.616292
1520	HiC_scaffold_2	29951168	-0.574515	-0.536809	-0.771856	-0.694735	-0.134511	-0.244651	-0.759027	-0.687971	-0.70832	-0.337573
1521	HiC_scaffold_2	29951231	-0.731024	-0.435298	-0.69467	-0.594142	-0.545811	-0.674957	-0.571687	-0.616203	-0.359131	-0.690008
1522	HiC_scaffold_2	29951266	-0.489013	-0.0781731	-0.713791	-0.521159	-0.0865623	-0.696631	-0.545872	-0.653217	-0.698362	-0.196987
1523	HiC_scaffold_2	29951294	-0.342075	-0.476423	-0.724021	-0.639104	-0.488946	-0.641361	-0.560715	-0.554738	-0.494362	-0.54412
1524	HiC_scaffold_2	29951419	-0.355355	-0.523241	-0.655431	-0.463214	-0.408757	-0.45305	-0.352255	-0.558934	-0.307982	-0.458159
1525	HiC_scaffold_2	29951479	-0.619698	-0.0072433	-0.747851	-0.197541	-0.48605	-0.617947	-0.744462	-0.635899	-0.645008	-0.681999
1526	HiC_scaffold_2	29951489	-0.708121	-0.538667	-0.573131	-0.640734	-0.600621	-0.708831	-0.401122	-0.584526	-0.64722	-0.562582
1527	HiC_scaffold_2	29951513	-0.723263	-0.626261	-0.73002	-0.576426	-0.568363	-0.684156	-0.658902	-0.638423	-0.437529	-0.577969
1528	HiC_scaffold_2	29951597	-0.524474	-0.45447	-0.603086	-0.607303	-0.487502	-0.617425	-0.786881	-0.155212	-0.568797	-0.537602
1529	HiC_scaffold_2	29951609	-0.510745	-0.236198	-0.70021	-0.711885	-0.603452	-0.601643	-0.627696	-0.426027	-0.513825	-0.534692
1530	HiC_scaffold_2	29951621	-0.420788	-0.469762	-0.827105	-0.649694	-0.614054	-0.520367	-0.73182	-0.594295	-0.653823	-0.577098
1531	HiC_scaffold_2	29951624	-0.615091	-0.468585	-0.849581	-0.208232	-0.600655	-0.658803	-0.767919	-0.704213	-0.635224	-0.673931
1532	HiC_scaffold_2	29951642	-0.535749	-0.14635	-0.224732	-0.515672	-0.355936	-0.207153	-0.530031	-0.625765	-0.64888	-0.462912
1533	HiC_scaffold_2	29951651	-0.632309	-0.665325	-0.748167	-0.672784	-0.554894	-0.701125	-0.675512	-0.399484	-0.370101	-0.649306
1534	HiC_scaffold_2	29951711	-0.595508	-0.57383	-0.725427	-0.658783	-0.172088	-0.690604	-0.603783	-0.588936	-0.66324	-0.634026
1535	HiC_scaffold_2	29951718	-0.627125	0.247949	-0.877915	-0.266779	-0.468777	-0.429375	-0.700384	-0.648571	-0.674361	-0.228089
1536	HiC_scaffold_2	29951984	-0.501841	-0.450347	-0.770241	0.523993	-0.580391	-0.500492	-0.293683	0.000911062	-0.282122	-0.593136
1537	HiC_scaffold_2	29952562	-0.415262	-0.712601	-0.472241	-0.299037	0.086075	-0.530664	-0.754413	0.343389	-0.620042	-0.707323
1538	HiC_scaffold_2	29952581	-0.155206	0.0299111	-0.0746209	-0.595252	-0.628821	-0.45473	-0.294778	-0.651442	-0.614126	0.0051376
1539	HiC_scaffold_2	29952616	-0.594756	0.127105	-0.740167	-0.524983	-0.602895	-0.632327	-0.0223038	-0.575739	-0.634493	-0.268943
1540	HiC_scaffold_2	29952623	-0.690412	-0.496087	-0.456727	-0.45786	-0.390096	-0.627033	-0.141661	-0.65115	-0.590134	-0.166898
1541	HiC_scaffold_2	29952645	-0.682919	-0.676459	-0.689944	-0.512664	-0.382078	-0.640487	-0.680186	-0.59115	-0.623222	-0.568926
1542	HiC_scaffold_2	29952725	-0.688119	-0.462017	-0.789628	-0.668087	-0.255246	-0.727184	-0.708232	-0.553649	-0.632961	-0.561727
1543	HiC_scaffold_2	29952743	-0.70294	-0.178552	-0.819244	-0.579236	-0.470236	-0.722758	-0.614572	-0.630673	-0.541136	-0.749239
1544	HiC_scaffold_2	29952760	-0.625563	-0.486902	-0.550044	-0.554925	-0.387269	-0.481763	-0.699687	-0.605671	-0.658051	-0.605443
1545	HiC_scaffold_2	29952788	-0.615557	-0.523415	-0.534751	-0.70082	-0.312774	-0.639236	-0.647393	-0.584926	-0.645143	-0.0461099
1546	HiC_scaffold_2	29952893	-0.65398	-0.698471	-0.72363	-0.532303	-0.53435	-0.632644	-0.666371	-0.548137	-0.621257	-0.53426
1547	HiC_scaffold_2	29952896	-0.678153	-0.568749	-0.719854	-0.630951	-0.537632	-0.578396	-0.727184	-0.532052	-0.672682	-0.590337
1548	HiC_scaffold_2	29953280	-0.487156	-0.21757	-0.636275	-0.63242	0.105749	-0.512381	-0.670541	-0.588094	-0.4376	-0.609895
1549	HiC_scaffold_2	29953346	-0.567175	-0.472667	-0.774639	-0.708587	-0.523067	-0.466406	-0.452656	-0.405486	-0.53654	-0.472925
1550	HiC_scaffold_2	29953833	-0.685732	-0.525667	-0.80908	-0.660211	-0.526032	-0.679231	-0.618849	-0.72175	-0.399844	-0.474839
1551	HiC_scaffold_2	29953842	-0.728879	-0.608271	-0.683464	-0.5814	-0.386296	-0.670256	-0.658942	-0.56631	-0.46847	-0.670195
1552	HiC_scaffold_2	29953875	-0.685185	-0.470185	-0.676315	-0.498653	-0.371611	-0.584793	-0.356182	-0.587539	-0.688267	-0.572384
1553	HiC_scaffold_2	29953976	-0.45009	-0.557222	-0.377278	-0.56639	-0.123678	-0.0317086	-0.646699	-0.526236	-0.704389	-0.604516
1554	HiC_scaffold_2	29953987	-0.690902	-0.465669	-0.612219	-0.644434	-0.63513	-0.647065	-0.329958	-0.487022	-0.557897	-0.694928
1555	HiC_scaffold_2	29953994	-0.518729	0.157094	-0.778951	-0.718648	-0.400827	-0.624812	-0.721841	-0.530929	-0.46998	-0.698579
1556	HiC_scaffold_2	29954036	-0.511294	-0.476644	-0.853469	-0.125698	-0.409794	-0.552083	-0.633502	-0.0797566	-0.596674	-0.749726
1557	HiC_scaffold_2	29954047	-0.334954	-0.700885	-0.813496	-0.586449	-0.549967	-0.632271	-0.587103	-0.453235	-0.519217	-0.735962
1558	HiC_scaffold_2	29954501	-0.661783	-0.519117	-0.719467	-0.566598	-0.668451	-0.576885	-0.66336	-0.659298	-0.574254	-0.432927
1559	HiC_scaffold_2	29954725	-0.500203	-0.526498	-0.876998	-0.466991	-0.601383	-0.656611	-0.735938	-0.629135	-0.629839	-0.635449
1560	HiC_scaffold_2	29954880	-0.485253	-0.38984	-0.641703	-0.543968	-0.520569	-0.560762	-0.610285	-0.566951	-0.548889	-0.490609
1561	HiC_scaffold_2	29954893	-0.465898	-0.479071	-0.701453	-0.610356	-0.525361	-0.581483	-0.321901	-0.602321	-0.544911	-0.622184
1562	HiC_scaffold_2	29954920	-0.685585	-0.631378	-0.72301	-0.603591	-0.343461	-0.589189	0.122576	-0.298242	-0.576951	-0.751316
1563	HiC_scaffold_2	29954925	-0.429527	-0.649752	-0.451955	-0.462131	-0.537258	-0.565016	-0.438326	-0.207258	-0.461238	-0.286182
1564	HiC_scaffold_2	30090133	-0.62945	0.0613771	-0.622202	-0.472138	-0.395396	-0.611455	-0.801151	-0.0543493	-0.512282	-0.716337
1565	HiC_scaffold_2	30090192	-0.687357	-0.390619	-0.832417	-0.638688	-0.410475	-0.644855	-0.532214	-0.548536	-0.556205	-0.598531
1566	HiC_scaffold_2	30090536	-0.574613	0.71782	-0.347638	-0.593443	0.0453621	0.124504	-0.686956	-0.334804	-0.40636	-0.675018
1567	HiC_scaffold_2	30090629	-0.727787	-0.462975	-0.828391	-0.414291	-0.563535	-0.647027	-0.378678	-0.307814	-0.311358	-0.589476
1568	HiC_scaffold_2	30090721	-0.679252	-0.265088	-0.66611	-0.526615	-0.485386	-0.542709	-0.634568	-0.428641	-0.26072	-0.402546
1569	HiC_scaffold_2	30090770	-0.511731	-0.470352	-0.820534	-0.642866	-0.3652	-0.572757	-0.62764	-0.409704	-0.34514	-0.600932
1570	HiC_scaffold_2	30090934	-0.618199	0.498393	-0.433174	-0.651403	-0.394049	-0.635055	-0.504303	-0.648997	-0.593153	-0.792554
1571	HiC_scaffold_2	30090976	-0.211083	1.32276	-0.86474	-0.579912	0.617975	-0.0325175	-0.746662	-0.138818	-0.605688	-0.634119
1572	HiC_scaffold_2	30091124	-0.544729	-0.694563	-0.649694	-0.564665	-0.218654	-0.668998	-0.322037	-0.394146	-0.590913	-0.661623
1573	HiC_scaffold_2	30091125	-0.666029	-0.595628	-0.753551	-0.453642	-0.313167	-0.639066	-0.382958	-0.348809	-0.369745	-0.49313
1574	HiC_scaffold_2	30091233	-0.59779	-0.422324	-0.769296	-0.541982	-0.486982	-0.656178	-0.635637	-0.445547	-0.576771	-0.748849
1575	HiC_scaffold_2	30091386	-0.551108	0.689327	-0.76035	-0.571056	-0.467628	-0.642637	-0.620749	-0.360444	-0.383	-0.76374
1576	HiC_scaffold_2	30091498	-0.57489	0.19382	-0.795527	-0.572644	-0.138436	-0.528327	-0.692975	-0.466597	-0.476761	-0.485041
1577	HiC_scaffold_2	30092132	-0.450715	-0.494728	-0.702043	-0.572092	0.27314	-0.68759	0.0255107	-0.456044	-0.559579	-0.552563
1578	HiC_scaffold_2	30092644	-0.387714	0.185939	-0.497436	0.119124	-0.308795	-0.415352	-0.516755	-0.381596	-0.199056	-0.579351
1579	HiC_scaffold_2	30092867	-0.46353	1.17834	-0.783544	-0.0955008	-0.0219428	-0.628729	-0.549443	-0.22062	-0.514648	-0.686238
1580	HiC_scaffold_2	30093538	-0.4642	0.0388982	-0.718444	-0.597206	0.0280423	-0.291911	-0.28388	-0.439854	-0.670135	-0.683338
1581	HiC_scaffold_2	30094068	-0.422026	-0.0633154	-0.5718	-0.635543	-0.458047	-0.509761	-0.726073	-0.683296	-0.616149	-0.694541
1582	HiC_scaffold_2	30095380	-0.2553	-0.519547	-0.636877	0.110691	-0.519088	-0.60963	-0.511901	-0.43995	-0.685964	-0.677843
1583	HiC_scaffold_2	30095453	-0.443806	-0.548582	-0.628877	-0.280511	-0.28714	-0.46482	-0.576328	-0.337705	-0.27163	-0.38363
1584	HiC_scaffold_2	30617548	0.783124	-0.101505	-0.489938	-0.624227	0.114878	-0.190413	-0.312186	-0.502007	-0.74	-0.612325
1585	HiC_scaffold_2	30617738	-0.377278	-0.0265489	-0.469506	-0.528092	-0.391849	-0.268218	-0.652241	-0.465758	0.275334	-0.322859
1586	HiC_scaffold_2	30617971	-0.0846054	-0.498667	-0.627917	-0.543027	-0.598893	-0.456193	-0.520252	-0.488692	-0.693725	-0.534587
1587	HiC_scaffold_2	30618016	-0.601296	-0.543285	-0.741123	-0.720082	-0.457623	-0.623624	-0.692547	-0.448745	-0.621003	-0.0458444
1588	HiC_scaffold_2	30618258	-0.513088	-0.510703	-0.764674	-0.580507	-0.115737	-0.528972	-0.695553	1.39233	-0.184495	-0.59392
1589	HiC_scaffold_2	30618794	-0.371969	-0.591557	-0.490515	-0.403238	-0.62729	-0.451463	-0.607022	-0.391945	-0.124146	-0.237149
1590	HiC_scaffold_2	30620840	-0.276733	0.207769	-0.838842	-0.659516	0.0674428	-0.604377	-0.632439	-0.394232	-0.541332	-0.788186
1591	HiC_scaffold_2	30620855	-0.37952	-0.636858	-0.805402	-0.304282	-0.533904	-0.503887	-0.302657	0.240774	-0.643229	-0.676253
1592	HiC_scaffold_2	30620916	-0.376358	-0.633727	-0.700079	-0.455188	-0.402053	-0.532377	-0.573212	-0.628101	-0.567271	-0.701649
1593	HiC_scaffold_2	30621350	-0.328198	-0.10322	-0.644357	-0.545323	0.352761	-0.625802	-0.0370864	-0.372214	-0.634587	-0.704279
1594	HiC_scaffold_2	30621729	-0.4934	-0.26095	-0.123095	0.151247	-0.11025	-0.601383	-0.365734	-0.504206	-0.55309	-0.714915
1595	HiC_scaffold_2	30621796	-0.384787	-0.23628	-0.566534	-0.539267	-0.0940423	-0.670358	0.950939	-0.513782	-0.645815	-0.719308
1596	HiC_scaffold_2	30621925	-0.62729	0.438321	-0.186239	-0.63045	-0.262021	-0.371948	-0.626334	-0.5184	-0.66326	-0.629431
1597	HiC_scaffold_2	30622180	-0.454248	-0.286258	-0.35566	-0.0615153	0.543634	-0.691606	-0.439651	-0.317016	-0.633857	-0.75041
1598	HiC_scaffold_2	30622195	-0.556127	-0.331912	-0.611224	-0.560573	-0.158741	-0.35389	-0.326095	-0.433504	-0.361651	-0.0542853
1599	HiC_scaffold_2	30622913	-0.249723	0.925725	-0.717355	-0.451611	-0.142318	0.265643	-0.583077	-0.564012	-0.548736	-0.678899
1600	HiC_scaffold_2	30622986	-0.580292	0.474435	-0.108262	-0.642904	-0.0135642	-0.340245	-0.2249	-0.344737	-0.606618	-0.379385
1601	HiC_scaffold_2	30623073	-0.517512	0.807535	-0.796124	1.12577	0.385499	-0.574955	-0.256867	-0.453087	-0.564665	-0.817728
1602	HiC_scaffold_2	30623225	-0.53487	0.068594	-0.757136	-0.58321	0.226909	-0.518414	-0.504456	-0.517026	-0.325414	-0.69689
1603	HiC_scaffold_2	30623505	-0.549212	0.197914	-0.698905	-0.6735	-0.224441	-0.747657	-0.0548614	-0.495366	-0.575151	-0.570781
1604	HiC_scaffold_2	30623615	-0.661344	-0.633334	-0.614805	-0.700406	-0.497532	-0.69037	-0.533844	-0.531594	-0.241043	-0.415149
1605	HiC_scaffold_2	30623633	-0.578297	-0.722574	-0.773787	-0.443866	0.013848	-0.542587	-0.548751	1.5	-0.0471204	-0.41763
1606	HiC_scaffold_2	30623648	-0.632234	-0.61277	-0.0623568	-0.660926	-0.1102	-0.566582	-0.45897	-0.351767	0.139281	-0.612094
1607	HiC_scaffold_2	30623734	-0.707567	-0.221697	-0.777284	-0.635505	0.655571	-0.631825	-0.501703	-0.0665886	0.00238207	-0.702502
1608	HiC_scaffold_2	30623736	-0.656001	-0.553323	-0.563217	-0.537153	-0.0269507	-0.730114	-0.208611	-0.35445	0.036988	-0.667016
1609	HiC_scaffold_2	30623758	-0.638612	-0.469211	-0.490744	-0.502352	0.0525016	-0.402009	-0.272377	-0.414077	-0.112304	-0.606144
1610	HiC_scaffold_2	30623761	-0.741506	-0.22174	-0.709676	-0.54578	-0.31903	-0.415284	-0.457909	-0.459796	0.257703	-0.624464
1611	HiC_scaffold_2	30623778	-0.6286	0.148418	-0.680145	-0.441892	0.176728	-0.475565	-0.5071	-0.151885	-0.388171	-0.513343
1612	HiC_scaffold_2	30623811	-0.524474	-0.00402715	-0.9025	-0.558556	-0.377061	0.474682	-0.64007	0.30818	0.0646451	-0.672559
1613	HiC_scaffold_2	30623834	-0.489884	-0.596468	-0.566646	-0.608765	-0.159518	-0.702721	-0.28013	-0.321691	-0.348548	-0.495217
1614	HiC_scaffold_2	30623849	-0.530281	-0.774148	-0.775881	-0.384597	0.0931064	-0.347038	-0.516755	-0.34591	-0.424189	-0.738832
1615	HiC_scaffold_2	30623928	-0.590896	-0.368566	-0.488304	-0.757111	-0.237291	-0.661265	-0.389404	0.162325	0.165689	-0.24621
1616	HiC_scaffold_2	30623943	-0.513102	-0.370325	-0.595406	-0.657183	0.300095	-0.540321	-0.409136	-0.66284	0.249492	-0.517427
1617	HiC_scaffold_2	30623950	-0.735749	-0.600499	-0.780887	-0.739237	-0.294795	-0.704015	-0.610002	-0.370366	-0.447904	-0.702436
1618	HiC_scaffold_2	30623995	-0.317413	-0.421338	-0.540035	-0.611419	-0.17486	0.0326188	-0.363622	-0.580987	-0.140573	-0.390502
1619	HiC_scaffold_2	30624054	-0.153508	-0.474528	0.561888	-0.642122	1.55079	-0.60639	0.380501	-0.471199	-0.311954	-0.456888
1620	HiC_scaffold_2	30624093	-0.667057	-0.645661	-0.644089	-0.48328	0.0616786	-0.3083	-0.338301	-0.381408	-0.172973	-0.536973
1621	HiC_scaffold_2	30624094	-0.549982	-0.0865146	-0.667541	-0.232036	0.0189084	-0.468342	-0.186933	-0.392695	-0.527624	0.942331
1622	HiC_scaffold_2	30624103	-0.654293	-0.614716	-0.824517	-0.730417	-0.307065	-0.287325	-0.499915	-0.440034	-0.182871	-0.4553
1623	HiC_scaffold_2	30624110	-0.314097	-0.54233	-0.771805	-0.401833	-0.310496	-0.433515	-0.435074	-0.447259	-0.15071	-0.499462
1624	HiC_scaffold_2	30624120	-0.702218	-0.34879	-0.79588	-0.342428	0.450926	-0.51543	-0.559138	-0.373495	-0.422991	-0.708498
1625	HiC_scaffold_2	30624237	-0.412626	0.306575	-0.812056	-0.596674	-0.12502	-0.665466	-0.534528	-0.530797	-0.601643	-0.671824
1626	HiC_scaffold_2	30624322	-0.406659	-0.459533	-0.778195	-0.474282	0.0940167	-0.375398	-0.649287	-0.43466	-0.501317	-0.602286
1627	HiC_scaffold_2	30624557	-0.566646	-0.0830568	-0.13578	-0.596674	-0.510829	-0.335715	-0.430743	-0.0921696	-0.648049	-0.67471
1628	HiC_scaffold_2	30624803	-0.419223	-0.664021	-0.784125	-0.535615	-0.27346	-0.39048	-0.690051	-0.454248	-0.50724	-0.707633
1629	HiC_scaffold_2	30625120	-0.45009	-0.670907	-0.620133	-0.675944	-0.179326	-0.506416	-0.519576	-0.228523	-0.0638584	-0.626242
1630	HiC_scaffold_2	30626002	-0.689859	-0.256867	-0.36233	-0.588886	0.0775859	-0.375739	-0.302875	-0.115839	-0.414528	-0.608712
1631	HiC_scaffold_2	30626110	-0.736624	-0.68487	-0.54412	-0.587002	-0.488705	-0.733063	-0.489522	-0.516598	-0.59176	-0.703444
1632	HiC_scaffold_2	30626703	-0.707168	-0.480592	-0.668208	-0.661105	-0.59266	-0.677843	-0.420994	-0.590743	-0.531741	-0.717333
1633	HiC_scaffold_2	30626768	-0.689817	-0.585461	-0.711617	-0.736411	-0.246846	-0.71155	-0.695919	-0.671906	-0.575985	-0.784759
1634	HiC_scaffold_2	30627123	-0.626187	-0.368891	-0.566726	-0.352656	-0.634287	-0.37704	-0.617425	-0.488678	-0.481921	-0.497436
1635	HiC_scaffold_2	30627523	-0.495556	-0.732875	-0.613198	-0.259637	-0.515544	-0.274023	0.0708134	-0.30163	-0.371611	-0.467679
1636	HiC_scaffold_2	30627655	-0.339561	-0.711058	-0.710567	-0.322129	-0.136552	-0.118787	-0.217241	-0.544911	-0.325745	-0.724228
1637	HiC_scaffold_2	30627659	-0.635524	-0.337384	-0.781964	-0.676789	-0.371356	-0.673009	-0.737454	-0.514832	-0.616131	-0.692311
1638	HiC_scaffold_2	30628015	-0.307506	-0.178775	-0.711527	-0.695682	-0.35936	-0.595372	-0.659377	-0.579269	-0.655922	-0.721155
1639	HiC_scaffold_2	30628766	-0.607901	-0.426954	-0.822117	-0.0827677	-0.0319796	-0.496386	-0.407457	-0.524663	-0.391849	-0.412379
1640	HiC_scaffold_2	30629623	-0.0886399	-0.451095	-0.822089	-0.596125	0.0162392	-0.613876	-0.701824	-0.271419	-0.467156	-0.478561
1641	HiC_scaffold_2	31789106	-0.385271	-0.628563	-0.69086	-0.597653	-0.605286	-0.143736	-0.471816	-0.557661	-0.229914	-0.723975
1642	HiC_scaffold_2	31793356	0.0819231	-0.340474	-0.605303	-0.35124	0.0485583	2.08867	-0.538982	-0.567239	0.0493731	-0.690327
1643	HiC_scaffold_2	31793400	-0.266771	-0.384302	-0.569296	-0.185732	-0.430661	0.153113	-0.769628	-0.401396	-0.370254	-0.646199
1644	HiC_scaffold_2	31793584	0.0153598	-0.471289	-0.74936	-0.717514	-0.423728	-0.206831	-0.599514	-0.530797	-0.45107	-0.736624
1645	HiC_scaffold_2	31793651	-0.683967	-0.45872	-0.617515	-0.52644	-0.411202	-0.586231	-0.403304	-0.52443	-0.624775	-0.441772
1646	HiC_scaffold_2	31794170	0.0305188	-0.604691	-0.629653	-0.370081	-0.604219	0.607198	-0.405884	-0.483544	-0.335443	-0.631155
1647	HiC_scaffold_2	31794364	-0.669201	-0.317638	-0.792904	-0.67582	-0.477034	-0.614805	-0.0522184	-0.603278	-0.589594	-0.18917
1648	HiC_scaffold_2	31794481	-0.435287	-0.576705	-0.817671	-0.733627	-0.264649	-0.701758	-0.555159	-0.307894	-0.369552	-0.805541
1649	HiC_scaffold_2	31794776	-0.582196	-0.66328	-0.316746	-0.654469	0.101953	-0.474566	-0.578561	-0.558132	-0.572595	-0.806681
1650	HiC_scaffold_2	31794824	-0.338898	-0.631174	-0.635993	-0.641913	-0.221342	-0.0829201	-0.652436	-0.264768	-0.467207	-0.661105
1651	HiC_scaffold_2	31794945	0.49038	-0.255144	-0.691414	-0.634007	-0.0954792	0.573475	-0.637914	-0.469852	-0.384071	-0.655156
1652	HiC_scaffold_2	31795669	-0.345487	-0.564825	-0.785209	-0.642084	0.0722131	-0.0870768	-0.538501	-0.255809	-0.367786	-0.693082
1653	HiC_scaffold_2	31795872	-0.716948	-0.389755	-0.804432	-0.706947	-0.6716	-0.789789	-0.671274	-0.528503	-0.631155	-0.734027
1654	HiC_scaffold_2	31795988	-0.243075	-0.598772	-0.735371	-0.480802	0.114644	0.28312	-0.620694	-0.347348	-0.485931	-0.708076
1655	HiC_scaffold_2	31796046	-0.169033	-0.580193	-0.721384	-0.281482	-0.377227	0.524383	-0.764674	-0.573099	-0.61921	-0.558934
1656	HiC_scaffold_2	31796209	-0.521722	-0.568958	-0.565862	-0.640411	-0.237742	-0.371488	-0.657913	-0.436483	-0.425749	-0.775053
1657	HiC_scaffold_2	31796216	-0.488317	-0.243592	-0.76065	-0.225359	-0.242528	-0.0294579	-0.637876	-0.383913	-0.631862	-0.620151
1658	HiC_scaffold_2	31796400	-0.456528	-0.619409	-0.694907	-0.430872	-0.182104	0.109781	-0.687632	-0.584543	-0.292779	-0.70154
1659	HiC_scaffold_2	31796509	-0.190838	-0.558101	-0.602634	-0.423693	-0.656434	0.00500882	-0.511322	-0.204405	-0.204523	-0.798739
1660	HiC_scaffold_2	31796530	-0.454371	-0.609754	-0.703181	-0.488598	-0.548505	-0.581516	-0.535242	-0.469327	-0.414641	-0.650567
1661	HiC_scaffold_2	31796747	0.199591	-0.534692	-0.826289	-0.503873	-0.484895	-0.194533	-0.476904	-0.68487	-0.447259	-0.751732
1662	HiC_scaffold_2	31797284	-0.16728	-0.479923	-0.722758	-0.282954	-0.437671	-0.158071	-0.417221	-0.352597	-0.279965	-0.732617
1663	HiC_scaffold_2	31797294	-0.0879109	-0.279932	-0.660906	-0.552966	-0.534364	0.0739016	-0.403403	-0.515259	-0.231665	-0.570409
1664	HiC_scaffold_2	31797318	0.153357	-0.325212	-0.720356	-0.56002	-0.565958	1.23406	-0.34303	-0.609666	-0.508456	-0.66738
1665	HiC_scaffold_2	31797388	-0.343662	-0.420045	-0.481302	-0.465758	-0.627825	0.747287	-0.31215	-0.63175	-0.268468	-0.519217
1666	HiC_scaffold_2	31797399	0.152105	-0.149084	-0.727741	-0.304116	-0.48789	0.48934	-0.595303	-0.629579	0.516628	-0.743547
1667	HiC_scaffold_2	31797648	0.0610376	-0.659496	-0.837227	-0.51627	-0.15484	-0.62538	-0.41542	-0.561031	-0.54374	-0.701846
1668	HiC_scaffold_2	31797787	0.146128	-0.634381	-0.717741	-0.561062	-0.448599	-0.419429	-0.374688	-0.355492	-0.428594	-0.403425
1669	HiC_scaffold_2	31798272	-0.27324	-0.405044	-0.447149	-0.630988	-0.322676	-0.0740643	-0.353596	-0.417096	-0.562154	-0.523299
1670	HiC_scaffold_2	31798581	-0.724274	-0.608306	-0.773297	-0.550414	-0.10868	-0.604377	-0.709854	0.0647948	-0.402064	-0.636632
1671	HiC_scaffold_2	31798813	-0.490085	-0.670256	-0.832505	-0.664081	0.251638	-0.658526	-0.554863	-0.625747	-0.394329	-0.365271
1672	HiC_scaffold_2	31799115	-0.733651	-0.718376	-0.500437	-0.551356	-0.216368	-0.251386	-0.497641	1.51742	-0.0214634	-0.585327
1673	HiC_scaffold_2	31799266	-0.636181	-0.518228	-0.785368	-0.453519	-0.228537	-0.135109	-0.119432	-0.404901	0.0574759	-0.781281
1674	HiC_scaffold_2	31799417	-0.157041	0.325187	-0.761201	-0.507016	0.161697	-0.196755	-0.698189	-0.455101	-0.201681	-0.555783
1675	HiC_scaffold_2	31799518	-0.521376	-0.648455	-0.739285	-0.279907	-0.410553	-0.712848	-0.59872	-0.530311	-0.561838	-0.579417
1676	HiC_scaffold_2	31799868	-0.482646	-0.458745	-0.735206	-0.627475	-0.291426	0.625457	-0.54869	-0.430884	-0.265344	-0.59329
1677	HiC_scaffold_2	31803231	-0.590913	-0.682459	-0.383976	-0.190487	-0.557473	0.069261	-0.507421	-0.65226	-0.661603	-0.734168
1678	HiC_scaffold_2	31803648	-0.144323	1.26574	-0.753354	-0.426977	-0.492684	0.889094	-0.575739	-0.65549	-0.721887	-0.63731
1679	HiC_scaffold_2	31804270	-0.614859	-0.633708	-0.705049	-0.151232	-0.291834	-0.437053	-0.638121	-0.626647	-0.579285	-0.321673
1680	HiC_scaffold_2	31804293	-0.337289	-0.709253	-0.838003	-0.195179	-0.470698	-0.34878	-0.65265	0.972504	-0.314554	-0.837256
1681	HiC_scaffold_2	31804604	0.181929	-0.04146	-0.736766	-0.657262	-0.611295	-0.563694	-0.0335673	-0.682647	-0.232985	-0.688755
1682	HiC_scaffold_2	31804691	-0.216733	-0.475279	-0.633204	-0.439603	-0.585027	-0.588347	-0.333005	0.286816	-0.205909	-0.615073
1683	HiC_scaffold_2	31804987	-0.634662	0.78734	-0.567977	-0.376761	-0.539207	0.0634835	-0.550198	-0.578561	-0.484921	-0.686723
1684	HiC_scaffold_2	32681679	-0.612806	-0.230106	-0.418119	0.112102	-0.500959	-0.464921	-0.390171	-0.676397	0.452706	-0.778638
1685	HiC_scaffold_2	32681686	-0.677801	-0.690498	-0.638896	0.56184	-0.324643	-0.285905	-0.277498	0.206286	0.635996	-0.708964
1686	HiC_scaffold_2	32682070	-0.558305	0.0174507	-0.654469	0.4777	-0.465479	-0.263134	-0.765559	-0.26137	0.667275	-0.698059
1687	HiC_scaffold_2	32682101	-0.242179	-0.166368	-0.408512	-0.514889	-0.56615	-0.64859	-0.0633606	-0.343691	-0.548797	-0.552005
1688	HiC_scaffold_2	32682184	-0.604412	-0.423601	-0.701868	0.0329007	-0.572287	-0.383178	-0.601539	-0.572173	-0.293282	-0.390672
1689	HiC_scaffold_2	32682308	-0.55309	-0.244041	-0.300015	-0.288184	-0.557113	-0.498776	-0.0639389	-0.445802	-0.214129	-0.481539
1690	HiC_scaffold_2	32682347	-0.6628	-0.545201	-0.289798	-0.138484	-0.645661	0.0147725	-0.495869	1.8406	0.618351	-0.727138
1691	HiC_scaffold_2	32682425	0.824054	-0.634606	-0.46115	-0.298717	0.0260836	-0.561948	-0.401144	-0.396228	-0.368455	-0.643458
1692	HiC_scaffold_2	32682530	-0.59479	-0.202172	-0.654567	-0.568379	-0.550229	-0.570538	-0.559579	-0.585846	-0.169719	-0.466279
1693	HiC_scaffold_2	32683256	-0.60933	-0.534112	-0.799587	-0.677925	0.140508	-0.564745	-0.56607	-0.588801	-0.570555	-0.630283
1694	HiC_scaffold_2	32683392	-0.443818	0.0355898	-0.550938	0.528994	-0.556455	-0.509578	-0.514832	-0.655097	-0.289197	-0.699927
1695	HiC_scaffold_2	32683442	-0.533043	-0.438648	-0.585679	-0.354833	-0.288606	-0.623004	-0.114441	-0.578742	-0.259756	-0.455969
1696	HiC_scaffold_2	32683566	0.0350293	-0.346392	-0.411571	-0.515259	-0.168412	0.0470021	-0.482092	-0.256067	1.05949	-0.60246
1697	HiC_scaffold_2	32683606	-0.633558	-0.468572	-0.559815	0.332196	-0.581881	-0.425645	-0.551866	-0.493603	-0.319982	-0.604062
1698	HiC_scaffold_2	32683814	-0.448306	-0.456777	-0.758279	0.576226	-0.40248	-0.231073	-0.590794	-0.521304	-0.095398	-0.234175
1699	HiC_scaffold_2	32683857	-0.642237	-0.213171	-0.526849	0.150357	-0.543285	-0.489415	-0.160352	-0.666472	-0.471456	-0.741195
1700	HiC_scaffold_2	32683870	-0.398788	-0.283096	0.0653182	-0.189472	-0.610214	-0.553416	-0.326132	0.010851	-0.548521	-0.629524
1701	HiC_scaffold_2	32684588	0.36968	-0.692076	-0.468125	-0.529413	-0.538306	-0.425598	-0.436911	-0.497559	-0.660489	-0.361581
1702	HiC_scaffold_2	32684797	0.124015	-0.483266	-0.541967	-0.546406	-0.497614	-0.547631	-0.307074	-0.574417	-0.370234	-0.497832
1703	HiC_scaffold_2	32684811	0.0650192	-0.443999	-0.690455	-0.341397	-0.0942041	-0.413176	-0.395385	-0.49174	0.174612	-0.586449
1704	HiC_scaffold_2	32684832	-0.603713	-0.293607	-0.610604	-0.366996	-0.54106	-0.57587	-0.557019	-0.474333	-0.487076	-0.606232
1705	HiC_scaffold_2	32684869	-0.399964	-0.669728	-0.109009	-0.301725	-0.315011	-0.380145	0.058426	-0.629709	-0.522995	-0.674361
1706	HiC_scaffold_2	32684939	-0.504414	-0.0663002	-0.709988	0.00333126	-0.509859	-0.594449	-0.735206	-0.52446	-0.264936	-0.673336
1707	HiC_scaffold_2	32684946	-0.537842	0.00535214	-0.361541	-0.527083	-0.621929	-0.538171	-0.730347	-0.586331	-0.262855	-0.655627
1708	HiC_scaffold_2	32685080	-0.698514	-0.197076	-0.487729	-0.341426	-0.462899	-0.600915	-0.363753	-0.552361	-0.539448	-0.691799
1709	HiC_scaffold_2	32685722	-0.659318	-0.283746	-0.688479	-0.210243	-0.691521	-0.570458	-0.77019	-0.188338	-0.381711	-0.767741
1710	HiC_scaffold_2	32685747	-0.229096	-0.402612	-0.568266	-0.462685	-0.343787	-0.38747	-0.390897	-0.618686	-0.543725	-0.561473
1711	HiC_scaffold_2	32872247	-0.680374	-0.421969	-0.787599	-0.556768	-0.193589	-0.436234	-0.347715	-0.378377	-0.501869	-0.630543
1712	HiC_scaffold_2	32872258	-0.404636	0.224481	-0.759775	-0.482567	-0.493224	0.0398898	-0.596708	-0.381826	-0.536346	-0.371162
1713	HiC_scaffold_2	34980523	-0.449136	0.157185	-0.296605	-0.437362	-0.341359	0.0290996	-0.226806	-0.461288	-0.359608	-0.553199
1714	HiC_scaffold_2	34980536	-0.139944	-0.341569	-0.579055	-0.432068	0.206988	-0.10184	-0.0600467	-0.657953	-0.463454	-0.250805
1715	HiC_scaffold_2	34980794	-0.349372	0.151033	-0.740024	-0.431001	-0.635956	0.576905	-0.571979	-0.691841	-0.574857	-0.753034
1716	HiC_scaffold_2	34980849	-0.544059	-0.538592	-0.765179	-0.363462	0.385749	0.496196	-0.37733	-0.526864	-0.613448	-0.249986
1717	HiC_scaffold_2	34980874	-0.480106	-0.646122	-0.345814	-0.565192	-0.441651	-0.478875	0.810454	-0.523386	-0.576246	-0.534454
1718	HiC_scaffold_2	34981037	-0.564984	-0.141962	-0.648242	-0.439508	-0.292336	-0.347154	-0.489388	-0.569006	-0.33796	-0.470993
1719	HiC_scaffold_2	34982027	-0.610905	-0.560841	-0.64497	-0.371672	-0.108201	0.216166	-0.144493	-0.64119	-0.540231	-0.611526
1720	HiC_scaffold_2	34982029	-0.218762	-0.292064	-0.530134	-0.453075	0.0323367	0.807549	0.21104	-0.311749	0.423492	-0.69897
1721	HiC_scaffold_2	34982087	-0.369674	0.101163	-0.398244	-0.466342	-0.666593	-0.50847	-0.551356	-0.322731	-0.421521	-0.694434
1722	HiC_scaffold_2	34982134	-0.492036	-0.680894	-0.361102	-0.492792	-0.604691	-0.209785	-0.741482	-0.569586	-0.66308	-0.643324
1723	HiC_scaffold_2	34982198	-0.545247	1.1114	-0.761402	-0.457635	-0.292677	-0.0106792	-0.356992	-0.457473	0.619198	-0.506667
1724	HiC_scaffold_2	34982227	-0.560304	-0.160528	-0.74596	-0.260554	-0.13638	-0.077695	-0.625875	-0.630766	-0.310256	-0.692397
1725	HiC_scaffold_2	34982832	-0.0751266	-0.452841	-0.727601	-0.306845	0.374877	-0.09203	-0.115108	-0.638858	-0.546636	-0.660926
1726	HiC_scaffold_2	34982839	-0.651442	-0.690136	-0.733087	-0.528122	-0.686133	-0.675718	-0.482778	-0.630469	-0.297311	-0.397549
1727	HiC_scaffold_2	34982896	-0.492131	-0.402042	-0.777258	0.0455186	-0.632216	-0.213575	-0.615324	-0.670317	-0.436388	-0.766648
1728	HiC_scaffold_2	34983016	0.165036	-0.213213	-0.387492	-0.516498	-0.117282	-0.337214	0.492998	-0.367948	-0.603801	-0.639539
1729	HiC_scaffold_2	34983089	-0.69182	-0.18039	-0.759401	-0.267654	1.08508	-0.177237	-0.247882	-0.315029	-0.495774	-0.809893
1730	HiC_scaffold_2	34983118	-0.645047	-0.288733	-0.20709	-0.113628	-0.344362	0.133667	-0.621566	-0.571298	-0.317674	-0.610674
1731	HiC_scaffold_2	34983151	-0.613144	-0.0375928	-0.0236408	-0.339296	-0.525653	0.0260836	-0.642809	-0.306695	-0.393984	-0.344919
1732	HiC_scaffold_2	34983308	-0.426502	0.236008	-0.426073	-0.437113	-0.620894	-0.323142	-0.705975	0.343861	-0.580259	-0.615682
1733	HiC_scaffold_2	34983380	-0.0681202	-0.558321	-0.582578	-0.221675	-0.324405	-0.196577	0.127105	-0.699927	-0.117732	-0.596811
1734	HiC_scaffold_2	34983444	-0.236011	-0.295669	-0.73037	-0.641475	-0.480329	-0.253989	-0.328503	-0.590405	-0.402382	-0.68487
1735	HiC_scaffold_2	34983483	-0.343701	-0.631806	-0.771908	-0.522372	-0.555674	-0.401724	-0.653921	-0.561917	-0.408635	-0.728879
1736	HiC_scaffold_2	34983599	-0.712422	-0.0272558	-0.370101	-0.550044	0.467934	-0.354696	0.63116	-0.550799	-0.587422	-0.780468
1737	HiC_scaffold_2	34983680	-0.360364	-0.522691	-0.565463	0.613546	0.00212285	0.0275942	-0.540035	-0.639482	-0.38711	-0.595988
1738	HiC_scaffold_2	34983727	-0.59841	-0.684407	-0.603365	-0.605373	-0.675944	-0.68338	-0.693832	-0.508036	-0.208373	-0.680707
1739	HiC_scaffold_2	34983748	-0.484245	-0.440668	-0.586616	-0.591336	-0.113848	0.957392	-0.239804	-0.0489054	-0.494267	-0.504775
1740	HiC_scaffold_2	34983846	-0.339542	0.402622	-0.567688	-0.468317	0.0968753	0.845941	-0.305553	-0.609542	-0.47432	-0.566294
1741	HiC_scaffold_2	34984023	-0.367108	-0.278478	-0.743186	-0.438887	0.414204	0.394487	0.0143525	-0.293914	-0.247959	-0.383241
1742	HiC_scaffold_2	34984093	-0.235368	0.804296	-0.459921	-0.356212	-0.52054	-0.181003	-0.691137	-0.671315	-0.673336	-0.58155
1743	HiC_scaffold_2	34984112	-0.561046	-0.492414	-0.754981	-0.526615	0.184493	-0.254192	0.0675544	-0.54233	-0.53484	-0.485081
1744	HiC_scaffold_2	34984143	-0.686259	-0.304081	-0.0133671	-0.6094	0.737765	-0.310993	-0.320627	-0.373208	0.255248	-0.741818
1745	HiC_scaffold_2	34984285	-0.604621	-0.531003	-0.568459	-0.380197	0.631231	-0.308795	-0.267437	-0.432703	-0.521405	-0.631695
1746	HiC_scaffold_2	34984376	-0.516398	-0.440896	-0.751071	-0.460385	-0.232362	0.036988	0.402622	-0.358318	-0.383356	-0.695337
1747	HiC_scaffold_2	34984499	-0.599773	-0.352989	-0.798111	-0.492266	1.81638	1.10673	-0.366562	-0.479621	-0.520914	-0.754487
1748	HiC_scaffold_2	34984517	-0.493644	-0.247483	-0.625435	-0.430895	-0.402064	-0.261989	0.142765	-0.282762	-0.274807	-0.318126
1749	HiC_scaffold_2	34984794	-0.620477	-0.440129	-0.776141	-0.549843	0.0251829	-0.300535	-0.486449	-0.216625	-0.56671	-0.0793394
1750	HiC_scaffold_2	34985135	-0.189203	-0.476527	-0.739237	-0.491996	0.300335	-0.19009	-0.554738	-0.609524	-0.282887	-0.473764
1751	HiC_scaffold_2	34985253	-0.227246	-0.605653	-0.768403	-0.647644	-0.601227	-0.367847	-0.562503	-0.556941	-0.467373	-0.558478
1752	HiC_scaffold_2	34985355	-0.519835	-0.0609053	-0.86544	-0.519749	-0.309893	-0.488518	-0.599497	-0.39015	-0.426339	-0.640734
1753	HiC_scaffold_2	34985471	-0.559185	-0.668552	-0.730931	-0.457959	-0.528166	-0.436804	-0.588027	-0.30388	-0.434624	-0.690178
1754	HiC_scaffold_2	34985511	-0.463732	-0.571557	-0.56092	-0.0713482	-0.439185	-0.0803363	-0.499393	0.140885	-0.459908	-0.401253
1755	HiC_scaffold_2	34985513	-0.579318	-0.569715	-0.782174	-0.43086	-0.136332	-0.45009	-0.173045	0.236714	-0.520367	-0.204412
1756	HiC_scaffold_2	34985574	-0.517026	-0.622985	-0.673091	-0.300804	-0.672886	0.249956	-0.564586	-0.694412	-0.499942	-0.654587
1757	HiC_scaffold_2	34985693	-0.472009	0.197749	-0.736388	-0.602234	1.34357	-0.352363	0.0470801	-0.305869	-0.413739	-0.520727
1758	HiC_scaffold_2	34985756	0.487068	0.135324	-0.365583	-0.508778	3.35591	0.589626	-0.375811	-0.515672	-0.48361	-0.253724
1759	HiC_scaffold_2	34985854	-0.658447	-0.516827	-0.653627	-0.563806	-0.297681	-0.430018	-0.417255	-0.361491	-0.370061	-0.652611
1760	HiC_scaffold_2	34985989	-0.634699	-0.534156	-0.771985	-0.269032	-0.673685	-0.383566	-0.501552	-0.511153	-0.435015	-0.77856
1761	HiC_scaffold_2	34986060	-0.644778	-0.452755	-0.720538	-0.466368	0.601419	-0.326583	-0.5318	-0.473157	-0.257401	-0.734852
1762	HiC_scaffold_2	34986128	-0.447539	-0.460272	-0.694434	-0.566438	-0.0166218	-0.424512	-0.198363	0.0610753	-0.480041	0.0708503
1763	HiC_scaffold_2	34986169	0.0589572	-0.00966559	-0.544181	-0.369613	-0.0792195	0.421736	-0.343576	-0.532274	-0.519878	-0.571153
1764	HiC_scaffold_2	34986290	-0.623095	-0.378813	-0.762054	-0.361261	0.527823	-0.308865	-0.182666	-0.544059	-0.404305	-0.577689
1765	HiC_scaffold_2	34986352	-0.558981	-0.543528	-0.738785	-0.442	1.5241	-0.274497	-0.402864	-0.586616	0.420748	-0.674874
1766	HiC_scaffold_2	34986381	-0.475487	-0.401264	-0.575167	-0.603574	-0.194832	-0.206056	-0.205017	-0.426722	-0.597997	-0.422462
1767	HiC_scaffold_2	34986439	-0.442481	-0.494782	-0.733251	-0.378388	1.36263	0.0894105	-0.456901	-0.6311	-0.1599	-0.716948
1768	HiC_scaffold_2	34986554	0.736739	0.0647574	-0.728344	-0.361241	0.0975349	3.38216	-0.530281	-0.557944	-0.35049	-0.675882
1769	HiC_scaffold_2	34986606	-0.633278	-0.455287	-0.748581	-0.377506	-0.508919	-0.509031	-0.52256	-0.443529	0.0958665	-0.703423
1770	HiC_scaffold_2	34986620	-0.7498	-0.324607	-0.719285	-0.294034	0.642178	-0.226784	-0.0964542	-0.407479	0.0580842	-0.674916
1771	HiC_scaffold_2	34986639	-0.661026	-0.503582	-0.737383	-0.0231275	-0.174587	-0.0292116	-0.360255	-0.544014	-0.419018	-0.677388
1772	HiC_scaffold_2	34986648	-0.641266	-0.417198	-0.595115	-0.146235	0.15418	-0.365482	-0.557348	-0.507393	-0.512876	-0.657874
1773	HiC_scaffold_2	34986678	-0.648436	-0.236078	-0.660827	-0.440872	0.0525785	-0.275437	-0.0994526	-0.504178	-0.430708	-0.762054
1774	HiC_scaffold_2	34986724	-0.728275	-0.195227	-0.80446	-0.240544	-0.385145	-0.307215	-0.460385	-0.0662344	-0.501896	-0.266642
1775	HiC_scaffold_2	34986745	-0.739047	-0.494294	-0.711482	-0.68225	1.66978	-0.349751	0.979826	-0.271939	-0.541574	-0.645162
1776	HiC_scaffold_2	34986755	-0.58951	0.834052	-0.644376	-0.115618	-0.104163	0.424539	-0.509761	-0.501634	0.00736365	-0.694348
1777	HiC_scaffold_2	34986866	-0.651929	0.657878	-0.60986	-0.200673	-0.553711	0.379704	-0.58613	-0.45347	-0.454062	-0.675779
1778	HiC_scaffold_2	34986888	-0.432621	-0.426328	-0.71193	-0.56092	-0.0151533	-0.243204	-0.374389	-0.549105	-0.532407	-0.644913
1779	HiC_scaffold_2	34986989	-0.548444	-0.58759	-0.802692	-0.272866	-0.0152657	0.117636	-0.518973	-0.586164	-0.310647	-0.657597
1780	HiC_scaffold_2	34987091	-0.615235	-0.213589	-0.503846	-0.643267	-0.41936	-0.537422	-0.588886	-0.453285	-0.358298	-0.761678
1781	HiC_scaffold_2	34987130	-0.544637	-0.615127	-0.667481	-0.674238	0.0568668	0.458305	-0.764068	-0.555674	-0.512607	-0.262744
1782	HiC_scaffold_2	35285069	-0.652124	-0.36271	-0.543999	-0.407446	0.727736	0.220134	0.202352	-0.1854	-0.317936	-0.712982
1783	HiC_scaffold_2	35285202	-0.350578	1.19687	-0.181049	-0.439269	0.278548	0.391623	0.630255	-0.599911	0.0376655	-0.788186
1784	HiC_scaffold_2	35285205	-0.579137	-0.450788	-0.6088	-0.0834039	1.04899	0.698275	-0.0801169	-0.463593	0.286075	-0.464567
1785	HiC_scaffold_2	35285227	-0.113961	-0.242733	-0.595047	0.0653556	-0.13152	0.954744	-0.33113	-0.572514	-0.19129	-0.667299
1786	HiC_scaffold_2	35285407	-0.162393	-0.650198	-0.783122	-0.338746	-0.396477	-0.500753	-0.693897	-0.69947	-0.695186	-0.574107
1787	HiC_scaffold_2	35285418	-0.0359149	-0.445777	-0.637763	-0.176369	0.204906	0.114211	-0.285477	-0.564745	0.417056	-0.666774
1788	HiC_scaffold_2	35285453	-0.67303	-0.0648304	-0.575886	0.00646604	0.3009	0.146283	-0.500011	-0.40179	0.903155	-0.673541
1789	HiC_scaffold_2	35285497	-0.0683743	-0.547983	-0.0928252	-0.570781	-0.510506	1.02057	-0.665647	-0.475253	-0.566358	-0.599825
1790	HiC_scaffold_2	35285549	-0.698753	-0.337148	-0.720173	-0.272841	0.0257154	-0.0236775	-0.521982	-0.32879	-0.326712	-0.187347
1791	HiC_scaffold_2	35285584	-0.71314	-0.409805	-0.482145	-0.293547	0.0695571	-0.0449427	-0.260341	-0.588532	0.168409	-0.422083
1792	HiC_scaffold_2	35285692	-0.617065	-0.0902675	-0.70981	0.118496	-0.127034	-0.143495	-0.0521156	-0.420845	-0.00655054	-0.632327
1793	HiC_scaffold_2	35285714	-0.539177	-0.339021	-0.521448	-0.657874	-0.419999	-0.696653	-0.459108	-0.442108	-0.483478	-0.71765
1794	HiC_scaffold_2	35285724	-0.594756	0.703481	0.103906	0.0159881	-0.623843	-0.378222	-0.612592	-0.659913	-0.601904	-0.730044
1795	HiC_scaffold_2	35285900	-0.629894	-0.439424	-0.460359	-0.471765	0.431267	0.237192	-0.167236	-0.167383	-0.209504	-0.564538
1796	HiC_scaffold_2	35285943	-0.664783	-0.134878	-0.542391	-0.405585	1.33864	0.543869	-0.529619	-0.398266	-0.493739	-0.405972
1797	HiC_scaffold_2	35285979	-0.596536	0.0723602	-0.679044	-0.3249	-0.137547	0.709923	-0.447307	-0.518844	-0.0696726	-0.75183
1798	HiC_scaffold_2	35286062	-0.567239	-0.00106097	-0.778429	-0.336648	0.356542	2.19451	0.0213547	-0.359837	0.132196	-0.773735
1799	HiC_scaffold_2	35286178	-0.711125	-0.355374	-0.67389	0.56424	1.23358	0.409747	-0.353479	-0.545826	-0.194024	-0.627677
1800	HiC_scaffold_2	35286267	-0.520295	-0.539057	-0.464427	-0.55216	-0.416847	-0.604726	-0.525711	-0.26929	-0.381116	-0.389883
1801	HiC_scaffold_2	35286285	-0.635768	-0.0414648	-0.56371	-0.499133	0.22487	-0.499215	-0.612343	-0.416065	-0.355965	-0.697518
1802	HiC_scaffold_2	35286323	-0.567383	0.0367087	-0.598358	0.678719	0.471893	0.597223	-0.350441	-0.518744	-0.515031	-0.688289
1803	HiC_scaffold_2	35286524	-0.46619	-0.221827	-0.371223	0.0964233	-0.429084	-0.507966	0.272097	-0.207412	-0.118222	-0.559737
1804	HiC_scaffold_2	35286543	-0.602199	-0.22506	-0.602477	-0.359568	-0.4841	-0.294111	-0.405641	-0.543315	-0.553556	-0.638763
1805	HiC_scaffold_2	35286592	-0.615629	-0.360016	-0.638518	-0.63097	0.454326	0.131619	0.179121	-0.356794	-0.409392	-0.525609
1806	HiC_scaffold_2	35286694	-0.471289	0.164115	-0.605146	-0.582744	0.58948	-0.194778	0.474973	-0.576803	-0.569135	-0.680145
1807	HiC_scaffold_2	35286783	-0.691521	0.178689	-0.700754	-0.584593	0.122347	-0.0612002	0.509539	-0.574808	1.10237	-0.658902
1808	HiC_scaffold_2	35286788	-0.698319	-0.19975	-0.550522	-0.346392	0.403258	0.36152	-0.107716	-0.483134	0.181215	-0.298147
1809	HiC_scaffold_2	35286909	-0.60806	-0.251254	-0.579978	-0.474359	0.2399	0.0552636	0.00796103	-0.618307	0.0544215	-0.628194
1810	HiC_scaffold_2	35286927	-0.501979	-0.404746	-0.768276	-0.486396	1.35518	0.230704	0.207096	-0.468023	0.217168	-0.515643
1811	HiC_scaffold_2	35287052	-0.496509	-0.15834	-0.245583	-0.586868	0.265784	0.342778	-0.568878	-0.582728	-0.0438892	-0.651793
1812	HiC_scaffold_2	35287139	-0.0950033	-0.246279	-0.431118	-0.434518	0.898742	0.641484	0.825465	-0.356755	-0.19685	-0.680936
1813	HiC_scaffold_2	35287141	-0.723423	-0.221682	-0.418278	-0.562963	0.739113	-0.280752	-0.424974	-0.589307	-0.40248	-0.667582
1814	HiC_scaffold_2	35287259	-0.652807	-0.244605	-0.66276	-0.336252	0.668675	0.111229	0.179236	-0.529648	-0.563551	-0.733157
1815	HiC_scaffold_2	35287329	-0.363281	-0.213241	-0.507337	-0.460347	0.271702	0.256862	0.0501863	-0.569909	-0.377278	-0.717106
1816	HiC_scaffold_2	35287411	-0.371254	0.0135113	-0.213646	-0.451083	0.448954	-0.103061	0.124406	-0.220043	-0.275618	-0.702436
1817	HiC_scaffold_2	35287572	-0.334241	-0.0548467	-0.549074	-0.539057	0.349511	-0.49927	-0.435902	-0.563837	0.233098	-0.510942
1818	HiC_scaffold_2	35287587	-0.563583	-0.0953764	-0.644913	-0.214692	0.53556	0.216483	0.346705	-0.504442	-0.0735701	-0.807544
1819	HiC_scaffold_2	35287662	-0.556424	-0.516984	-0.636783	-0.294102	0.921889	0.864024	0.00625205	-0.4967	0.215214	-0.23131
1820	HiC_scaffold_2	35287926	-0.577492	-0.330191	-0.725657	-0.452004	0.71777	0.711453	-0.44098	-0.555643	-0.199599	-0.58833
1821	HiC_scaffold_2	35288120	-0.531549	-0.0766368	-0.492819	-0.558446	0.483459	0.127655	0.0184925	-0.50941	-0.305307	-0.729298
1822	HiC_scaffold_2	35288164	-0.540849	-0.389031	-0.525594	3.45243	1.04902	0.229912	0.302136	-0.557426	-0.227722	-0.269694
1823	HiC_scaffold_2	35288229	-0.552361	1.67964	-0.720105	-0.642484	0.0508822	0.0591846	0.815923	-0.434955	0.196149	-0.662661
1824	HiC_scaffold_2	35288250	-0.524111	-0.290934	-0.532244	-0.384787	0.485196	0.523733	0.502878	-0.386348	-0.0940315	-0.561299
1825	HiC_scaffold_2	35288296	-0.588599	0.0853619	-0.64363	-0.593954	1.5	-0.243105	0.159296	-0.581666	-0.0991251	-0.838722
1826	HiC_scaffold_2	35288319	-0.53996	0.145694	-0.652026	-0.021094	0.380573	0.357287	-0.159449	-0.389265	0.172106	0.0779127
1827	HiC_scaffold_2	35288545	-0.589054	-0.510266	-0.387735	-0.503804	0.998416	0.803757	0.109444	-0.543163	-0.499311	-0.792366
1828	HiC_scaffold_2	35288547	-0.469199	-0.319465	-0.732429	-0.430111	0.397192	0.52411	-0.205875	-0.595354	-0.32402	0.307517
1829	HiC_scaffold_2	35288689	0.122249	-0.130428	-0.629062	-0.622512	0.231954	0.566143	0.216351	-0.682041	0.36864	-0.634643
1830	HiC_scaffold_2	35288791	-0.622384	-0.16367	-0.746589	-0.312061	-0.123136	-0.37511	-0.470749	-0.476254	0.406046	-0.665888
1831	HiC_scaffold_2	35288817	-0.422164	-0.171888	-0.689498	-0.560399	1.09019	0.14681	-0.306431	-0.497122	-0.294667	-0.709209
1832	HiC_scaffold_2	35288825	-0.373024	0.00500882	-0.616346	-0.404394	0.642088	0.119718	-0.277045	-0.599341	-0.208731	-0.610444
1833	HiC_scaffold_2	35288840	-0.411124	0.0020364	-0.661563	-0.497	1.37696	-0.446627	-0.34645	-0.366966	0.458321	-0.647065
1834	HiC_scaffold_2	35288863	-0.541362	0.399189	-0.78094	-0.603993	0.375334	0.458834	0.466512	-0.335358	0.20688	-0.636651
1835	HiC_scaffold_2	35288873	-0.652163	-0.176787	-0.568894	-0.572904	0.407187	-0.441495	0.532538	-0.564681	-0.528386	-0.287468
1836	HiC_scaffold_2	35288940	-0.552702	-0.148418	-0.465771	-0.454062	-0.606987	-0.477412	-0.0273668	-0.614894	-0.626169	-0.601262
1837	HiC_scaffold_2	35288956	-0.59098	-0.0131343	0.0194486	-0.427279	0.555397	0.255658	-0.00142247	-0.223357	0.356962	-0.769117
1838	HiC_scaffold_2	35289014	-0.510703	-0.105485	-0.638858	-0.634213	-0.0707088	0.388048	0.255176	-0.453815	-0.419965	-0.534067
1839	HiC_scaffold_2	35289042	-0.405066	-0.232681	-0.716043	-0.445996	0.324365	0.514627	0.0415111	-0.488852	0.0856473	-0.756243
1840	HiC_scaffold_2	35289043	-0.231554	-0.327542	-0.522286	-0.427558	0.847634	0.816738	-0.0447405	-0.550136	0.269256	-0.622912
1841	HiC_scaffold_2	35289116	-0.629672	-0.105092	-0.729461	-0.616777	1.34414	-0.329188	-0.404361	-0.541483	-0.0117444	-0.703072
1842	HiC_scaffold_2	35289160	-0.51452	-0.673705	-0.401603	-0.481789	-0.501814	-0.587455	-0.47537	-0.410374	-0.449576	-0.745041
1843	HiC_scaffold_2	35289162	-0.433409	-0.397907	-0.530811	-0.605233	0.22308	-0.702787	-0.16353	-0.475357	-0.613376	-0.133163
1844	HiC_scaffold_2	35289242	-0.400936	-0.397777	-0.624519	-0.155212	0.661235	1.19162	-0.0365097	-0.401177	0.213836	-0.372962
1845	HiC_scaffold_2	35289245	-0.675409	-0.300154	-0.277448	-0.357318	-0.396888	-0.566262	-0.556674	-0.700994	-0.665104	-0.648764
1846	HiC_scaffold_2	35289269	-0.565942	-0.48821	-0.578314	-0.41294	0.249174	0.167081	0.308522	-0.631378	-0.410006	-0.681415
1847	HiC_scaffold_2	35289290	-0.655156	-0.166228	-0.54806	-0.608553	0.463266	0.0322963	-0.255652	-0.53554	0.258948	-0.451021
1848	HiC_scaffold_2	35289304	-0.624318	-0.0288912	-0.58613	-0.556127	0.10843	-0.361621	-0.204433	-0.463177	-0.558556	-0.656139
1849	HiC_scaffold_2	35289316	-0.473661	-0.0308171	-0.49317	-0.0131611	1.14423	0.110522	-0.129181	-0.489535	-0.194214	-0.688755
1850	HiC_scaffold_2	35289356	-0.709231	-0.2909	-0.737691	-0.677285	-0.210546	-0.0808382	-0.277959	-0.458471	-0.327884	-0.777414
1851	HiC_scaffold_2	35289501	-0.646603	0.0403254	-0.54174	-0.409983	1.95483	0.105817	-0.0808016	-0.2894	1.15305	0.0191578
1852	HiC_scaffold_2	35289603	-0.751463	-0.599825	-0.741435	-0.399223	-0.0337456	-0.298605	-0.140255	-0.494009	-0.0906366	-0.750386
1853	HiC_scaffold_2	35289657	-0.660648	-0.675532	-0.635881	-0.554754	-0.554442	-0.334663	-0.457411	-0.15668	-0.515686	-0.388808
1854	HiC_scaffold_2	35289701	-0.667158	0.0559896	-0.698753	-0.459383	0.733639	-0.111888	-0.406171	-0.374852	0.760505	-0.427837
1855	HiC_scaffold_2	35289706	-0.471829	0.44604	-0.705071	-0.446469	0.183754	-0.502642	-0.634812	0.12215	0.443373	0.117901
1856	HiC_scaffold_2	35289713	-0.68054	0.419956	-0.358724	-0.371254	0.918062	0.145849	-0.3779	-0.661962	0.108261	-0.632439
1857	HiC_scaffold_2	35289751	-0.692675	-0.273876	-0.538246	-0.420216	0.468702	-0.363883	-0.210469	-0.471276	-0.322065	-0.741602
1858	HiC_scaffold_2	35289755	-0.167958	0.235655	-0.776037	-0.485173	1.61471	-0.363643	-0.271533	-0.630524	0.0408396	-0.545643
1859	HiC_scaffold_2	35289787	-0.741986	-0.397983	-0.493211	-0.392127	0.197253	-0.422462	-0.391249	-0.343002	-0.3871	-0.505247
1860	HiC_scaffold_2	35289810	-0.432045	-0.17309	-0.644683	-0.653647	0.725756	-0.412278	-0.218906	-0.470582	-0.231873	-0.518715
1861	HiC_scaffold_2	35289944	-0.692418	-0.138926	-0.613983	-0.501869	0.716563	0.451863	0.182101	-0.35206	-0.407868	-0.672948
1862	HiC_scaffold_2	35289956	-0.66326	0.734224	-0.690988	-0.547646	0.446615	-0.289113	-0.508526	-0.627843	2.1522	-0.259535
1863	HiC_scaffold_2	35290195	-0.582163	-0.0677749	-0.617281	-0.474139	0.548058	0.326786	0.590586	-0.466012	-0.294094	-0.47021
1864	HiC_scaffold_2	35290234	-0.659338	-0.332183	-0.521419	-0.520756	0.230526	0.0796515	-0.345852	-0.602825	-0.585729	-0.182666
1865	HiC_scaffold_2	35290572	-0.477712	-0.26875	-0.777154	-0.573619	0.67757	0.972004	-0.231081	-0.472679	-0.34491	2.8896
1866	HiC_scaffold_2	35290605	-0.641095	1.44256	-0.533206	-0.552454	0.975046	-0.17006	0.044814	-0.250078	-0.261711	-0.584509
1867	HiC_scaffold_2	35290636	-0.546926	-0.284565	-0.728158	-0.491443	-0.101264	-0.616095	-0.423785	-0.486809	0.385088	-0.406404
1868	HiC_scaffold_2	35290653	0.194847	0.212667	-0.755698	0.492243	1.11783	0.477411	-0.00465004	-0.601054	-0.147648	-0.752518
1869	HiC_scaffold_2	35290681	-0.676439	-0.175217	-0.587943	-0.44493	1.25217	0.72781	-0.34326	-0.539493	-0.214101	-0.74688
1870	HiC_scaffold_2	35290701	-0.622676	-0.753329	-0.662601	-0.532096	-0.448452	-0.686914	-0.0375738	-0.634362	-0.605531	-0.0531402
1871	HiC_scaffold_2	35290704	-0.590676	0.937056	-0.566086	-0.533533	0.233859	-0.154654	0.047119	-0.481091	-0.225184	-0.74398
1872	HiC_scaffold_2	35290737	-0.607672	-0.228177	-0.472718	-0.189076	0.443498	0.359361	0.148849	-0.444132	0.882963	-0.0154772
1873	HiC_scaffold_2	35290776	-0.366017	-0.296425	-0.646122	-0.563154	0.248366	-0.578742	-0.257338	0.0151082	-0.182289	-0.463265
1874	HiC_scaffold_2	35290797	0.54038	-0.133654	-0.722895	-0.178428	0.877164	0.418185	-0.296476	-0.618903	-0.104318	-0.757981
1875	HiC_scaffold_2	35291261	-0.443517	-0.29388	-0.568733	-0.561458	0.654571	0.242815	0.145818	0.770034	0.0983322	-0.647354
1876	HiC_scaffold_2	35291271	-0.664342	-0.695941	-0.245315	-0.612325	-0.318904	-0.518729	-0.21068	-0.660906	-0.488371	-0.539042
1877	HiC_scaffold_2	35291356	-0.412435	-0.374574	-0.709743	-0.469301	-0.388861	0.287152	-0.376513	-0.572238	-0.57605	-0.686323
1878	HiC_scaffold_2	35291436	-0.646122	-0.546529	-0.597739	-0.633633	-0.637951	-0.656611	-0.605811	-0.664442	-0.43608	-0.561126
1879	HiC_scaffold_2	35291518	-0.285436	-0.329337	-0.267984	-0.537887	4.5592	0.430333	0.294731	-0.343969	-0.560052	-0.530974
1880	HiC_scaffold_2	35291626	-0.478993	-0.163106	-0.686238	-0.516071	0.234694	0.342126	-0.0430156	-0.430685	-0.334381	-0.74273
1881	HiC_scaffold_2	35291696	-0.430872	-0.0254607	-0.143265	-0.4783	1.47148	0.00987563	1.3959	-0.64178	0.338775	-0.396022
1882	HiC_scaffold_2	35291719	-0.610976	-0.12524	0.00779044	-0.650897	1.09377	0.739177	0.508045	-0.16783	0.529841	-0.599704
1883	HiC_scaffold_2	35291941	-0.570102	-0.31744	-0.679459	-0.083446	1.76684	1.31023	-0.244079	-0.261338	-0.103391	-0.652514
1884	HiC_scaffold_2	35292004	-0.564124	-0.226645	-0.543695	-0.24896	0.262831	-0.252068	0.0826059	-0.412065	-0.143755	-0.750166
1885	HiC_scaffold_2	35292063	-0.435796	-0.0663255	-0.684554	0.072066	0.830204	0.411889	-0.112574	-0.588835	-0.469557	-0.753477
1886	HiC_scaffold_2	35292952	-0.580325	-0.543315	-0.587439	-0.29769	-0.475864	-0.363312	-0.573619	-0.464516	-0.233245	-0.683778
1887	HiC_scaffold_2	35293739	-0.643324	0.149188	-0.496359	-0.209054	0.273719	0.401021	-0.444265	-0.555737	-0.393629	-0.531165
1888	HiC_scaffold_2	35293837	-0.664843	-0.247514	-0.502628	-0.48117	-0.328799	-0.218029	0.686976	-0.565527	-0.558054	-0.703291
1889	HiC_scaffold_2	35294023	-0.374132	-0.227444	-0.745404	0.560636	-0.158572	0.141575	-0.458284	-0.555627	-0.627769	0.0230054
1890	HiC_scaffold_2	35294098	-0.509746	0.396705	-0.7479	-0.0244579	0.269933	0.0616786	-0.0296345	-0.414336	0.426495	-0.649035
1891	HiC_scaffold_2	35294114	-0.473764	0.0225933	-0.717469	-0.428512	1.43062	0.0239928	-0.229796	-0.469301	0.202516	-0.330665
1892	HiC_scaffold_2	35294256	-0.646892	-0.414054	-0.730347	-0.184004	1.54541	-0.642084	-0.535973	-0.455077	-0.18927	-0.580441
1893	HiC_scaffold_2	35294323	-0.613251	-0.232206	-0.613537	-0.696977	0.768919	0.194459	-0.326942	-0.632644	0.228606	-0.647663
1894	HiC_scaffold_2	35294355	-0.736198	-0.394781	-0.377341	-0.343289	0.324488	0.230423	0.409206	-0.460046	-0.448148	-0.764522
1895	HiC_scaffold_2	35294356	-0.476397	-0.299089	-0.722162	-0.542164	0.539126	0.34086	0.0585399	-0.640278	-0.261441	-0.565415
1896	HiC_scaffold_2	35294437	-0.447101	1.5	-0.711661	-0.455845	0.737455	0.0273088	0.376047	-0.58603	-0.533963	-0.715344
1897	HiC_scaffold_2	35294492	-0.600222	-0.521621	-0.410631	-0.618199	0.146903	-0.363873	-0.27228	-0.628397	-0.263173	-0.628157
1898	HiC_scaffold_2	35294503	-0.169848	-0.25929	-0.785792	-0.455324	0.50683	0.528068	-0.204315	-0.370417	-0.321764	-0.633689
1899	HiC_scaffold_2	35294736	-0.566518	0.225981	-0.705666	-0.401494	0.654013	0.0461438	-0.141012	-0.232762	0.0280016	-0.1102
1900	HiC_scaffold_2	35294892	-0.536809	-0.365513	-0.684072	-0.48601	0.668852	-0.116481	-0.165891	-0.596039	0.0232113	-0.558352
1901	HiC_scaffold_2	35294898	-0.560478	-0.29921	-0.650373	-0.612414	0.780979	0.123525	-0.188633	-0.406017	0.118364	-0.679999
1902	HiC_scaffold_2	35294981	-0.671417	-0.530075	-0.324946	-0.710969	-0.518314	-0.512183	-0.576803	-0.524867	-0.527814	-0.760901
1903	HiC_scaffold_2	36610134	-0.593409	-0.786456	-0.779709	-0.520972	-0.475565	-0.589813	-0.679646	-0.631118	0.0781304	-0.704345
1904	HiC_scaffold_2	36610437	-0.71908	-0.63831	-0.710456	-0.702458	-0.169014	-0.674218	-0.563678	0.304512	-0.596759	-0.393651
1905	HiC_scaffold_2	36610897	-0.38406	0.0334238	-0.747195	-0.421258	-0.374605	-0.249191	-0.436507	1.06659	-0.338159	-0.769781
1906	HiC_scaffold_2	36611408	-0.714218	-0.494741	-0.868157	-0.456727	-0.174528	-0.690732	-0.66368	-0.606952	-0.556455	-0.64197
1907	HiC_scaffold_2	36612663	0.052078	-0.384418	0.350519	-0.666754	-0.464238	-0.659973	-0.645738	-0.560715	-0.125084	-0.697907
1908	HiC_scaffold_2	36612704	-0.564633	-0.618686	-0.655942	-0.566854	-0.336676	-0.361211	0.480969	-0.101165	-0.46633	-0.559107
1909	HiC_scaffold_2	36612926	-0.501207	-0.617929	-0.707323	-0.63899	-0.616777	-0.639975	-0.691329	-0.536794	-0.41081	-0.763639
1910	HiC_scaffold_2	36612964	-0.654705	-0.277234	-0.766623	-0.247583	0.387941	-0.477791	-0.284582	-0.566374	-0.561299	-0.583226
1911	HiC_scaffold_2	36613075	-0.499119	-0.547907	-0.527507	-0.400608	-0.57344	-0.610037	-0.527273	-0.20812	-0.252278	-0.727973
1912	HiC_scaffold_2	36613117	-0.484444	-0.701016	-0.702918	-0.404063	-0.598582	-0.551897	-0.347029	-0.486569	-0.48825	-0.796369
1913	HiC_scaffold_2	36613214	-0.591845	-0.308706	-0.757508	-0.524605	-0.564745	-0.442024	-0.591709	0.0865022	-0.46276	-0.653275
1914	HiC_scaffold_2	36613833	-0.631602	-0.63971	-0.758379	-0.597498	-0.479516	-0.677677	-0.00308574	-0.419132	-0.472512	-0.625857
1915	HiC_scaffold_2	36614922	-0.275855	-0.650703	-0.271687	-0.617569	-0.415375	0.235048	-0.181537	-0.590811	-0.344612	-0.300015
1916	HiC_scaffold_2	36615152	-0.518801	-0.682647	-0.756466	-0.694971	-0.0887358	-0.296262	-0.341874	0.130012	-0.594978	-0.720082
1917	HiC_scaffold_2	36615368	-0.445887	-0.653725	0.0299922	-0.44636	-0.70178	-0.597378	-0.0032301	-0.355463	-0.268468	-0.672825
1918	HiC_scaffold_2	36615739	-0.562186	-0.679999	-0.380062	-0.48167	-0.491497	-0.674054	0.139438	-0.545887	-0.28464	-0.56344
1919	HiC_scaffold_2	36615747	-0.572822	-0.698276	-0.0771552	-0.678982	-0.683736	-0.22533	-0.495679	-0.563646	-0.511012	-0.693489
1920	HiC_scaffold_2	36616218	-0.464909	-0.615181	-0.691137	-0.184243	-0.0307985	-0.504109	-0.307153	-0.306018	-0.478522	-0.561379
1921	HiC_scaffold_2	36617093	-0.505637	-0.61229	-0.491834	-0.530679	-0.568845	0.130012	-0.573001	-0.627143	-0.553945	-0.474204
1922	HiC_scaffold_2	36617378	-0.665385	-0.6495	-0.705137	-0.556018	-0.558336	-0.688903	-0.599548	-0.485399	-0.436353	-0.421349
1923	HiC_scaffold_2	36617561	-0.456565	-0.723308	-0.650082	-0.584009	-0.503846	-0.22892	-0.569345	-0.1762	-0.461401	-0.527214
1924	HiC_scaffold_2	36617810	-0.478862	-0.595389	-0.599289	-0.5157	-0.542906	-0.224841	-0.542557	-0.521131	-0.583659	-0.748313
1925	HiC_scaffold_2	36617871	-0.458421	0.0925101	-0.40489	-0.565303	-0.364104	-0.521361	-0.718671	-0.694412	-0.623697	-0.741794
1926	HiC_scaffold_2	36617910	-0.566438	-0.632942	-0.605741	-0.68154	-0.578445	-0.557567	-0.135839	-0.45225	-0.389063	-0.0780328
1927	HiC_scaffold_2	36618116	-0.595782	-0.534394	-0.520986	-0.545536	-0.36264	-0.630061	-0.546376	-0.20987	-0.534171	-0.604516
1928	HiC_scaffold_2	36618496	-0.557269	-0.442108	-0.571881	-0.681415	-0.527609	-0.299227	-0.508414	-0.158084	-0.640089	-0.335659
1929	HiC_scaffold_2	36618595	-0.769091	-0.467182	-0.736838	-0.63731	-0.293914	-0.647008	-0.79339	-0.654764	-0.417868	-0.771856
1930	HiC_scaffold_2	36700678	0.0889507	-0.225622	-0.775752	-0.614376	-0.455684	-0.642389	-0.693253	-0.624227	-0.242027	-0.389926
1931	HiC_scaffold_2	36701468	-0.501014	-0.138549	-0.754167	-0.395709	-0.189579	-0.23811	-0.548275	-0.50307	-0.591184	-0.701343
1932	HiC_scaffold_2	36701967	-0.724251	-0.397137	-0.710768	-0.628489	-0.627788	-0.697907	-0.480842	-0.684302	-0.535168	-0.571768
1933	HiC_scaffold_2	36702202	-0.642218	-0.617911	0.189967	-0.458333	-0.487703	-0.387184	0.729869	-0.621366	-0.326279	-0.610657
1934	HiC_scaffold_2	36702239	-0.62516	-0.746178	-0.688649	-0.365956	-0.596931	-0.403216	-0.690945	-0.594619	-0.296425	-0.334804
1935	HiC_scaffold_2	36702258	-0.737359	-0.657577	-0.792608	-0.338093	-0.615002	-0.650315	-0.630933	-0.669322	-0.479281	-0.701584
1936	HiC_scaffold_2	36702301	-0.505275	-0.732993	-0.66623	-0.655627	-0.251076	-0.604446	-0.651014	-0.373906	-0.570361	0.0787105
1937	HiC_scaffold_2	36702552	-0.416008	-0.729601	-0.56043	-0.39393	-0.156443	-0.733063	-0.389563	-0.702633	-0.644261	-0.844725
1938	HiC_scaffold_2	36702584	-0.136885	-0.586231	-0.736411	-0.0819959	0.056981	-0.445196	-0.110754	-0.581566	-0.73919	-0.801893
1939	HiC_scaffold_2	36702750	-0.253451	-0.436483	-0.73679	-0.279444	-0.0400671	-0.732476	-0.295961	-0.713791	-0.653412	-0.743378
1940	HiC_scaffold_2	36702800	0.760551	-0.403689	-0.613947	-0.310097	0.100612	-0.709765	-0.433845	-0.526323	-0.721155	-0.661404
1941	HiC_scaffold_2	36702894	-0.193528	-0.448623	-0.666291	-0.492036	-0.0561594	-0.701715	-0.412873	-0.650218	-0.664362	-0.540185
1942	HiC_scaffold_2	36702992	-0.545277	-0.616759	-0.699513	-0.0699939	-0.265656	-0.546406	-0.360573	-0.502587	-0.704125	-0.701191
1943	HiC_scaffold_2	36703052	0.169439	-0.524968	-0.576984	-0.509915	-0.100327	-0.736364	-0.227554	-0.639804	-0.618849	-0.66738
1944	HiC_scaffold_2	36703122	-0.404625	-0.706306	-0.696092	-0.562662	-0.418574	-0.656473	-0.377496	-0.618362	-0.573342	-0.558525
1945	HiC_scaffold_2	36703199	0.611745	-0.63988	-0.696847	-0.229185	0.558072	-0.281191	-0.515188	-0.657084	-0.65308	-0.6628
1946	HiC_scaffold_2	36703416	-0.618289	-0.661424	-0.729624	-0.621348	-0.54002	-0.527331	-0.283487	-0.59822	-0.665205	-0.531697
1947	HiC_scaffold_2	36703419	-0.268137	-0.693897	-0.795934	-0.605513	-0.554038	-0.539042	-0.481118	-0.477178	-0.117265	-0.615485
1948	HiC_scaffold_2	36703457	-0.696027	-0.436685	-0.634681	-0.636482	-0.349294	-0.604778	0.351989	-0.260016	-0.548244	-0.38833
1949	HiC_scaffold_2	36703496	-0.569683	-0.594073	-0.516998	-0.62304	-0.559343	-0.521722	0.342521	-0.603138	-0.0603759	-0.400237
1950	HiC_scaffold_2	36703614	-0.702699	-0.61649	-0.542315	-0.676068	-0.507771	-0.596828	-0.408768	-0.238508	-0.404338	-0.525973
1951	HiC_scaffold_2	36703837	-0.631918	-0.57682	-0.796777	-0.516855	-0.328549	-0.718467	-0.647085	-0.60632	-0.634812	-0.776167
1952	HiC_scaffold_2	36704118	-0.722047	-0.35296	-0.680831	-0.479228	-0.694154	-0.692911	-0.666573	-0.645623	-0.531284	-0.702612
1953	HiC_scaffold_2	36704176	-0.636332	-0.667501	-0.787892	-0.411235	-0.473583	-0.671478	-0.606284	-0.529369	-0.560952	0.853272
1954	HiC_scaffold_2	36704320	-0.466266	-0.56978	-0.414426	-0.670622	0.0677402	-0.677698	-0.358794	-0.56809	-0.340445	-0.423313
1955	HiC_scaffold_2	36704350	-0.732922	-0.691884	-0.706859	-0.207994	-0.537063	-0.690327	-0.605076	-0.630191	-0.539252	-0.581036
1956	HiC_scaffold_2	36705569	-0.703444	-0.424489	-0.680353	-0.58496	-0.73762	-0.596073	-0.69214	-0.664743	-0.109775	-0.340883
1957	HiC_scaffold_2	36705690	-0.608218	-0.718058	-0.686914	-0.454013	-0.500808	-0.652611	-0.649849	-0.529663	-0.495162	-0.744824
1958	HiC_scaffold_2	36706652	0.00817418	-0.651442	-0.718648	-0.425957	-0.535958	-0.589324	-0.562868	-0.516955	-0.617569	-0.544242
1959	HiC_scaffold_2	36706805	-0.565016	-0.575184	-0.69394	-0.623733	-0.567945	-0.211379	-0.526207	-0.645795	-0.655038	-0.726235
1960	HiC_scaffold_2	36706826	-0.134476	-0.481907	-0.761126	-0.383031	-0.508036	0.40002	-0.357298	-0.326961	-0.632253	-0.559532
1961	HiC_scaffold_2	36706847	-0.514151	-0.642199	-0.518457	-0.563011	-0.438005	-0.124748	-0.680311	-0.623697	-0.597635	-0.635899
1962	HiC_scaffold_2	36707416	-0.287258	-0.580755	-0.72605	-0.62284	-0.575739	0.0406419	-0.438017	-0.606214	-0.582678	-0.565623
1963	HiC_scaffold_2	36707442	-0.313972	-0.563996	-0.691457	-0.610055	-0.358615	-0.36507	-0.501483	-0.277391	-0.582097	-0.531136
1964	HiC_scaffold_2	36707455	0.209917	-0.676439	-0.78115	-0.467284	-0.548091	1.04293	-0.513839	-0.283346	-0.66334	-0.464288
1965	HiC_scaffold_2	36707487	-0.59872	-0.704719	-0.699274	-0.691948	-0.690796	-0.566678	-0.66286	-0.66286	-0.068354	-0.363582
1966	HiC_scaffold_2	36707512	-0.479111	-0.633689	-0.766192	-0.538802	-0.506709	-0.548505	-0.634924	-0.674792	-0.621766	-0.568234
1967	HiC_scaffold_2	36707805	-0.326574	-0.698948	-0.501745	-0.642465	-0.560099	-0.533266	-0.645181	-0.515586	-0.401122	-0.732664
1968	HiC_scaffold_2	36707991	0.0289777	-0.786828	-0.723308	-0.537437	-0.593835	-0.537512	-0.554302	-0.660867	-0.606407	-0.816303
1969	HiC_scaffold_2	36708028	-0.0447068	-0.637895	-0.685374	-0.053759	0.481944	-0.577427	0.0922995	-0.565208	-0.63242	-0.74958
1970	HiC_scaffold_2	36708054	-0.483029	-0.496604	-0.829621	-0.155846	-0.500382	-0.138322	-0.670683	-0.679272	-0.629931	-0.715006
1971	HiC_scaffold_2	36708055	0.711487	-0.667138	-0.771959	-0.303434	-0.489509	-0.299868	-0.642599	-0.638574	-0.014156	-0.480579
1972	HiC_scaffold_2	36708161	-0.666291	-0.5752	-0.726767	0.0281644	-0.623843	-0.440968	-0.636106	0.303239	-0.312302	-0.680228
1973	HiC_scaffold_2	36708364	-0.398646	-0.575625	-0.68723	-0.497518	-0.626978	-0.447673	0.025019	-0.404416	-0.258636	-0.490892
1974	HiC_scaffold_2	36708640	-0.496959	-0.616113	-0.71731	-0.58486	-0.476085	-0.397831	-0.358923	-0.416949	-0.397875	-0.582877
1975	HiC_scaffold_2	36709065	-0.437945	-0.461376	-0.679086	-0.439914	-0.552253	-0.120738	-0.74213	-0.535943	-0.568041	-0.648242
1976	HiC_scaffold_2	36709422	-0.504317	0.146872	-0.680811	-0.537303	-0.286241	-0.537842	-0.517641	-0.44676	-0.33596	-0.535421
1977	HiC_scaffold_2	36709434	-0.539689	-0.539388	-0.51391	-0.338367	-0.436092	-0.482197	-0.531682	-0.675265	-0.504789	-0.599031
1978	HiC_scaffold_2	36709713	-0.633129	-0.376978	-0.473105	-0.511351	-0.529134	-0.527975	-0.692697	-0.4687	-0.434436	-0.777622
1979	HiC_scaffold_2	36709785	-0.594125	-0.388245	-0.510548	-0.49485	-0.692739	-0.481881	-0.598169	-0.689838	-0.210567	-0.661922
1980	HiC_scaffold_2	36709817	-0.655274	-0.323343	-0.844482	-0.639388	-0.625765	-0.505122	-0.650315	-0.628784	0.310736	-0.162809
1981	HiC_scaffold_2	36709842	-0.652592	-0.293572	-0.616687	-0.573407	-0.465365	0.0522706	-0.0720653	0.452201	-0.307118	-0.646796
1982	HiC_scaffold_2	36709872	-0.397571	-0.115182	-0.467602	-0.388999	-0.572433	-0.586499	-0.664482	-0.566454	0.0640834	-0.753206
1983	HiC_scaffold_2	38545573	0.040721	-0.22479	-0.205359	-0.517427	-0.340093	-0.547478	-0.216654	-0.44447	-0.518973	-0.530163
1984	HiC_scaffold_2	38546390	-0.18502	-0.649384	-0.749507	-0.336742	-0.111136	-0.482026	-0.0906847	-0.621638	-0.205805	-0.790163
1985	HiC_scaffold_2	38546656	-0.375821	-0.417073	-0.535853	-0.563678	-0.262092	-0.369226	-0.521968	-0.562376	-0.505484	-0.537662
1986	HiC_scaffold_2	54835104	-0.568942	-0.23498	-0.608483	0.0752184	-0.167874	-0.636934	-0.425575	-0.53493	-0.387417	-0.763841
1987	HiC_scaffold_2	54835132	-0.65226	-0.704323	-0.152267	-0.623204	-0.581102	-0.649985	-0.45952	-0.607039	0.10738	0.0641209
1988	HiC_scaffold_2	54835419	-0.533132	-0.507351	-0.64643	-0.147264	-0.236782	-0.636576	-0.551062	-0.61055	-0.3086	-0.495135
1989	HiC_scaffold_2	54835731	-0.6631	-0.723354	-0.633614	-0.343931	-0.585578	-0.393157	-0.447234	-0.366572	-0.324726	-0.635074
1990	HiC_scaffold_2	54835867	-0.330562	-0.44562	-0.595012	-0.648474	-0.139902	-0.56141	-0.388755	-0.628951	-0.601054	-0.584743
1991	HiC_scaffold_2	54836016	-0.642122	-0.668168	-0.532866	-0.506877	-0.0949709	-0.611597	-0.269444	-0.515558	-0.492495	-0.713858
1992	HiC_scaffold_2	54836109	-0.261299	-0.696696	-0.432362	-0.3124	-0.568861	-0.545399	-0.464643	-0.582097	-0.344708	-0.584159
1993	HiC_scaffold_2	54836144	-0.613465	-0.620731	-0.395634	-0.334344	-0.619934	-0.553665	-0.241557	-0.375883	-0.416008	-0.657814
1994	HiC_scaffold_2	54836183	-0.625527	-0.257503	-0.0926316	0.735104	0.333306	-0.212788	0.0812393	-0.568202	-0.627935	-0.653725
1995	HiC_scaffold_2	54836190	-0.533622	-0.47987	-0.584009	-0.148393	-0.379604	-0.462571	-0.475942	-0.437279	-0.627567	-0.69086
1996	HiC_scaffold_2	54836288	-0.632458	0.34602	-0.38169	-0.294384	-0.156039	-0.415646	0.274643	-0.653588	-0.57193	-0.616436
1997	HiC_scaffold_2	54836860	-0.00519031	-0.268468	0.138208	0.0560659	0.123688	-0.522879	0.559008	-0.525886	-0.428711	-0.210483
1998	HiC_scaffold_2	54837400	-0.421774	-0.64407	-0.487116	0.298984	-0.564522	-0.596536	-0.168405	0.204771	-0.309538	-0.453285
[truncated: 5,874 more rows]
