# Supplementary material for: Global Invasion History and Genomic Signatures of Adaptation of the Highly Invasive Sycamore Lace Bug
Source: Genomics Proteomics Bioinformatics. 2024 Oct 14;22(6):qzae074. doi: 10.1093/gpbjnl/qzae074 (PMC11993305; doi:10.1093/gpbjnl/qzae074)
Supplement: qzae074_Supplementary_Data [file qzae074_supplementary_data.zip › Table S11.xlsx]

## Sheet: Table S11
Table S11 Kinship coefficient analysis for Corythucha ciliata samples
FID1	FID2	N_SNP	HetHet	IBS0	Kinship	Note
BEBR5	BEBR9	2696135	0.1317	0.0132	0.1942	BEBR9 excluded
BEBR6	BEBR7	2708033	0.167	0.0136	0.2696	BEBR7 excluded
CNBJ1	CNBJ8	2712486	0.2287	0.0066	0.276	CNBJ8 excluded
CNBJ1	USIN2	2717719	0.2393	0.0082	0.2078
CNBJ1	CNLZ6	2711074	0.1813	0.0185	0.1935
CNBJ1	CNSY3	2713947	0.1896	0.0181	0.1878
CNBJ1	CNYL9	2713218	0.198	0.0161	0.1831
CNBJ8	USIN2	2730547	0.2565	0.0063	0.2371
CNBJ8	CNYL9	2725922	0.2126	0.0129	0.2139
CNBJ8	CNSY3	2726580	0.197	0.0162	0.206
CNBJ8	KRSL9	2705815	0.1888	0.0148	0.1933
CNBJ8	CNLZ6	2723682	0.1892	0.0168	0.1929
CNBJ8	JPKT10	2714304	0.1818	0.0191	0.1777
CNCQ3	CNYL9	2725073	0.2083	0.0132	0.205
CNCQ3	CNSY3	2725678	0.1919	0.018	0.1914
CNCQ3	USIN2	2729404	0.2226	0.0106	0.1786
CNGY2	CNLS5	2706891	0.1592	0.019	0.1908
CNHH1	CNHH2	2714294	0.1652	0.0205	0.1789	CNHH2 excluded
CNLN2	CNLN7	2711038	0.1794	0.01	0.232	CNLN7 excluded
CNLS5	CNWH6	2712058	0.1647	0.0178	0.185
CNLZ6	CNSY3	2725861	0.188	0.0183	0.1827
CNSY1	CNSY3	2710864	0.1811	0.0121	0.179	CNSY3 excluded
CNSY3	CNYL9	2728348	0.2309	0.01	0.2447
CNSY3	USIN2	2732871	0.2398	0.0088	0.2102
CNTY1	CNTY5	2703951	0.1423	0.0031	0.2921	CNTY5 excluded
CNTY1	CNTY2	2705494	0.1404	0.0041	0.283	CNTY2 excluded
CNTY10	CNTY5	2703556	0.1444	0.0145	0.2463
CNTY10	CNTY7	2696144	0.1253	0.0207	0.1887	CNTY7 excluded
CNTY10	CNTY2	2701104	0.1459	0.0278	0.1845
CNTY2	CNTY5	2705633	0.162	0.0035	0.3304
CNWH1	CNWH6	2707781	0.1801	0.0141	0.223	CNWH6 excluded
CNWH1	CNYL9	2714327	0.1982	0.0161	0.1771
CNWH6	CNYL9	2719689	0.1991	0.0139	0.1853
CNYL2	CNYL9	2728234	0.1986	0.0139	0.1846	CNYL9 excluded
CNYL9	USIN2	2732233	0.2583	0.0067	0.2395
CNYL9	FRPA3	2725060	0.1962	0.0168	0.1799
FRPA3	USIN2	2729751	0.2422	0.0077	0.2139
ITML7	ITML9	2709624	0.1699	0.0053	0.3047	ITML9 excluded
ITML7	ITML8	2702312	0.1724	0.0152	0.273	ITML8 excluded
ITML8	ITML9	2706035	0.191	0.0049	0.3527
JPKT10	USIN2	2720476	0.243	0.007	0.2156
JPTK6	JPTK9	2674771	0.0789	0.0157	0.1787	JPTK9 excluded
USGE1	USGE3	2706705	0.1314	0.0217	0.1779	USGE3 excluded
USGE1	USGE5	2702652	0.1315	0.0219	0.1771	USGE5 excluded
USGE3	USGE5	2707765	0.1576	0.0194	0.2403
USGE4	USGE7	2679368	0.1252	0.0178	0.1798	USGE7 excluded
USGE7	USGE8	2687358	0.1599	0.0181	0.2564
USIN1	USIN9	2605619	0.1796	0.0078	0.3516	USIN9 excluded
USIN1	USIN5	2647586	0.1369	0.0242	0.1852	USIN5 excluded
USIN5	USIN9	2565994	0.1234	0.0161	0.1955
