# Supplementary material for: Global Invasion History and Genomic Signatures of Adaptation of the Highly Invasive Sycamore Lace Bug
Source: Genomics Proteomics Bioinformatics. 2024 Oct 14;22(6):qzae074. doi: 10.1093/gpbjnl/qzae074 (PMC11993305; doi:10.1093/gpbjnl/qzae074)
Supplement: qzae074_Supplementary_Data [file qzae074_supplementary_data.zip › Table S15.xlsx]

## Sheet: Table S15
Table S15 List of SNPs identified in selection analysis across Corythucha ciliata samples
Europe versus USA
Chromosome	Position	Reference	Variant	Generic information	Gene region
HiC_scaffold_6	22370046	G	A	synonymous_variant	HiC_scaffold_6.g11207
HiC_scaffold_6	22370289	A	T	upstream_gene_variant	HiC_scaffold_6.g11207
HiC_scaffold_6	22370698	G	T	upstream_gene_variant	HiC_scaffold_6.g11207
HiC_scaffold_6	22371650	T	C	upstream_gene_variant	HiC_scaffold_6.g11207
HiC_scaffold_6	22373990	T	C	upstream_gene_variant	HiC_scaffold_6.g11207
HiC_scaffold_6	22374376	A	T	upstream_gene_variant	HiC_scaffold_6.g11207
HiC_scaffold_6	22374462	A	G	upstream_gene_variant	HiC_scaffold_6.g11207
HiC_scaffold_6	22374554	A	T	upstream_gene_variant	HiC_scaffold_6.g11207
HiC_scaffold_6	22374897	A	C	upstream_gene_variant	HiC_scaffold_6.g11207
HiC_scaffold_6	22374960	G	A	upstream_gene_variant	HiC_scaffold_6.g11207
HiC_scaffold_6	22375006	G	C	upstream_gene_variant	HiC_scaffold_6.g11207
HiC_scaffold_6	22375009	A	G	upstream_gene_variant	HiC_scaffold_6.g11207
HiC_scaffold_6	22375463	A	C	intergenic_region	HiC_scaffold_6.g11207-HiC_scaffold_6.g11208
HiC_scaffold_6	22375935	A	C	intergenic_region	HiC_scaffold_6.g11207-HiC_scaffold_6.g11208
HiC_scaffold_6	22376124	T	C	intergenic_region	HiC_scaffold_6.g11207-HiC_scaffold_6.g11208
HiC_scaffold_6	22376361	T	C	intergenic_region	HiC_scaffold_6.g11207-HiC_scaffold_6.g11208
HiC_scaffold_6	22376409	G	T	intergenic_region	HiC_scaffold_6.g11207-HiC_scaffold_6.g11208
HiC_scaffold_6	22376894	T	C	intergenic_region	HiC_scaffold_6.g11207-HiC_scaffold_6.g11208
HiC_scaffold_6	22376971	A	T	intergenic_region	HiC_scaffold_6.g11207-HiC_scaffold_6.g11208
HiC_scaffold_6	22377001	A	G	intergenic_region	HiC_scaffold_6.g11207-HiC_scaffold_6.g11208
HiC_scaffold_6	22377141	T	C	intergenic_region	HiC_scaffold_6.g11207-HiC_scaffold_6.g11208
HiC_scaffold_6	22377219	G	A	intergenic_region	HiC_scaffold_6.g11207-HiC_scaffold_6.g11208
HiC_scaffold_6	22379081	G	A	intergenic_region	HiC_scaffold_6.g11207-HiC_scaffold_6.g11208
HiC_scaffold_6	22379619	A	G	intergenic_region	HiC_scaffold_6.g11207-HiC_scaffold_6.g11208
HiC_scaffold_6	22379646	A	T	intergenic_region	HiC_scaffold_6.g11207-HiC_scaffold_6.g11208
HiC_scaffold_6	22379717	C	A	intergenic_region	HiC_scaffold_6.g11207-HiC_scaffold_6.g11208
HiC_scaffold_6	22379730	A	G	intergenic_region	HiC_scaffold_6.g11207-HiC_scaffold_6.g11208
HiC_scaffold_6	22380122	G	A	intergenic_region	HiC_scaffold_6.g11207-HiC_scaffold_6.g11208
HiC_scaffold_6	22389209	A	T	intergenic_region	HiC_scaffold_6.g11207-HiC_scaffold_6.g11208
HiC_scaffold_6	22389219	C	T	intergenic_region	HiC_scaffold_6.g11207-HiC_scaffold_6.g11208
HiC_scaffold_6	22389759	T	C	intergenic_region	HiC_scaffold_6.g11207-HiC_scaffold_6.g11208
HiC_scaffold_6	30339629	A	T	intergenic_region	HiC_scaffold_6.g11541-HiC_scaffold_6.g11542
HiC_scaffold_6	30339743	A	G	intergenic_region	HiC_scaffold_6.g11541-HiC_scaffold_6.g11542
HiC_scaffold_6	30339873	C	T	intergenic_region	HiC_scaffold_6.g11541-HiC_scaffold_6.g11542
HiC_scaffold_6	40210740	G	T	synonymous_variant	HiC_scaffold_6.g11940
HiC_scaffold_6	40210892	C	G	upstream_gene_variant	HiC_scaffold_6.g11941
HiC_scaffold_6	40211894	T	A	upstream_gene_variant	HiC_scaffold_6.g11940
HiC_scaffold_6	40215707	A	G	upstream_gene_variant	HiC_scaffold_6.g11940
HiC_scaffold_6	40215967	A	G	upstream_gene_variant	HiC_scaffold_6.g11940
HiC_scaffold_6	50571170	A	T	intron_variant	HiC_scaffold_6.g12321
HiC_scaffold_6	50571287	T	C	intron_variant	HiC_scaffold_6.g12321
HiC_scaffold_6	50571311	C	T	intron_variant	HiC_scaffold_6.g12321
HiC_scaffold_6	50571312	C	T	intron_variant	HiC_scaffold_6.g12321
HiC_scaffold_6	50571347	A	G	intron_variant	HiC_scaffold_6.g12321
HiC_scaffold_6	50571349	C	T	intron_variant	HiC_scaffold_6.g12321
HiC_scaffold_6	50571359	C	T	intron_variant	HiC_scaffold_6.g12321
HiC_scaffold_6	50571432	A	C	intron_variant	HiC_scaffold_6.g12321
HiC_scaffold_6	50571471	G	T	intron_variant	HiC_scaffold_6.g12321
HiC_scaffold_6	50571482	C	T	intron_variant	HiC_scaffold_6.g12321
HiC_scaffold_6	50571521	T	C	intron_variant	HiC_scaffold_6.g12321
HiC_scaffold_6	50571560	A	G	intron_variant	HiC_scaffold_6.g12321
HiC_scaffold_6	50571607	C	T	intron_variant	HiC_scaffold_6.g12321
HiC_scaffold_6	50571626	G	A	intron_variant	HiC_scaffold_6.g12321
HiC_scaffold_6	50571861	T	C	intron_variant	HiC_scaffold_6.g12321
HiC_scaffold_6	50572037	C	T	intron_variant	HiC_scaffold_6.g12321
HiC_scaffold_6	50572605	T	C	intron_variant	HiC_scaffold_6.g12321
HiC_scaffold_6	50572829	C	T	intron_variant	HiC_scaffold_6.g12321
HiC_scaffold_6	50573451	C	A	intron_variant	HiC_scaffold_6.g12321
HiC_scaffold_6	50573507	C	T	intron_variant	HiC_scaffold_6.g12321
HiC_scaffold_6	50573754	A	G	intron_variant	HiC_scaffold_6.g12321
HiC_scaffold_6	50573755	T	C	intron_variant	HiC_scaffold_6.g12321
HiC_scaffold_6	50573996	G	A	intron_variant	HiC_scaffold_6.g12321
HiC_scaffold_6	50574039	G	A	intron_variant	HiC_scaffold_6.g12321
HiC_scaffold_6	50574198	A	T	intron_variant	HiC_scaffold_6.g12321
HiC_scaffold_6	50574226	C	A	intron_variant	HiC_scaffold_6.g12321
HiC_scaffold_6	50574253	G	A	intron_variant	HiC_scaffold_6.g12321
HiC_scaffold_6	50574342	C	T	intron_variant	HiC_scaffold_6.g12321
HiC_scaffold_6	50574375	G	T	intron_variant	HiC_scaffold_6.g12321
HiC_scaffold_6	50574437	T	C	intron_variant	HiC_scaffold_6.g12321
HiC_scaffold_6	50574469	C	A	intron_variant	HiC_scaffold_6.g12321
HiC_scaffold_6	50574567	G	A	intron_variant	HiC_scaffold_6.g12321
HiC_scaffold_6	50574627	T	A	intron_variant	HiC_scaffold_6.g12321
HiC_scaffold_6	50576639	T	G	intron_variant	HiC_scaffold_6.g12321
HiC_scaffold_6	50576816	G	A	intron_variant	HiC_scaffold_6.g12321
HiC_scaffold_6	50576848	A	G	intron_variant	HiC_scaffold_6.g12321
HiC_scaffold_6	50576896	C	T	intron_variant	HiC_scaffold_6.g12321
HiC_scaffold_6	50577109	C	A	intron_variant	HiC_scaffold_6.g12321
HiC_scaffold_6	50577298	G	T	intron_variant	HiC_scaffold_6.g12321
HiC_scaffold_6	50577323	G	A	intron_variant	HiC_scaffold_6.g12321
HiC_scaffold_6	50577384	T	G	intron_variant	HiC_scaffold_6.g12321
HiC_scaffold_6	50577428	T	C	intron_variant	HiC_scaffold_6.g12321
HiC_scaffold_6	50577497	C	A	intron_variant	HiC_scaffold_6.g12321
HiC_scaffold_6	50577533	T	G	intron_variant	HiC_scaffold_6.g12321
HiC_scaffold_6	50577702	A	T	intron_variant	HiC_scaffold_6.g12321
HiC_scaffold_6	50577787	T	C	intron_variant	HiC_scaffold_6.g12321
HiC_scaffold_6	50577822	T	A	intron_variant	HiC_scaffold_6.g12321
HiC_scaffold_6	50577832	A	T	intron_variant	HiC_scaffold_6.g12321
HiC_scaffold_6	50577847	G	T	intron_variant	HiC_scaffold_6.g12321
HiC_scaffold_6	50578005	C	T	intron_variant	HiC_scaffold_6.g12321
HiC_scaffold_6	50578398	A	C	intron_variant	HiC_scaffold_6.g12321
HiC_scaffold_6	50578431	C	A	intron_variant	HiC_scaffold_6.g12321
HiC_scaffold_6	50578530	T	A	intron_variant	HiC_scaffold_6.g12321
HiC_scaffold_6	50578604	G	A	intron_variant	HiC_scaffold_6.g12321
HiC_scaffold_6	50578645	A	G	intron_variant	HiC_scaffold_6.g12321
HiC_scaffold_6	50578785	C	T	intron_variant	HiC_scaffold_6.g12321
HiC_scaffold_6	50578812	C	A	intron_variant	HiC_scaffold_6.g12321
HiC_scaffold_6	50578825	A	T	intron_variant	HiC_scaffold_6.g12321
HiC_scaffold_6	50578843	G	A	intron_variant	HiC_scaffold_6.g12321
HiC_scaffold_6	50578939	A	G	intron_variant	HiC_scaffold_6.g12321
HiC_scaffold_6	50578978	C	A	intron_variant	HiC_scaffold_6.g12321
HiC_scaffold_6	50579149	A	T	intron_variant	HiC_scaffold_6.g12321
HiC_scaffold_6	50579305	T	G	stop_lost	HiC_scaffold_6.g12321
HiC_scaffold_6	50579373	G	A	intron_variant	HiC_scaffold_6.g12321
HiC_scaffold_6	50579410	G	C	intron_variant	HiC_scaffold_6.g12321
HiC_scaffold_6	50579432	G	A	intron_variant	HiC_scaffold_6.g12321
HiC_scaffold_6	50579433	A	T	intron_variant	HiC_scaffold_6.g12321
HiC_scaffold_6	50579451	C	T	intron_variant	HiC_scaffold_6.g12321
HiC_scaffold_6	50579472	G	A	intron_variant	HiC_scaffold_6.g12321
HiC_scaffold_6	50579554	T	A	intron_variant	HiC_scaffold_6.g12321
HiC_scaffold_6	50579635	A	C	intron_variant	HiC_scaffold_6.g12321
HiC_scaffold_6	50579736	C	T	intron_variant	HiC_scaffold_6.g12321
HiC_scaffold_6	50579822	G	A	intron_variant	HiC_scaffold_6.g12321
HiC_scaffold_6	52600061	G	A	intron_variant	HiC_scaffold_6.g12398
HiC_scaffold_6	52600067	G	A	intron_variant	HiC_scaffold_6.g12398
HiC_scaffold_6	52600530	A	G	intron_variant	HiC_scaffold_6.g12398
HiC_scaffold_6	52600591	A	T	intron_variant	HiC_scaffold_6.g12398
HiC_scaffold_6	52600983	T	A	intron_variant	HiC_scaffold_6.g12398
HiC_scaffold_6	52601004	A	T	intron_variant	HiC_scaffold_6.g12398
HiC_scaffold_6	52601028	C	T	intron_variant	HiC_scaffold_6.g12398
HiC_scaffold_6	52601826	A	C	5_prime_UTR_premature_start_codon_gain_variant	HiC_scaffold_6.g12398
HiC_scaffold_6	52601844	A	T	5_prime_UTR_variant	HiC_scaffold_6.g12398
HiC_scaffold_6	52601897	T	A	5_prime_UTR_premature_start_codon_gain_variant	HiC_scaffold_6.g12398
HiC_scaffold_6	52602068	G	T	5_prime_UTR_variant	HiC_scaffold_6.g12398
HiC_scaffold_6	52602723	T	G	intron_variant	HiC_scaffold_6.g12398
HiC_scaffold_6	52602838	G	C	intron_variant	HiC_scaffold_6.g12398
HiC_scaffold_6	52603346	T	C	intron_variant	HiC_scaffold_6.g12398
HiC_scaffold_6	52603419	C	T	intron_variant	HiC_scaffold_6.g12398
HiC_scaffold_6	52603515	G	A	intron_variant	HiC_scaffold_6.g12398
HiC_scaffold_6	52603556	A	C	intron_variant	HiC_scaffold_6.g12398
HiC_scaffold_6	52603603	G	A	intron_variant	HiC_scaffold_6.g12398
HiC_scaffold_6	52603644	A	G	intron_variant	HiC_scaffold_6.g12398
HiC_scaffold_6	52603700	T	C	intron_variant	HiC_scaffold_6.g12398
HiC_scaffold_6	52603702	C	T	intron_variant	HiC_scaffold_6.g12398
HiC_scaffold_6	52603727	C	G	intron_variant	HiC_scaffold_6.g12398
HiC_scaffold_6	52603903	C	A	intron_variant	HiC_scaffold_6.g12398
HiC_scaffold_6	52603952	T	G	intron_variant	HiC_scaffold_6.g12398
HiC_scaffold_6	52603996	A	T	intron_variant	HiC_scaffold_6.g12398
HiC_scaffold_6	52604071	T	C	intron_variant	HiC_scaffold_6.g12398
HiC_scaffold_6	52604168	T	C	intron_variant	HiC_scaffold_6.g12398
HiC_scaffold_6	52604270	C	T	intron_variant	HiC_scaffold_6.g12398
HiC_scaffold_6	52604302	C	A	intron_variant	HiC_scaffold_6.g12398
HiC_scaffold_6	52604417	G	A	intron_variant	HiC_scaffold_6.g12398
HiC_scaffold_6	52604474	G	A	intron_variant	HiC_scaffold_6.g12398
HiC_scaffold_6	52604656	A	T	intron_variant	HiC_scaffold_6.g12398
HiC_scaffold_6	52604707	T	G	intron_variant	HiC_scaffold_6.g12398
HiC_scaffold_6	52604743	T	G	intron_variant	HiC_scaffold_6.g12398
HiC_scaffold_6	52604779	G	T	intron_variant	HiC_scaffold_6.g12398
HiC_scaffold_6	52604866	G	T	intron_variant	HiC_scaffold_6.g12398
HiC_scaffold_6	52604883	T	C	intron_variant	HiC_scaffold_6.g12398
HiC_scaffold_6	52605016	A	T	intron_variant	HiC_scaffold_6.g12398
HiC_scaffold_6	52605063	G	C	intron_variant	HiC_scaffold_6.g12398
HiC_scaffold_6	52605530	A	C	5_prime_UTR_variant	HiC_scaffold_6.g12398
HiC_scaffold_6	52605797	C	T	5_prime_UTR_premature_start_codon_gain_variant	HiC_scaffold_6.g12398
HiC_scaffold_6	52605996	A	T	upstream_gene_variant	HiC_scaffold_6.g12398
HiC_scaffold_6	52606090	C	A	upstream_gene_variant	HiC_scaffold_6.g12398
HiC_scaffold_6	52606340	C	T	upstream_gene_variant	HiC_scaffold_6.g12398
HiC_scaffold_6	52606811	A	C	upstream_gene_variant	HiC_scaffold_6.g12398
HiC_scaffold_6	52607001	T	A	upstream_gene_variant	HiC_scaffold_6.g12398
HiC_scaffold_6	52607260	G	A	upstream_gene_variant	HiC_scaffold_6.g12398
HiC_scaffold_6	52607333	A	G	upstream_gene_variant	HiC_scaffold_6.g12398
HiC_scaffold_6	52607335	C	T	upstream_gene_variant	HiC_scaffold_6.g12398
HiC_scaffold_6	52607451	C	T	upstream_gene_variant	HiC_scaffold_6.g12398
HiC_scaffold_6	52607467	G	A	upstream_gene_variant	HiC_scaffold_6.g12398
HiC_scaffold_6	52607588	A	G	upstream_gene_variant	HiC_scaffold_6.g12398
HiC_scaffold_6	52608488	C	A	upstream_gene_variant	HiC_scaffold_6.g12398
HiC_scaffold_6	52608507	C	T	upstream_gene_variant	HiC_scaffold_6.g12398
HiC_scaffold_6	52608516	G	T	upstream_gene_variant	HiC_scaffold_6.g12398
HiC_scaffold_6	52608541	G	A	upstream_gene_variant	HiC_scaffold_6.g12398
HiC_scaffold_6	52608563	T	C	upstream_gene_variant	HiC_scaffold_6.g12398
HiC_scaffold_6	52608581	T	A	upstream_gene_variant	HiC_scaffold_6.g12398
HiC_scaffold_6	52608586	A	G	upstream_gene_variant	HiC_scaffold_6.g12398
HiC_scaffold_6	52608960	G	A	upstream_gene_variant	HiC_scaffold_6.g12398
HiC_scaffold_6	52609028	T	G	upstream_gene_variant	HiC_scaffold_6.g12398
HiC_scaffold_6	52609139	C	T	upstream_gene_variant	HiC_scaffold_6.g12398
HiC_scaffold_6	52609140	C	T	upstream_gene_variant	HiC_scaffold_6.g12398
HiC_scaffold_6	52609414	A	C	upstream_gene_variant	HiC_scaffold_6.g12398
HiC_scaffold_6	52609594	C	G	upstream_gene_variant	HiC_scaffold_6.g12398
HiC_scaffold_6	52609709	T	C	upstream_gene_variant	HiC_scaffold_6.g12398
HiC_scaffold_6	52609757	G	A	upstream_gene_variant	HiC_scaffold_6.g12398
HiC_scaffold_6	52609789	A	T	upstream_gene_variant	HiC_scaffold_6.g12398
HiC_scaffold_6	52609796	T	C	upstream_gene_variant	HiC_scaffold_6.g12398
HiC_scaffold_6	52609885	C	G	upstream_gene_variant	HiC_scaffold_6.g12398
HiC_scaffold_6	52609935	A	G	upstream_gene_variant	HiC_scaffold_6.g12398
HiC_scaffold_2	8406431	A	G	intron_variant	HiC_scaffold_2.g02677
HiC_scaffold_2	8406438	G	A	intron_variant	HiC_scaffold_2.g02677
HiC_scaffold_2	8406628	T	C	intron_variant	HiC_scaffold_2.g02677
HiC_scaffold_2	8406821	T	C	intron_variant	HiC_scaffold_2.g02677
HiC_scaffold_2	8406883	A	C	intron_variant	HiC_scaffold_2.g02677
HiC_scaffold_2	8406908	T	G	intron_variant	HiC_scaffold_2.g02677
HiC_scaffold_2	8407416	A	G	intron_variant	HiC_scaffold_2.g02677
HiC_scaffold_2	8408804	C	T	intron_variant	HiC_scaffold_2.g02677
HiC_scaffold_2	17024469	C	A	downstream_gene_variant	HiC_scaffold_2.g02890
HiC_scaffold_2	17024577	T	C	downstream_gene_variant	HiC_scaffold_2.g02891
HiC_scaffold_2	17024699	A	G	downstream_gene_variant	HiC_scaffold_2.g02891
HiC_scaffold_2	17025531	T	C	downstream_gene_variant	HiC_scaffold_2.g02891
HiC_scaffold_2	17025654	G	A	downstream_gene_variant	HiC_scaffold_2.g02891
HiC_scaffold_2	17025734	C	A	downstream_gene_variant	HiC_scaffold_2.g02891
HiC_scaffold_2	17026372	A	G	intergenic_region	HiC_scaffold_2.g02891-HiC_scaffold_2.g02892
HiC_scaffold_2	17026504	C	T	intergenic_region	HiC_scaffold_2.g02891-HiC_scaffold_2.g02892
HiC_scaffold_2	17026568	A	G	intergenic_region	HiC_scaffold_2.g02891-HiC_scaffold_2.g02892
HiC_scaffold_2	17026711	T	G	intergenic_region	HiC_scaffold_2.g02891-HiC_scaffold_2.g02892
HiC_scaffold_2	17026852	C	T	intergenic_region	HiC_scaffold_2.g02891-HiC_scaffold_2.g02892
HiC_scaffold_2	17026863	A	T	intergenic_region	HiC_scaffold_2.g02891-HiC_scaffold_2.g02892
HiC_scaffold_2	17026969	G	T	intergenic_region	HiC_scaffold_2.g02891-HiC_scaffold_2.g02892
HiC_scaffold_2	17027034	G	A	intergenic_region	HiC_scaffold_2.g02891-HiC_scaffold_2.g02892
HiC_scaffold_2	17027076	T	A	intergenic_region	HiC_scaffold_2.g02891-HiC_scaffold_2.g02892
HiC_scaffold_2	17027104	C	T	intergenic_region	HiC_scaffold_2.g02891-HiC_scaffold_2.g02892
HiC_scaffold_2	17027215	T	C	intergenic_region	HiC_scaffold_2.g02891-HiC_scaffold_2.g02892
HiC_scaffold_2	22977246	G	C	intron_variant	HiC_scaffold_2.g03121
HiC_scaffold_2	22977329	T	C	intron_variant	HiC_scaffold_2.g03121
HiC_scaffold_2	22977417	T	G	intron_variant	HiC_scaffold_2.g03121
HiC_scaffold_2	22977429	T	A	intron_variant	HiC_scaffold_2.g03121
HiC_scaffold_2	22977457	A	G	intron_variant	HiC_scaffold_2.g03121
HiC_scaffold_2	22977661	A	G	intron_variant	HiC_scaffold_2.g03121
HiC_scaffold_2	22977756	A	G	intron_variant	HiC_scaffold_2.g03121
HiC_scaffold_2	22977872	G	A	intron_variant	HiC_scaffold_2.g03121
HiC_scaffold_2	22977920	A	G	intron_variant	HiC_scaffold_2.g03121
HiC_scaffold_2	22977922	G	C	intron_variant	HiC_scaffold_2.g03121
HiC_scaffold_2	22977976	C	T	intron_variant	HiC_scaffold_2.g03121
HiC_scaffold_2	22978012	C	A	intron_variant	HiC_scaffold_2.g03121
HiC_scaffold_2	22978302	T	G	intron_variant	HiC_scaffold_2.g03121
HiC_scaffold_2	22978415	A	G	intron_variant	HiC_scaffold_2.g03121
HiC_scaffold_2	22978447	A	G	intron_variant	HiC_scaffold_2.g03121
HiC_scaffold_2	22978488	G	A	intron_variant	HiC_scaffold_2.g03121
HiC_scaffold_2	22978551	C	T	intron_variant	HiC_scaffold_2.g03121
HiC_scaffold_2	22978552	A	C	intron_variant	HiC_scaffold_2.g03121
HiC_scaffold_2	22978563	G	A	intron_variant	HiC_scaffold_2.g03121
HiC_scaffold_2	22978577	A	C	intron_variant	HiC_scaffold_2.g03121
HiC_scaffold_2	22978761	G	A	intron_variant	HiC_scaffold_2.g03121
HiC_scaffold_2	22978781	T	A	intron_variant	HiC_scaffold_2.g03121
HiC_scaffold_2	22978791	T	C	intron_variant	HiC_scaffold_2.g03121
HiC_scaffold_2	22978857	C	T	intron_variant	HiC_scaffold_2.g03121
HiC_scaffold_2	22979158	C	A	intron_variant	HiC_scaffold_2.g03121
HiC_scaffold_2	22979327	G	A	intron_variant	HiC_scaffold_2.g03121
HiC_scaffold_2	22979440	A	C	intron_variant	HiC_scaffold_2.g03121
HiC_scaffold_2	22979552	A	T	intron_variant	HiC_scaffold_2.g03121
HiC_scaffold_2	22979566	T	C	intron_variant	HiC_scaffold_2.g03121
HiC_scaffold_2	22979647	T	A	intron_variant	HiC_scaffold_2.g03121
HiC_scaffold_2	22979750	A	G	intron_variant	HiC_scaffold_2.g03121
HiC_scaffold_2	22979808	T	A	intron_variant	HiC_scaffold_2.g03121
HiC_scaffold_2	22979815	C	T	intron_variant	HiC_scaffold_2.g03121
HiC_scaffold_2	22979839	A	G	intron_variant	HiC_scaffold_2.g03121
HiC_scaffold_2	22979855	C	T	intron_variant	HiC_scaffold_2.g03121
HiC_scaffold_2	22979881	T	C	intron_variant	HiC_scaffold_2.g03121
HiC_scaffold_2	22979906	C	T	intron_variant	HiC_scaffold_2.g03121
HiC_scaffold_2	22979958	C	T	intron_variant	HiC_scaffold_2.g03121
HiC_scaffold_2	22979991	C	T	intron_variant	HiC_scaffold_2.g03121
HiC_scaffold_2	22980027	T	C	intron_variant	HiC_scaffold_2.g03121
HiC_scaffold_2	22980037	A	G	intron_variant	HiC_scaffold_2.g03121
HiC_scaffold_2	22980082	A	T	intron_variant	HiC_scaffold_2.g03121
HiC_scaffold_2	22980105	G	A	intron_variant	HiC_scaffold_2.g03121
HiC_scaffold_2	22980214	C	A	intron_variant	HiC_scaffold_2.g03121
HiC_scaffold_2	22980304	A	C	intron_variant	HiC_scaffold_2.g03121
HiC_scaffold_2	22980336	T	C	intron_variant	HiC_scaffold_2.g03121
HiC_scaffold_2	22980543	C	T	intron_variant	HiC_scaffold_2.g03121
HiC_scaffold_2	22980558	A	G	intron_variant	HiC_scaffold_2.g03121
HiC_scaffold_2	22980696	C	T	intron_variant	HiC_scaffold_2.g03121
HiC_scaffold_2	22985793	A	T	intron_variant	HiC_scaffold_2.g03121
HiC_scaffold_2	22986037	A	C	intron_variant	HiC_scaffold_2.g03121
HiC_scaffold_2	22986349	C	T	intron_variant	HiC_scaffold_2.g03121
HiC_scaffold_2	22986526	T	C	intron_variant	HiC_scaffold_2.g03121
HiC_scaffold_2	22986544	G	T	intron_variant	HiC_scaffold_2.g03121
HiC_scaffold_2	22986644	C	A	intron_variant	HiC_scaffold_2.g03121
HiC_scaffold_2	22986715	G	A	intron_variant	HiC_scaffold_2.g03121
HiC_scaffold_2	22986755	G	C	intron_variant	HiC_scaffold_2.g03121
HiC_scaffold_2	22986781	C	G	intron_variant	HiC_scaffold_2.g03121
HiC_scaffold_2	22986985	C	A	intron_variant	HiC_scaffold_2.g03121
HiC_scaffold_2	22987026	A	T	intron_variant	HiC_scaffold_2.g03121
HiC_scaffold_2	22987112	A	T	intron_variant	HiC_scaffold_2.g03121
HiC_scaffold_2	22987185	C	T	intron_variant	HiC_scaffold_2.g03121
HiC_scaffold_2	22987423	T	G	intron_variant	HiC_scaffold_2.g03121
HiC_scaffold_2	22987494	A	T	intron_variant	HiC_scaffold_2.g03121
HiC_scaffold_2	22987554	C	T	intron_variant	HiC_scaffold_2.g03121
HiC_scaffold_2	22987703	C	T	intron_variant	HiC_scaffold_2.g03121
HiC_scaffold_2	22987741	T	A	intron_variant	HiC_scaffold_2.g03121
HiC_scaffold_2	22987828	C	A	intron_variant	HiC_scaffold_2.g03121
HiC_scaffold_2	22987908	G	A	intron_variant	HiC_scaffold_2.g03121
HiC_scaffold_2	22987925	A	T	intron_variant	HiC_scaffold_2.g03121
HiC_scaffold_2	22987951	T	C	intron_variant	HiC_scaffold_2.g03121
HiC_scaffold_2	22987999	A	G	intron_variant	HiC_scaffold_2.g03121
HiC_scaffold_2	22988101	T	A	intron_variant	HiC_scaffold_2.g03121
HiC_scaffold_2	22988273	A	T	intron_variant	HiC_scaffold_2.g03121
HiC_scaffold_2	22989436	A	T	intron_variant	HiC_scaffold_2.g03121
HiC_scaffold_2	22989478	A	C	intron_variant	HiC_scaffold_2.g03121
HiC_scaffold_2	24425776	G	T	intergenic_region	HiC_scaffold_2.g03190-HiC_scaffold_2.g03191
HiC_scaffold_2	24425968	G	C	intergenic_region	HiC_scaffold_2.g03190-HiC_scaffold_2.g03191
HiC_scaffold_2	24426400	A	C	intergenic_region	HiC_scaffold_2.g03190-HiC_scaffold_2.g03191
HiC_scaffold_2	24433638	G	A	intergenic_region	HiC_scaffold_2.g03190-HiC_scaffold_2.g03191
HiC_scaffold_2	24434340	T	C	intergenic_region	HiC_scaffold_2.g03190-HiC_scaffold_2.g03191
HiC_scaffold_2	27952046	G	T	intergenic_region	HiC_scaffold_2.g03281-HiC_scaffold_2.g03282
HiC_scaffold_2	27958532	G	A	intergenic_region	HiC_scaffold_2.g03281-HiC_scaffold_2.g03282
HiC_scaffold_2	27958737	A	G	intergenic_region	HiC_scaffold_2.g03281-HiC_scaffold_2.g03282
HiC_scaffold_2	27959033	C	T	intergenic_region	HiC_scaffold_2.g03281-HiC_scaffold_2.g03282
HiC_scaffold_2	28879222	C	A	synonymous_variant	HiC_scaffold_2.g03309
HiC_scaffold_2	28879232	A	T	missense_variant	HiC_scaffold_2.g03309
HiC_scaffold_2	28879255	G	T	missense_variant	HiC_scaffold_2.g03309
HiC_scaffold_2	28879256	C	T	missense_variant	HiC_scaffold_2.g03309
HiC_scaffold_2	28879274	A	G	missense_variant	HiC_scaffold_2.g03309
HiC_scaffold_2	28879307	C	A	missense_variant	HiC_scaffold_2.g03309
HiC_scaffold_2	28879368	T	C	missense_variant	HiC_scaffold_2.g03309
HiC_scaffold_2	28879380	C	T	missense_variant	HiC_scaffold_2.g03309
HiC_scaffold_2	28879411	G	A	synonymous_variant	HiC_scaffold_2.g03309
HiC_scaffold_2	28879415	G	A	missense_variant	HiC_scaffold_2.g03309
HiC_scaffold_2	28879525	C	T	synonymous_variant	HiC_scaffold_2.g03309
HiC_scaffold_2	28879526	A	G	missense_variant	HiC_scaffold_2.g03309
HiC_scaffold_2	28879549	C	A	synonymous_variant	HiC_scaffold_2.g03309
HiC_scaffold_2	28879581	G	A	missense_variant	HiC_scaffold_2.g03309
HiC_scaffold_2	28879617	G	A	stop_retained_variant	HiC_scaffold_2.g03309
HiC_scaffold_2	28879685	G	A	missense_variant	HiC_scaffold_2.g03309
HiC_scaffold_2	28879688	A	T	missense_variant	HiC_scaffold_2.g03309
HiC_scaffold_2	28879711	C	T	synonymous_variant	HiC_scaffold_2.g03309
HiC_scaffold_2	28879721	G	A	missense_variant	HiC_scaffold_2.g03309
HiC_scaffold_2	28879742	G	A	missense_variant	HiC_scaffold_2.g03309
HiC_scaffold_2	28879790	G	A	missense_variant	HiC_scaffold_2.g03309
HiC_scaffold_2	28879814	A	G	missense_variant	HiC_scaffold_2.g03309
HiC_scaffold_2	28879823	A	G	missense_variant	HiC_scaffold_2.g03309
HiC_scaffold_2	28879826	C	A	missense_variant	HiC_scaffold_2.g03309
HiC_scaffold_2	28879838	A	G	missense_variant	HiC_scaffold_2.g03309
HiC_scaffold_2	28879841	A	T	missense_variant	HiC_scaffold_2.g03309
HiC_scaffold_2	28879853	G	A	missense_variant	HiC_scaffold_2.g03309
HiC_scaffold_2	28879855	A	T	missense_variant	HiC_scaffold_2.g03309
HiC_scaffold_2	28879878	A	T	stop_lost	HiC_scaffold_2.g03309
HiC_scaffold_2	28879879	A	C	stop_lost	HiC_scaffold_2.g03309
HiC_scaffold_2	28879901	A	G	missense_variant	HiC_scaffold_2.g03309
HiC_scaffold_2	28880003	C	T	missense_variant	HiC_scaffold_2.g03309
HiC_scaffold_2	28880039	A	G	missense_variant	HiC_scaffold_2.g03309
HiC_scaffold_2	28880078	G	A	upstream_gene_variant	HiC_scaffold_2.g03310
HiC_scaffold_2	28880081	T	G	upstream_gene_variant	HiC_scaffold_2.g03310
HiC_scaffold_2	28880109	A	T	upstream_gene_variant	HiC_scaffold_2.g03310
HiC_scaffold_2	28880124	G	A	splice_region_variant&synonymous_variant	HiC_scaffold_2.g03309
HiC_scaffold_2	28880144	G	A	missense_variant	HiC_scaffold_2.g03309
HiC_scaffold_2	28880175	C	A	synonymous_variant	HiC_scaffold_2.g03309
HiC_scaffold_2	28880189	A	T	stop_lost	HiC_scaffold_2.g03309
HiC_scaffold_2	28880230	C	T	missense_variant	HiC_scaffold_2.g03309
HiC_scaffold_2	28880249	C	T	missense_variant	HiC_scaffold_2.g03309
HiC_scaffold_2	28880270	G	A	missense_variant	HiC_scaffold_2.g03309
HiC_scaffold_2	28880301	T	C	upstream_gene_variant	HiC_scaffold_2.g03310
HiC_scaffold_2	28880318	G	C	upstream_gene_variant	HiC_scaffold_2.g03310
HiC_scaffold_2	28880361	G	A	missense_variant	HiC_scaffold_2.g03309
HiC_scaffold_2	28880379	A	C	missense_variant	HiC_scaffold_2.g03309
HiC_scaffold_2	28880388	T	A	missense_variant	HiC_scaffold_2.g03309
HiC_scaffold_2	28880415	A	C	missense_variant	HiC_scaffold_2.g03309
HiC_scaffold_2	28880452	C	G	missense_variant	HiC_scaffold_2.g03309
HiC_scaffold_2	28880508	C	T	missense_variant	HiC_scaffold_2.g03309
HiC_scaffold_2	28880528	C	T	synonymous_variant	HiC_scaffold_2.g03309
HiC_scaffold_2	28880544	C	T	stop_gained	HiC_scaffold_2.g03309
HiC_scaffold_2	28880574	A	G	missense_variant	HiC_scaffold_2.g03309
HiC_scaffold_2	28880580	T	C	missense_variant	HiC_scaffold_2.g03309
HiC_scaffold_2	28880594	G	A	synonymous_variant	HiC_scaffold_2.g03309
HiC_scaffold_2	28880597	T	C	synonymous_variant	HiC_scaffold_2.g03309
HiC_scaffold_2	28880613	G	A	missense_variant	HiC_scaffold_2.g03309
HiC_scaffold_2	28880616	A	G	missense_variant	HiC_scaffold_2.g03309
HiC_scaffold_2	28880627	T	C	synonymous_variant	HiC_scaffold_2.g03309
HiC_scaffold_2	28880658	T	C	stop_lost	HiC_scaffold_2.g03309
HiC_scaffold_2	28880692	T	G	missense_variant	HiC_scaffold_2.g03309
HiC_scaffold_2	28880701	G	A	missense_variant	HiC_scaffold_2.g03309
HiC_scaffold_2	28880715	G	T	stop_gained	HiC_scaffold_2.g03309
HiC_scaffold_2	28880741	C	T	synonymous_variant	HiC_scaffold_2.g03309
HiC_scaffold_2	28880756	A	C	upstream_gene_variant	HiC_scaffold_2.g03310
HiC_scaffold_2	28880864	T	C	missense_variant	HiC_scaffold_2.g03309
HiC_scaffold_2	28880988	G	C	upstream_gene_variant	HiC_scaffold_2.g03310
HiC_scaffold_2	28880990	A	G	upstream_gene_variant	HiC_scaffold_2.g03310
HiC_scaffold_2	28881060	A	C	upstream_gene_variant	HiC_scaffold_2.g03310
HiC_scaffold_2	28881084	C	T	upstream_gene_variant	HiC_scaffold_2.g03310
HiC_scaffold_2	28881099	T	C	upstream_gene_variant	HiC_scaffold_2.g03310
HiC_scaffold_2	29663124	A	C	intergenic_region	HiC_scaffold_2.g03347-HiC_scaffold_2.g03348
HiC_scaffold_2	29663612	T	C	intergenic_region	HiC_scaffold_2.g03347-HiC_scaffold_2.g03348
HiC_scaffold_2	29666392	T	A	intergenic_region	HiC_scaffold_2.g03347-HiC_scaffold_2.g03348
HiC_scaffold_2	29667279	A	G	intergenic_region	HiC_scaffold_2.g03347-HiC_scaffold_2.g03348
HiC_scaffold_2	29667710	C	T	intergenic_region	HiC_scaffold_2.g03347-HiC_scaffold_2.g03348
HiC_scaffold_2	29667763	A	C	intergenic_region	HiC_scaffold_2.g03347-HiC_scaffold_2.g03348
HiC_scaffold_2	29668548	C	T	intergenic_region	HiC_scaffold_2.g03347-HiC_scaffold_2.g03348
HiC_scaffold_2	29668572	G	A	intergenic_region	HiC_scaffold_2.g03347-HiC_scaffold_2.g03348
HiC_scaffold_2	29668749	G	T	intergenic_region	HiC_scaffold_2.g03347-HiC_scaffold_2.g03348
HiC_scaffold_2	29671682	A	T	intergenic_region	HiC_scaffold_2.g03347-HiC_scaffold_2.g03348
HiC_scaffold_2	29671905	C	A	intergenic_region	HiC_scaffold_2.g03347-HiC_scaffold_2.g03348
HiC_scaffold_2	29672080	G	A	intergenic_region	HiC_scaffold_2.g03347-HiC_scaffold_2.g03348
HiC_scaffold_2	29672196	G	A	intergenic_region	HiC_scaffold_2.g03347-HiC_scaffold_2.g03348
HiC_scaffold_2	29686969	C	T	synonymous_variant	HiC_scaffold_2.g03348
HiC_scaffold_2	29687004	A	G	missense_variant	HiC_scaffold_2.g03348
HiC_scaffold_2	29687020	A	G	synonymous_variant	HiC_scaffold_2.g03348
HiC_scaffold_2	29687048	A	G	missense_variant	HiC_scaffold_2.g03348
HiC_scaffold_2	29687109	T	A	missense_variant	HiC_scaffold_2.g03348
HiC_scaffold_2	29687128	C	A	synonymous_variant	HiC_scaffold_2.g03348
HiC_scaffold_2	29687185	G	A	synonymous_variant	HiC_scaffold_2.g03348
HiC_scaffold_2	29695380	A	G	intergenic_region	HiC_scaffold_2.g03348-HiC_scaffold_2.g03349
HiC_scaffold_2	29695401	T	C	intergenic_region	HiC_scaffold_2.g03348-HiC_scaffold_2.g03349
HiC_scaffold_2	29695484	G	A	intergenic_region	HiC_scaffold_2.g03348-HiC_scaffold_2.g03349
HiC_scaffold_2	29695564	T	G	intergenic_region	HiC_scaffold_2.g03348-HiC_scaffold_2.g03349
HiC_scaffold_2	29695692	A	T	intergenic_region	HiC_scaffold_2.g03348-HiC_scaffold_2.g03349
HiC_scaffold_2	29696357	G	T	intergenic_region	HiC_scaffold_2.g03348-HiC_scaffold_2.g03349
HiC_scaffold_2	29696398	A	G	intergenic_region	HiC_scaffold_2.g03348-HiC_scaffold_2.g03349
HiC_scaffold_2	29696553	C	G	intergenic_region	HiC_scaffold_2.g03348-HiC_scaffold_2.g03349
HiC_scaffold_2	29696555	C	T	intergenic_region	HiC_scaffold_2.g03348-HiC_scaffold_2.g03349
HiC_scaffold_2	29696819	T	C	intergenic_region	HiC_scaffold_2.g03348-HiC_scaffold_2.g03349
HiC_scaffold_2	29696842	G	A	intergenic_region	HiC_scaffold_2.g03348-HiC_scaffold_2.g03349
HiC_scaffold_2	29696876	C	A	intergenic_region	HiC_scaffold_2.g03348-HiC_scaffold_2.g03349
HiC_scaffold_2	29696910	T	C	intergenic_region	HiC_scaffold_2.g03348-HiC_scaffold_2.g03349
HiC_scaffold_2	29697063	T	G	intergenic_region	HiC_scaffold_2.g03348-HiC_scaffold_2.g03349
HiC_scaffold_2	29697086	C	T	intergenic_region	HiC_scaffold_2.g03348-HiC_scaffold_2.g03349
HiC_scaffold_2	29697175	G	A	intergenic_region	HiC_scaffold_2.g03348-HiC_scaffold_2.g03349
HiC_scaffold_2	29697608	G	A	intergenic_region	HiC_scaffold_2.g03348-HiC_scaffold_2.g03349
HiC_scaffold_2	29697725	G	A	intergenic_region	HiC_scaffold_2.g03348-HiC_scaffold_2.g03349
HiC_scaffold_2	29697888	A	T	intergenic_region	HiC_scaffold_2.g03348-HiC_scaffold_2.g03349
HiC_scaffold_2	29699218	T	G	intergenic_region	HiC_scaffold_2.g03348-HiC_scaffold_2.g03349
HiC_scaffold_2	29699504	A	T	intergenic_region	HiC_scaffold_2.g03348-HiC_scaffold_2.g03349
HiC_scaffold_2	29699644	C	T	intergenic_region	HiC_scaffold_2.g03348-HiC_scaffold_2.g03349
HiC_scaffold_2	29699845	C	T	intergenic_region	HiC_scaffold_2.g03348-HiC_scaffold_2.g03349
HiC_scaffold_2	29699865	C	A	intergenic_region	HiC_scaffold_2.g03348-HiC_scaffold_2.g03349
HiC_scaffold_2	29700364	A	T	intergenic_region	HiC_scaffold_2.g03348-HiC_scaffold_2.g03349
HiC_scaffold_2	29700403	A	T	intergenic_region	HiC_scaffold_2.g03348-HiC_scaffold_2.g03349
HiC_scaffold_2	29703874	C	A	intergenic_region	HiC_scaffold_2.g03348-HiC_scaffold_2.g03349
HiC_scaffold_2	29704313	T	C	intergenic_region	HiC_scaffold_2.g03348-HiC_scaffold_2.g03349
HiC_scaffold_2	29704430	A	G	intergenic_region	HiC_scaffold_2.g03348-HiC_scaffold_2.g03349
HiC_scaffold_2	29704550	T	G	intergenic_region	HiC_scaffold_2.g03348-HiC_scaffold_2.g03349
HiC_scaffold_2	29704787	G	T	intergenic_region	HiC_scaffold_2.g03348-HiC_scaffold_2.g03349
HiC_scaffold_2	29704888	T	A	intergenic_region	HiC_scaffold_2.g03348-HiC_scaffold_2.g03349
HiC_scaffold_2	29704951	A	G	intergenic_region	HiC_scaffold_2.g03348-HiC_scaffold_2.g03349
HiC_scaffold_2	29705032	G	T	intergenic_region	HiC_scaffold_2.g03348-HiC_scaffold_2.g03349
HiC_scaffold_2	29705138	T	G	intergenic_region	HiC_scaffold_2.g03348-HiC_scaffold_2.g03349
HiC_scaffold_2	29705203	T	G	intergenic_region	HiC_scaffold_2.g03348-HiC_scaffold_2.g03349
HiC_scaffold_2	29705408	C	T	intergenic_region	HiC_scaffold_2.g03348-HiC_scaffold_2.g03349
HiC_scaffold_2	29705565	G	T	intergenic_region	HiC_scaffold_2.g03348-HiC_scaffold_2.g03349
HiC_scaffold_2	29706088	A	C	intergenic_region	HiC_scaffold_2.g03348-HiC_scaffold_2.g03349
HiC_scaffold_2	29706203	A	G	intergenic_region	HiC_scaffold_2.g03348-HiC_scaffold_2.g03349
HiC_scaffold_2	29706308	C	A	intergenic_region	HiC_scaffold_2.g03348-HiC_scaffold_2.g03349
HiC_scaffold_2	29706309	G	C	intergenic_region	HiC_scaffold_2.g03348-HiC_scaffold_2.g03349
HiC_scaffold_2	29706403	G	T	intergenic_region	HiC_scaffold_2.g03348-HiC_scaffold_2.g03349
HiC_scaffold_2	29706498	T	G	intergenic_region	HiC_scaffold_2.g03348-HiC_scaffold_2.g03349
HiC_scaffold_2	29706564	A	G	intergenic_region	HiC_scaffold_2.g03348-HiC_scaffold_2.g03349
HiC_scaffold_2	29706612	T	G	intergenic_region	HiC_scaffold_2.g03348-HiC_scaffold_2.g03349
HiC_scaffold_2	29706669	C	G	intergenic_region	HiC_scaffold_2.g03348-HiC_scaffold_2.g03349
HiC_scaffold_2	29706803	A	T	intergenic_region	HiC_scaffold_2.g03348-HiC_scaffold_2.g03349
HiC_scaffold_2	29706826	A	T	intergenic_region	HiC_scaffold_2.g03348-HiC_scaffold_2.g03349
HiC_scaffold_2	29706827	C	T	intergenic_region	HiC_scaffold_2.g03348-HiC_scaffold_2.g03349
HiC_scaffold_2	29706883	G	C	intergenic_region	HiC_scaffold_2.g03348-HiC_scaffold_2.g03349
HiC_scaffold_2	29706907	G	A	intergenic_region	HiC_scaffold_2.g03348-HiC_scaffold_2.g03349
HiC_scaffold_2	29707031	T	C	intergenic_region	HiC_scaffold_2.g03348-HiC_scaffold_2.g03349
HiC_scaffold_2	29708709	G	A	intergenic_region	HiC_scaffold_2.g03348-HiC_scaffold_2.g03349
HiC_scaffold_2	29715097	T	G	intergenic_region	HiC_scaffold_2.g03348-HiC_scaffold_2.g03349
HiC_scaffold_2	29715294	C	T	intergenic_region	HiC_scaffold_2.g03348-HiC_scaffold_2.g03349
HiC_scaffold_2	29715386	C	G	intergenic_region	HiC_scaffold_2.g03348-HiC_scaffold_2.g03349
HiC_scaffold_2	29715517	T	G	intergenic_region	HiC_scaffold_2.g03348-HiC_scaffold_2.g03349
HiC_scaffold_2	29715557	A	G	intergenic_region	HiC_scaffold_2.g03348-HiC_scaffold_2.g03349
HiC_scaffold_2	29715845	T	C	intergenic_region	HiC_scaffold_2.g03348-HiC_scaffold_2.g03349
HiC_scaffold_2	29716405	C	T	intergenic_region	HiC_scaffold_2.g03348-HiC_scaffold_2.g03349
HiC_scaffold_2	29716475	G	A	intergenic_region	HiC_scaffold_2.g03348-HiC_scaffold_2.g03349
HiC_scaffold_2	29716506	A	G	intergenic_region	HiC_scaffold_2.g03348-HiC_scaffold_2.g03349
HiC_scaffold_2	29716507	A	G	intergenic_region	HiC_scaffold_2.g03348-HiC_scaffold_2.g03349
HiC_scaffold_2	29716685	C	T	intergenic_region	HiC_scaffold_2.g03348-HiC_scaffold_2.g03349
HiC_scaffold_2	29716697	G	A	intergenic_region	HiC_scaffold_2.g03348-HiC_scaffold_2.g03349
HiC_scaffold_2	29716782	G	A	intergenic_region	HiC_scaffold_2.g03348-HiC_scaffold_2.g03349
HiC_scaffold_2	29717010	T	C	intergenic_region	HiC_scaffold_2.g03348-HiC_scaffold_2.g03349
HiC_scaffold_2	29717029	C	T	intergenic_region	HiC_scaffold_2.g03348-HiC_scaffold_2.g03349
HiC_scaffold_2	29717178	C	T	intergenic_region	HiC_scaffold_2.g03348-HiC_scaffold_2.g03349
HiC_scaffold_2	29717387	T	C	intergenic_region	HiC_scaffold_2.g03348-HiC_scaffold_2.g03349
HiC_scaffold_2	29717403	A	G	intergenic_region	HiC_scaffold_2.g03348-HiC_scaffold_2.g03349
HiC_scaffold_2	29717476	G	A	intergenic_region	HiC_scaffold_2.g03348-HiC_scaffold_2.g03349
HiC_scaffold_2	29717704	G	A	intergenic_region	HiC_scaffold_2.g03348-HiC_scaffold_2.g03349
HiC_scaffold_2	29717849	C	G	intergenic_region	HiC_scaffold_2.g03348-HiC_scaffold_2.g03349
HiC_scaffold_2	29717859	A	C	intergenic_region	HiC_scaffold_2.g03348-HiC_scaffold_2.g03349
HiC_scaffold_2	29717995	C	T	intergenic_region	HiC_scaffold_2.g03348-HiC_scaffold_2.g03349
HiC_scaffold_2	29718060	A	T	intergenic_region	HiC_scaffold_2.g03348-HiC_scaffold_2.g03349
HiC_scaffold_2	29718515	A	T	intergenic_region	HiC_scaffold_2.g03348-HiC_scaffold_2.g03349
HiC_scaffold_2	29718541	A	G	intergenic_region	HiC_scaffold_2.g03348-HiC_scaffold_2.g03349
HiC_scaffold_2	29718585	G	A	intergenic_region	HiC_scaffold_2.g03348-HiC_scaffold_2.g03349
HiC_scaffold_2	29718628	A	G	intergenic_region	HiC_scaffold_2.g03348-HiC_scaffold_2.g03349
HiC_scaffold_2	29718880	G	C	intergenic_region	HiC_scaffold_2.g03348-HiC_scaffold_2.g03349
HiC_scaffold_2	29719271	C	A	intergenic_region	HiC_scaffold_2.g03348-HiC_scaffold_2.g03349
HiC_scaffold_2	29719276	A	G	intergenic_region	HiC_scaffold_2.g03348-HiC_scaffold_2.g03349
HiC_scaffold_2	29719312	A	C	intergenic_region	HiC_scaffold_2.g03348-HiC_scaffold_2.g03349
HiC_scaffold_2	29719369	G	A	intergenic_region	HiC_scaffold_2.g03348-HiC_scaffold_2.g03349
HiC_scaffold_2	29720483	T	C	intergenic_region	HiC_scaffold_2.g03348-HiC_scaffold_2.g03349
HiC_scaffold_2	29720554	A	G	intergenic_region	HiC_scaffold_2.g03348-HiC_scaffold_2.g03349
HiC_scaffold_2	29720662	T	C	intergenic_region	HiC_scaffold_2.g03348-HiC_scaffold_2.g03349
HiC_scaffold_2	29720850	C	G	intergenic_region	HiC_scaffold_2.g03348-HiC_scaffold_2.g03349
HiC_scaffold_2	29721184	A	G	intergenic_region	HiC_scaffold_2.g03348-HiC_scaffold_2.g03349
HiC_scaffold_2	29721268	G	A	intergenic_region	HiC_scaffold_2.g03348-HiC_scaffold_2.g03349
HiC_scaffold_2	29721352	T	C	intergenic_region	HiC_scaffold_2.g03348-HiC_scaffold_2.g03349
HiC_scaffold_2	29721474	C	A	intergenic_region	HiC_scaffold_2.g03348-HiC_scaffold_2.g03349
HiC_scaffold_2	29721537	T	C	intergenic_region	HiC_scaffold_2.g03348-HiC_scaffold_2.g03349
HiC_scaffold_2	29721753	G	A	intergenic_region	HiC_scaffold_2.g03348-HiC_scaffold_2.g03349
HiC_scaffold_2	29721777	T	C	intergenic_region	HiC_scaffold_2.g03348-HiC_scaffold_2.g03349
HiC_scaffold_2	29721958	G	A	intergenic_region	HiC_scaffold_2.g03348-HiC_scaffold_2.g03349
HiC_scaffold_2	29722016	C	T	intergenic_region	HiC_scaffold_2.g03348-HiC_scaffold_2.g03349
HiC_scaffold_2	29722157	G	C	intergenic_region	HiC_scaffold_2.g03348-HiC_scaffold_2.g03349
HiC_scaffold_2	29722190	A	G	intergenic_region	HiC_scaffold_2.g03348-HiC_scaffold_2.g03349
HiC_scaffold_2	29722222	G	T	intergenic_region	HiC_scaffold_2.g03348-HiC_scaffold_2.g03349
HiC_scaffold_2	29722223	T	G	intergenic_region	HiC_scaffold_2.g03348-HiC_scaffold_2.g03349
HiC_scaffold_2	29722233	T	A	intergenic_region	HiC_scaffold_2.g03348-HiC_scaffold_2.g03349
HiC_scaffold_2	29722330	T	C	intergenic_region	HiC_scaffold_2.g03348-HiC_scaffold_2.g03349
HiC_scaffold_2	29722358	G	A	intergenic_region	HiC_scaffold_2.g03348-HiC_scaffold_2.g03349
HiC_scaffold_2	29722368	C	G	intergenic_region	HiC_scaffold_2.g03348-HiC_scaffold_2.g03349
HiC_scaffold_2	29722415	A	G	intergenic_region	HiC_scaffold_2.g03348-HiC_scaffold_2.g03349
HiC_scaffold_2	29722497	C	A	intergenic_region	HiC_scaffold_2.g03348-HiC_scaffold_2.g03349
HiC_scaffold_2	29722525	G	A	intergenic_region	HiC_scaffold_2.g03348-HiC_scaffold_2.g03349
HiC_scaffold_2	29722586	C	T	intergenic_region	HiC_scaffold_2.g03348-HiC_scaffold_2.g03349
HiC_scaffold_2	29722653	C	T	intergenic_region	HiC_scaffold_2.g03348-HiC_scaffold_2.g03349
HiC_scaffold_2	29722741	A	G	intergenic_region	HiC_scaffold_2.g03348-HiC_scaffold_2.g03349
HiC_scaffold_2	29723027	A	T	intergenic_region	HiC_scaffold_2.g03348-HiC_scaffold_2.g03349
HiC_scaffold_2	29723081	G	A	intergenic_region	HiC_scaffold_2.g03348-HiC_scaffold_2.g03349
HiC_scaffold_2	29723157	G	A	intergenic_region	HiC_scaffold_2.g03348-HiC_scaffold_2.g03349
HiC_scaffold_2	29723213	A	C	intergenic_region	HiC_scaffold_2.g03348-HiC_scaffold_2.g03349
HiC_scaffold_2	29723274	T	C	intergenic_region	HiC_scaffold_2.g03348-HiC_scaffold_2.g03349
HiC_scaffold_2	29723304	C	A	intergenic_region	HiC_scaffold_2.g03348-HiC_scaffold_2.g03349
HiC_scaffold_2	29723349	T	C	intergenic_region	HiC_scaffold_2.g03348-HiC_scaffold_2.g03349
HiC_scaffold_2	29723930	T	C	intergenic_region	HiC_scaffold_2.g03348-HiC_scaffold_2.g03349
HiC_scaffold_2	29723973	A	T	intergenic_region	HiC_scaffold_2.g03348-HiC_scaffold_2.g03349
HiC_scaffold_2	29724119	A	G	intergenic_region	HiC_scaffold_2.g03348-HiC_scaffold_2.g03349
HiC_scaffold_2	29724155	A	G	intergenic_region	HiC_scaffold_2.g03348-HiC_scaffold_2.g03349
HiC_scaffold_2	29724162	T	C	intergenic_region	HiC_scaffold_2.g03348-HiC_scaffold_2.g03349
HiC_scaffold_2	29724179	A	G	intergenic_region	HiC_scaffold_2.g03348-HiC_scaffold_2.g03349
HiC_scaffold_2	29724353	T	C	intergenic_region	HiC_scaffold_2.g03348-HiC_scaffold_2.g03349
HiC_scaffold_2	29724376	A	T	intergenic_region	HiC_scaffold_2.g03348-HiC_scaffold_2.g03349
HiC_scaffold_2	29724764	A	C	intergenic_region	HiC_scaffold_2.g03348-HiC_scaffold_2.g03349
HiC_scaffold_2	29724793	T	C	intergenic_region	HiC_scaffold_2.g03348-HiC_scaffold_2.g03349
HiC_scaffold_2	29724803	G	C	intergenic_region	HiC_scaffold_2.g03348-HiC_scaffold_2.g03349
HiC_scaffold_2	29724810	T	G	intergenic_region	HiC_scaffold_2.g03348-HiC_scaffold_2.g03349
HiC_scaffold_2	30617548	C	T	intron_variant	HiC_scaffold_2.g03399
HiC_scaffold_2	30617738	T	A	intron_variant	HiC_scaffold_2.g03399
HiC_scaffold_2	30617971	C	T	intron_variant	HiC_scaffold_2.g03399
HiC_scaffold_2	30618016	C	A	missense_variant	HiC_scaffold_2.g03399
HiC_scaffold_2	30618258	T	C	missense_variant	HiC_scaffold_2.g03399
HiC_scaffold_2	30618794	C	A	missense_variant	HiC_scaffold_2.g03399
HiC_scaffold_2	30620840	G	A	missense_variant	HiC_scaffold_2.g03399
HiC_scaffold_2	30620855	C	A	missense_variant	HiC_scaffold_2.g03399
HiC_scaffold_2	30620916	T	C	intron_variant	HiC_scaffold_2.g03399
HiC_scaffold_2	30621350	G	A	intron_variant	HiC_scaffold_2.g03399
HiC_scaffold_2	30621729	G	T	intron_variant	HiC_scaffold_2.g03399
HiC_scaffold_2	30621796	A	G	intron_variant	HiC_scaffold_2.g03399
HiC_scaffold_2	30621925	C	T	intron_variant	HiC_scaffold_2.g03399
HiC_scaffold_2	30622180	C	T	intron_variant	HiC_scaffold_2.g03399
HiC_scaffold_2	30622195	C	A	intron_variant	HiC_scaffold_2.g03399
HiC_scaffold_2	30622913	T	C	intron_variant	HiC_scaffold_2.g03399
HiC_scaffold_2	30622986	C	G	intron_variant	HiC_scaffold_2.g03399
HiC_scaffold_2	30623073	C	G	intron_variant	HiC_scaffold_2.g03399
HiC_scaffold_2	30623225	T	C	intron_variant	HiC_scaffold_2.g03399
HiC_scaffold_2	30623505	A	T	intron_variant	HiC_scaffold_2.g03399
HiC_scaffold_2	30623615	C	G	intron_variant	HiC_scaffold_2.g03399
HiC_scaffold_2	30623633	A	G	intron_variant	HiC_scaffold_2.g03399
HiC_scaffold_2	30623648	A	G	intron_variant	HiC_scaffold_2.g03399
HiC_scaffold_2	30623734	T	A	intron_variant	HiC_scaffold_2.g03399
HiC_scaffold_2	30623736	T	A	intron_variant	HiC_scaffold_2.g03399
HiC_scaffold_2	30623758	C	G	intron_variant	HiC_scaffold_2.g03399
HiC_scaffold_2	30623761	T	A	intron_variant	HiC_scaffold_2.g03399
HiC_scaffold_2	30623778	T	A	intron_variant	HiC_scaffold_2.g03399
HiC_scaffold_2	30623811	T	C	intron_variant	HiC_scaffold_2.g03399
HiC_scaffold_2	30623834	C	G	intron_variant	HiC_scaffold_2.g03399
HiC_scaffold_2	30623849	T	G	intron_variant	HiC_scaffold_2.g03399
HiC_scaffold_2	30623928	T	C	intron_variant	HiC_scaffold_2.g03399
HiC_scaffold_2	30623943	C	A	intron_variant	HiC_scaffold_2.g03399
HiC_scaffold_2	30623950	A	G	intron_variant	HiC_scaffold_2.g03399
HiC_scaffold_2	30623995	T	C	intron_variant	HiC_scaffold_2.g03399
HiC_scaffold_2	30624054	A	G	intron_variant	HiC_scaffold_2.g03399
HiC_scaffold_2	30624093	T	C	intron_variant	HiC_scaffold_2.g03399
HiC_scaffold_2	30624094	A	G	intron_variant	HiC_scaffold_2.g03399
HiC_scaffold_2	30624103	A	G	intron_variant	HiC_scaffold_2.g03399
HiC_scaffold_2	30624110	C	A	intron_variant	HiC_scaffold_2.g03399
HiC_scaffold_2	30624120	G	A	intron_variant	HiC_scaffold_2.g03399
HiC_scaffold_2	30624237	A	C	intron_variant	HiC_scaffold_2.g03399
HiC_scaffold_2	30624322	T	A	intron_variant	HiC_scaffold_2.g03399
HiC_scaffold_2	30624557	A	G	intron_variant	HiC_scaffold_2.g03399
HiC_scaffold_2	30624803	C	T	intron_variant	HiC_scaffold_2.g03399
HiC_scaffold_2	30625120	A	C	intron_variant	HiC_scaffold_2.g03399
HiC_scaffold_2	30626002	T	A	intron_variant	HiC_scaffold_2.g03399
HiC_scaffold_2	30626110	T	A	intron_variant	HiC_scaffold_2.g03399
HiC_scaffold_2	30626703	T	C	intron_variant	HiC_scaffold_2.g03399
HiC_scaffold_2	30626768	C	A	intron_variant	HiC_scaffold_2.g03399
HiC_scaffold_2	30627123	C	T	intron_variant	HiC_scaffold_2.g03399
HiC_scaffold_2	30627523	A	G	intron_variant	HiC_scaffold_2.g03399
HiC_scaffold_2	30627655	C	T	intron_variant	HiC_scaffold_2.g03399
HiC_scaffold_2	30627659	C	G	intron_variant	HiC_scaffold_2.g03399
HiC_scaffold_2	30628015	A	G	intron_variant	HiC_scaffold_2.g03399
HiC_scaffold_2	30628766	C	A	intron_variant	HiC_scaffold_2.g03399
HiC_scaffold_2	30629623	G	A	intron_variant	HiC_scaffold_2.g03399
HiC_scaffold_2	31789106	T	G	downstream_gene_variant	HiC_scaffold_2.g03455
HiC_scaffold_2	31793356	A	G	downstream_gene_variant	HiC_scaffold_2.g03455
HiC_scaffold_2	31793400	T	A	downstream_gene_variant	HiC_scaffold_2.g03455
HiC_scaffold_2	31793584	C	G	downstream_gene_variant	HiC_scaffold_2.g03455
HiC_scaffold_2	31793651	G	A	downstream_gene_variant	HiC_scaffold_2.g03455
HiC_scaffold_2	31794170	G	C	intron_variant	HiC_scaffold_2.g03455
HiC_scaffold_2	31794364	C	T	synonymous_variant	HiC_scaffold_2.g03455
HiC_scaffold_2	31794481	A	T	intron_variant	HiC_scaffold_2.g03455
HiC_scaffold_2	31794776	C	T	missense_variant	HiC_scaffold_2.g03455
HiC_scaffold_2	31794824	G	A	synonymous_variant	HiC_scaffold_2.g03455
HiC_scaffold_2	31794945	G	A	missense_variant	HiC_scaffold_2.g03455
HiC_scaffold_2	31795669	G	A	missense_variant	HiC_scaffold_2.g03455
HiC_scaffold_2	31795872	G	C	intron_variant	HiC_scaffold_2.g03455
HiC_scaffold_2	31795988	C	A	5_prime_UTR_variant	HiC_scaffold_2.g03455
HiC_scaffold_2	31796046	A	C	5_prime_UTR_variant	HiC_scaffold_2.g03455
HiC_scaffold_2	31796209	T	C	5_prime_UTR_premature_start_codon_gain_variant	HiC_scaffold_2.g03455
HiC_scaffold_2	31796216	C	T	upstream_gene_variant	HiC_scaffold_2.g03455
HiC_scaffold_2	31796400	T	G	upstream_gene_variant	HiC_scaffold_2.g03455
HiC_scaffold_2	31796509	T	C	upstream_gene_variant	HiC_scaffold_2.g03455
HiC_scaffold_2	31796530	G	C	upstream_gene_variant	HiC_scaffold_2.g03455
HiC_scaffold_2	31796747	T	G	upstream_gene_variant	HiC_scaffold_2.g03455
HiC_scaffold_2	31797284	A	G	upstream_gene_variant	HiC_scaffold_2.g03455
HiC_scaffold_2	31797294	C	A	upstream_gene_variant	HiC_scaffold_2.g03455
HiC_scaffold_2	31797318	C	A	upstream_gene_variant	HiC_scaffold_2.g03455
HiC_scaffold_2	31797388	A	G	upstream_gene_variant	HiC_scaffold_2.g03455
HiC_scaffold_2	31797399	A	G	upstream_gene_variant	HiC_scaffold_2.g03455
HiC_scaffold_2	31797648	C	A	upstream_gene_variant	HiC_scaffold_2.g03455
HiC_scaffold_2	31797787	T	A	upstream_gene_variant	HiC_scaffold_2.g03455
HiC_scaffold_2	31798272	G	A	upstream_gene_variant	HiC_scaffold_2.g03455
HiC_scaffold_2	31798581	T	A	upstream_gene_variant	HiC_scaffold_2.g03455
HiC_scaffold_2	31798813	G	T	upstream_gene_variant	HiC_scaffold_2.g03455
HiC_scaffold_2	31799115	G	T	upstream_gene_variant	HiC_scaffold_2.g03455
HiC_scaffold_2	31799266	C	G	upstream_gene_variant	HiC_scaffold_2.g03455
HiC_scaffold_2	31799417	T	A	upstream_gene_variant	HiC_scaffold_2.g03455
HiC_scaffold_2	31799518	T	C	upstream_gene_variant	HiC_scaffold_2.g03455
HiC_scaffold_2	31799868	A	T	upstream_gene_variant	HiC_scaffold_2.g03455
HiC_scaffold_2	31803231	C	T	intergenic_region	HiC_scaffold_2.g03455-HiC_scaffold_2.g03456
HiC_scaffold_2	31803648	T	G	intergenic_region	HiC_scaffold_2.g03455-HiC_scaffold_2.g03456
HiC_scaffold_2	31804270	C	T	intergenic_region	HiC_scaffold_2.g03455-HiC_scaffold_2.g03456
HiC_scaffold_2	31804293	C	A	intergenic_region	HiC_scaffold_2.g03455-HiC_scaffold_2.g03456
HiC_scaffold_2	31804604	T	C	intergenic_region	HiC_scaffold_2.g03455-HiC_scaffold_2.g03456
HiC_scaffold_2	31804691	C	A	intergenic_region	HiC_scaffold_2.g03455-HiC_scaffold_2.g03456
HiC_scaffold_2	31804987	C	A	intergenic_region	HiC_scaffold_2.g03455-HiC_scaffold_2.g03456
HiC_scaffold_2	32872247	A	C	intron_variant	HiC_scaffold_2.g03488
HiC_scaffold_2	32872258	A	G	intron_variant	HiC_scaffold_2.g03488
HiC_scaffold_2	35285069	A	C	intergenic_region	HiC_scaffold_2.g03552-HiC_scaffold_2.g03553
HiC_scaffold_2	35285202	G	A	intergenic_region	HiC_scaffold_2.g03552-HiC_scaffold_2.g03553
HiC_scaffold_2	35285205	C	A	intergenic_region	HiC_scaffold_2.g03552-HiC_scaffold_2.g03553
HiC_scaffold_2	35285227	G	A	intergenic_region	HiC_scaffold_2.g03552-HiC_scaffold_2.g03553
HiC_scaffold_2	35285407	C	T	intergenic_region	HiC_scaffold_2.g03552-HiC_scaffold_2.g03553
HiC_scaffold_2	35285418	A	C	intergenic_region	HiC_scaffold_2.g03552-HiC_scaffold_2.g03553
HiC_scaffold_2	35285453	A	G	intergenic_region	HiC_scaffold_2.g03552-HiC_scaffold_2.g03553
HiC_scaffold_2	35285497	C	T	intergenic_region	HiC_scaffold_2.g03552-HiC_scaffold_2.g03553
HiC_scaffold_2	35285549	G	A	intergenic_region	HiC_scaffold_2.g03552-HiC_scaffold_2.g03553
HiC_scaffold_2	35285584	C	T	intergenic_region	HiC_scaffold_2.g03552-HiC_scaffold_2.g03553
HiC_scaffold_2	35285692	A	C	intergenic_region	HiC_scaffold_2.g03552-HiC_scaffold_2.g03553
HiC_scaffold_2	35285714	A	G	intergenic_region	HiC_scaffold_2.g03552-HiC_scaffold_2.g03553
HiC_scaffold_2	35285724	A	T	intergenic_region	HiC_scaffold_2.g03552-HiC_scaffold_2.g03553
HiC_scaffold_2	35285900	A	T	intergenic_region	HiC_scaffold_2.g03552-HiC_scaffold_2.g03553
HiC_scaffold_2	35285943	T	G	intergenic_region	HiC_scaffold_2.g03552-HiC_scaffold_2.g03553
HiC_scaffold_2	35285979	G	A	intergenic_region	HiC_scaffold_2.g03552-HiC_scaffold_2.g03553
HiC_scaffold_2	35286062	C	G	intergenic_region	HiC_scaffold_2.g03552-HiC_scaffold_2.g03553
HiC_scaffold_2	35286178	A	G	intergenic_region	HiC_scaffold_2.g03552-HiC_scaffold_2.g03553
HiC_scaffold_2	35286267	A	G	intergenic_region	HiC_scaffold_2.g03552-HiC_scaffold_2.g03553
HiC_scaffold_2	35286285	A	C	intergenic_region	HiC_scaffold_2.g03552-HiC_scaffold_2.g03553
HiC_scaffold_2	35286323	C	A	intergenic_region	HiC_scaffold_2.g03552-HiC_scaffold_2.g03553
HiC_scaffold_2	35286524	A	G	intergenic_region	HiC_scaffold_2.g03552-HiC_scaffold_2.g03553
HiC_scaffold_2	35286543	T	A	intergenic_region	HiC_scaffold_2.g03552-HiC_scaffold_2.g03553
HiC_scaffold_2	35286592	T	C	intergenic_region	HiC_scaffold_2.g03552-HiC_scaffold_2.g03553
HiC_scaffold_2	35286694	C	T	intergenic_region	HiC_scaffold_2.g03552-HiC_scaffold_2.g03553
HiC_scaffold_2	35286783	G	A	intergenic_region	HiC_scaffold_2.g03552-HiC_scaffold_2.g03553
HiC_scaffold_2	35286788	T	A	intergenic_region	HiC_scaffold_2.g03552-HiC_scaffold_2.g03553
HiC_scaffold_2	35286909	G	A	intergenic_region	HiC_scaffold_2.g03552-HiC_scaffold_2.g03553
HiC_scaffold_2	35286927	G	A	intergenic_region	HiC_scaffold_2.g03552-HiC_scaffold_2.g03553
HiC_scaffold_2	35287052	T	G	intergenic_region	HiC_scaffold_2.g03552-HiC_scaffold_2.g03553
HiC_scaffold_2	35287139	A	G	intergenic_region	HiC_scaffold_2.g03552-HiC_scaffold_2.g03553
HiC_scaffold_2	35287141	C	T	intergenic_region	HiC_scaffold_2.g03552-HiC_scaffold_2.g03553
HiC_scaffold_2	35287259	A	G	intergenic_region	HiC_scaffold_2.g03552-HiC_scaffold_2.g03553
HiC_scaffold_2	35287329	A	G	intergenic_region	HiC_scaffold_2.g03552-HiC_scaffold_2.g03553
HiC_scaffold_2	35287411	G	T	intergenic_region	HiC_scaffold_2.g03552-HiC_scaffold_2.g03553
HiC_scaffold_2	35287572	G	T	intergenic_region	HiC_scaffold_2.g03552-HiC_scaffold_2.g03553
HiC_scaffold_2	35287587	C	T	intergenic_region	HiC_scaffold_2.g03552-HiC_scaffold_2.g03553
HiC_scaffold_2	35287662	A	G	intergenic_region	HiC_scaffold_2.g03552-HiC_scaffold_2.g03553
HiC_scaffold_2	35287926	C	A	intergenic_region	HiC_scaffold_2.g03552-HiC_scaffold_2.g03553
HiC_scaffold_2	35288120	T	C	intergenic_region	HiC_scaffold_2.g03552-HiC_scaffold_2.g03553
HiC_scaffold_2	35288164	T	A	intergenic_region	HiC_scaffold_2.g03552-HiC_scaffold_2.g03553
HiC_scaffold_2	35288229	T	A	intergenic_region	HiC_scaffold_2.g03552-HiC_scaffold_2.g03553
HiC_scaffold_2	35288250	G	C	intergenic_region	HiC_scaffold_2.g03552-HiC_scaffold_2.g03553
HiC_scaffold_2	35288296	T	G	intergenic_region	HiC_scaffold_2.g03552-HiC_scaffold_2.g03553
HiC_scaffold_2	35288319	C	T	intergenic_region	HiC_scaffold_2.g03552-HiC_scaffold_2.g03553
HiC_scaffold_2	35288545	T	C	intergenic_region	HiC_scaffold_2.g03552-HiC_scaffold_2.g03553
HiC_scaffold_2	35288547	A	C	intergenic_region	HiC_scaffold_2.g03552-HiC_scaffold_2.g03553
HiC_scaffold_2	35288689	C	G	intergenic_region	HiC_scaffold_2.g03552-HiC_scaffold_2.g03553
HiC_scaffold_2	35288791	A	T	intergenic_region	HiC_scaffold_2.g03552-HiC_scaffold_2.g03553
HiC_scaffold_2	35288817	A	G	intergenic_region	HiC_scaffold_2.g03552-HiC_scaffold_2.g03553
HiC_scaffold_2	35288825	A	C	intergenic_region	HiC_scaffold_2.g03552-HiC_scaffold_2.g03553
HiC_scaffold_2	35288840	T	C	intergenic_region	HiC_scaffold_2.g03552-HiC_scaffold_2.g03553
HiC_scaffold_2	35288863	A	C	intergenic_region	HiC_scaffold_2.g03552-HiC_scaffold_2.g03553
HiC_scaffold_2	35288873	C	A	intergenic_region	HiC_scaffold_2.g03552-HiC_scaffold_2.g03553
HiC_scaffold_2	35288940	T	C	intergenic_region	HiC_scaffold_2.g03552-HiC_scaffold_2.g03553
HiC_scaffold_2	35288956	T	G	intergenic_region	HiC_scaffold_2.g03552-HiC_scaffold_2.g03553
HiC_scaffold_2	35289014	A	C	intergenic_region	HiC_scaffold_2.g03552-HiC_scaffold_2.g03553
HiC_scaffold_2	35289042	A	T	intergenic_region	HiC_scaffold_2.g03552-HiC_scaffold_2.g03553
HiC_scaffold_2	35289043	G	A	intergenic_region	HiC_scaffold_2.g03552-HiC_scaffold_2.g03553
HiC_scaffold_2	35289116	C	A	intergenic_region	HiC_scaffold_2.g03552-HiC_scaffold_2.g03553
HiC_scaffold_2	35289160	G	T	intergenic_region	HiC_scaffold_2.g03552-HiC_scaffold_2.g03553
HiC_scaffold_2	35289162	A	G	intergenic_region	HiC_scaffold_2.g03552-HiC_scaffold_2.g03553
HiC_scaffold_2	35289242	A	T	intergenic_region	HiC_scaffold_2.g03552-HiC_scaffold_2.g03553
HiC_scaffold_2	35289245	T	C	intergenic_region	HiC_scaffold_2.g03552-HiC_scaffold_2.g03553
HiC_scaffold_2	35289269	C	T	intergenic_region	HiC_scaffold_2.g03552-HiC_scaffold_2.g03553
HiC_scaffold_2	35289290	G	C	intergenic_region	HiC_scaffold_2.g03552-HiC_scaffold_2.g03553
HiC_scaffold_2	35289304	C	T	intergenic_region	HiC_scaffold_2.g03552-HiC_scaffold_2.g03553
HiC_scaffold_2	35289316	A	G	intergenic_region	HiC_scaffold_2.g03552-HiC_scaffold_2.g03553
HiC_scaffold_2	35289356	A	C	intergenic_region	HiC_scaffold_2.g03552-HiC_scaffold_2.g03553
HiC_scaffold_2	35289501	C	T	intergenic_region	HiC_scaffold_2.g03552-HiC_scaffold_2.g03553
HiC_scaffold_2	35289603	A	C	intergenic_region	HiC_scaffold_2.g03552-HiC_scaffold_2.g03553
HiC_scaffold_2	35289657	T	C	intergenic_region	HiC_scaffold_2.g03552-HiC_scaffold_2.g03553
HiC_scaffold_2	35289701	G	T	intergenic_region	HiC_scaffold_2.g03552-HiC_scaffold_2.g03553
HiC_scaffold_2	35289706	T	G	intergenic_region	HiC_scaffold_2.g03552-HiC_scaffold_2.g03553
HiC_scaffold_2	35289713	G	T	intergenic_region	HiC_scaffold_2.g03552-HiC_scaffold_2.g03553
HiC_scaffold_2	35289751	A	C	intergenic_region	HiC_scaffold_2.g03552-HiC_scaffold_2.g03553
HiC_scaffold_2	35289755	A	G	intergenic_region	HiC_scaffold_2.g03552-HiC_scaffold_2.g03553
HiC_scaffold_2	35289787	T	G	intergenic_region	HiC_scaffold_2.g03552-HiC_scaffold_2.g03553
HiC_scaffold_2	35289810	C	T	intergenic_region	HiC_scaffold_2.g03552-HiC_scaffold_2.g03553
HiC_scaffold_2	35289944	G	C	intergenic_region	HiC_scaffold_2.g03552-HiC_scaffold_2.g03553
HiC_scaffold_2	35289956	A	T	intergenic_region	HiC_scaffold_2.g03552-HiC_scaffold_2.g03553
HiC_scaffold_2	35290195	A	G	intergenic_region	HiC_scaffold_2.g03552-HiC_scaffold_2.g03553
HiC_scaffold_2	35290234	A	T	intergenic_region	HiC_scaffold_2.g03552-HiC_scaffold_2.g03553
HiC_scaffold_2	35290572	T	C	intergenic_region	HiC_scaffold_2.g03552-HiC_scaffold_2.g03553
HiC_scaffold_2	35290605	C	T	intergenic_region	HiC_scaffold_2.g03552-HiC_scaffold_2.g03553
HiC_scaffold_2	35290636	T	C	intergenic_region	HiC_scaffold_2.g03552-HiC_scaffold_2.g03553
HiC_scaffold_2	35290653	C	A	intergenic_region	HiC_scaffold_2.g03552-HiC_scaffold_2.g03553
HiC_scaffold_2	35290681	A	T	intergenic_region	HiC_scaffold_2.g03552-HiC_scaffold_2.g03553
HiC_scaffold_2	35290701	T	A	intergenic_region	HiC_scaffold_2.g03552-HiC_scaffold_2.g03553
HiC_scaffold_2	35290704	A	C	intergenic_region	HiC_scaffold_2.g03552-HiC_scaffold_2.g03553
HiC_scaffold_2	35290737	A	G	intergenic_region	HiC_scaffold_2.g03552-HiC_scaffold_2.g03553
HiC_scaffold_2	35290776	T	A	intergenic_region	HiC_scaffold_2.g03552-HiC_scaffold_2.g03553
HiC_scaffold_2	35290797	G	A	intergenic_region	HiC_scaffold_2.g03552-HiC_scaffold_2.g03553
HiC_scaffold_2	35291261	G	A	intergenic_region	HiC_scaffold_2.g03552-HiC_scaffold_2.g03553
HiC_scaffold_2	35291271	T	A	intergenic_region	HiC_scaffold_2.g03552-HiC_scaffold_2.g03553
HiC_scaffold_2	35291356	G	A	intergenic_region	HiC_scaffold_2.g03552-HiC_scaffold_2.g03553
HiC_scaffold_2	35291436	G	C	intergenic_region	HiC_scaffold_2.g03552-HiC_scaffold_2.g03553
HiC_scaffold_2	35291518	T	C	intergenic_region	HiC_scaffold_2.g03552-HiC_scaffold_2.g03553
HiC_scaffold_2	35291626	C	A	intergenic_region	HiC_scaffold_2.g03552-HiC_scaffold_2.g03553
HiC_scaffold_2	35291696	G	C	intergenic_region	HiC_scaffold_2.g03552-HiC_scaffold_2.g03553
HiC_scaffold_2	35291719	C	T	intergenic_region	HiC_scaffold_2.g03552-HiC_scaffold_2.g03553
HiC_scaffold_2	35291941	T	G	intergenic_region	HiC_scaffold_2.g03552-HiC_scaffold_2.g03553
HiC_scaffold_2	35292004	G	A	intergenic_region	HiC_scaffold_2.g03552-HiC_scaffold_2.g03553
HiC_scaffold_2	35292063	C	T	intergenic_region	HiC_scaffold_2.g03552-HiC_scaffold_2.g03553
HiC_scaffold_2	35292952	G	T	intergenic_region	HiC_scaffold_2.g03552-HiC_scaffold_2.g03553
HiC_scaffold_2	35293739	A	G	intergenic_region	HiC_scaffold_2.g03552-HiC_scaffold_2.g03553
HiC_scaffold_2	35293837	A	T	intergenic_region	HiC_scaffold_2.g03552-HiC_scaffold_2.g03553
HiC_scaffold_2	35294023	T	A	intergenic_region	HiC_scaffold_2.g03552-HiC_scaffold_2.g03553
HiC_scaffold_2	35294098	G	C	intergenic_region	HiC_scaffold_2.g03552-HiC_scaffold_2.g03553
HiC_scaffold_2	35294114	A	G	intergenic_region	HiC_scaffold_2.g03552-HiC_scaffold_2.g03553
HiC_scaffold_2	35294256	C	A	intergenic_region	HiC_scaffold_2.g03552-HiC_scaffold_2.g03553
HiC_scaffold_2	35294323	T	A	intergenic_region	HiC_scaffold_2.g03552-HiC_scaffold_2.g03553
HiC_scaffold_2	35294355	C	T	intergenic_region	HiC_scaffold_2.g03552-HiC_scaffold_2.g03553
HiC_scaffold_2	35294356	T	A	intergenic_region	HiC_scaffold_2.g03552-HiC_scaffold_2.g03553
HiC_scaffold_2	35294437	T	C	intergenic_region	HiC_scaffold_2.g03552-HiC_scaffold_2.g03553
HiC_scaffold_2	35294492	G	T	intergenic_region	HiC_scaffold_2.g03552-HiC_scaffold_2.g03553
HiC_scaffold_2	35294503	A	T	intergenic_region	HiC_scaffold_2.g03552-HiC_scaffold_2.g03553
HiC_scaffold_2	35294736	A	G	intergenic_region	HiC_scaffold_2.g03552-HiC_scaffold_2.g03553
HiC_scaffold_2	35294892	T	G	intergenic_region	HiC_scaffold_2.g03552-HiC_scaffold_2.g03553
HiC_scaffold_2	35294898	C	T	intergenic_region	HiC_scaffold_2.g03552-HiC_scaffold_2.g03553
HiC_scaffold_2	35294981	C	G	intergenic_region	HiC_scaffold_2.g03552-HiC_scaffold_2.g03553
HiC_scaffold_2	54835104	T	C	upstream_gene_variant	HiC_scaffold_2.g04308
HiC_scaffold_2	54835132	A	C	upstream_gene_variant	HiC_scaffold_2.g04308
HiC_scaffold_2	54835419	A	C	upstream_gene_variant	HiC_scaffold_2.g04308
HiC_scaffold_2	54835731	A	T	downstream_gene_variant	HiC_scaffold_2.g04309
HiC_scaffold_2	54835867	G	A	downstream_gene_variant	HiC_scaffold_2.g04309
HiC_scaffold_2	54836016	A	G	downstream_gene_variant	HiC_scaffold_2.g04309
HiC_scaffold_2	54836109	T	A	downstream_gene_variant	HiC_scaffold_2.g04309
HiC_scaffold_2	54836144	C	A	downstream_gene_variant	HiC_scaffold_2.g04309
HiC_scaffold_2	54836183	T	C	downstream_gene_variant	HiC_scaffold_2.g04309
HiC_scaffold_2	54836190	A	T	downstream_gene_variant	HiC_scaffold_2.g04309
HiC_scaffold_2	54836288	C	T	missense_variant	HiC_scaffold_2.g04309
HiC_scaffold_2	54836860	C	T	intron_variant	HiC_scaffold_2.g04309
HiC_scaffold_2	54837400	G	A	intron_variant	HiC_scaffold_2.g04309
HiC_scaffold_2	54837407	A	G	intron_variant	HiC_scaffold_2.g04309
HiC_scaffold_2	54837540	C	A	intron_variant	HiC_scaffold_2.g04309
HiC_scaffold_2	54837610	C	G	intron_variant	HiC_scaffold_2.g04309
HiC_scaffold_2	54837660	A	C	intron_variant	HiC_scaffold_2.g04309
HiC_scaffold_2	54837841	T	C	downstream_gene_variant	HiC_scaffold_2.g04310
HiC_scaffold_2	54837842	C	T	downstream_gene_variant	HiC_scaffold_2.g04310
HiC_scaffold_2	54837923	A	G	downstream_gene_variant	HiC_scaffold_2.g04310
HiC_scaffold_2	54837933	G	T	downstream_gene_variant	HiC_scaffold_2.g04310
HiC_scaffold_2	54838026	C	A	missense_variant	HiC_scaffold_2.g04309
HiC_scaffold_2	54838284	G	A	upstream_gene_variant	HiC_scaffold_2.g04309
HiC_scaffold_2	54838405	G	C	upstream_gene_variant	HiC_scaffold_2.g04309
HiC_scaffold_2	54838409	C	G	upstream_gene_variant	HiC_scaffold_2.g04309
HiC_scaffold_2	54838492	G	A	upstream_gene_variant	HiC_scaffold_2.g04309
HiC_scaffold_2	54838565	A	G	upstream_gene_variant	HiC_scaffold_2.g04309
HiC_scaffold_2	54838620	C	G	upstream_gene_variant	HiC_scaffold_2.g04309
HiC_scaffold_2	54838646	C	T	upstream_gene_variant	HiC_scaffold_2.g04309
HiC_scaffold_2	54838688	G	A	upstream_gene_variant	HiC_scaffold_2.g04309
HiC_scaffold_2	54839023	T	C	upstream_gene_variant	HiC_scaffold_2.g04309
HiC_scaffold_2	54839150	C	A	upstream_gene_variant	HiC_scaffold_2.g04309
HiC_scaffold_2	54839161	C	A	upstream_gene_variant	HiC_scaffold_2.g04309
HiC_scaffold_2	54839254	T	C	upstream_gene_variant	HiC_scaffold_2.g04309
HiC_scaffold_2	54839294	G	A	upstream_gene_variant	HiC_scaffold_2.g04309
HiC_scaffold_2	54839411	A	C	upstream_gene_variant	HiC_scaffold_2.g04309
HiC_scaffold_2	54839471	C	T	upstream_gene_variant	HiC_scaffold_2.g04309
HiC_scaffold_2	54839599	A	T	upstream_gene_variant	HiC_scaffold_2.g04309
HiC_scaffold_2	54839641	T	C	upstream_gene_variant	HiC_scaffold_2.g04309
HiC_scaffold_2	54839724	A	G	upstream_gene_variant	HiC_scaffold_2.g04309
HiC_scaffold_2	54839779	C	T	upstream_gene_variant	HiC_scaffold_2.g04309
HiC_scaffold_2	54839938	C	A	upstream_gene_variant	HiC_scaffold_2.g04309
HiC_scaffold_2	54840236	C	T	upstream_gene_variant	HiC_scaffold_2.g04309
HiC_scaffold_2	54841207	A	C	upstream_gene_variant	HiC_scaffold_2.g04309
HiC_scaffold_2	54841438	C	A	upstream_gene_variant	HiC_scaffold_2.g04309
HiC_scaffold_2	54841553	T	A	upstream_gene_variant	HiC_scaffold_2.g04309
HiC_scaffold_2	54841762	T	C	upstream_gene_variant	HiC_scaffold_2.g04309
HiC_scaffold_2	54841852	A	G	upstream_gene_variant	HiC_scaffold_2.g04309
HiC_scaffold_2	54841869	A	C	upstream_gene_variant	HiC_scaffold_2.g04309
HiC_scaffold_2	54841934	A	C	upstream_gene_variant	HiC_scaffold_2.g04309
HiC_scaffold_2	54842231	C	T	upstream_gene_variant	HiC_scaffold_2.g04309
HiC_scaffold_2	54842273	C	T	upstream_gene_variant	HiC_scaffold_2.g04309
HiC_scaffold_2	54842309	T	C	upstream_gene_variant	HiC_scaffold_2.g04309
HiC_scaffold_2	54844339	A	G	splice_region_variant&intron_variant	HiC_scaffold_2.g04310
HiC_scaffold_2	54844376	C	T	intron_variant	HiC_scaffold_2.g04310
HiC_scaffold_2	54844595	A	T	intron_variant	HiC_scaffold_2.g04310
HiC_scaffold_2	54844604	T	C	intron_variant	HiC_scaffold_2.g04310
HiC_scaffold_2	54844868	G	T	intron_variant	HiC_scaffold_2.g04310
HiC_scaffold_2	54844901	T	A	intron_variant	HiC_scaffold_2.g04310
HiC_scaffold_2	54844921	G	A	intron_variant	HiC_scaffold_2.g04310
HiC_scaffold_2	54845147	G	T	intron_variant	HiC_scaffold_2.g04310
HiC_scaffold_2	54845489	A	G	intron_variant	HiC_scaffold_2.g04310
HiC_scaffold_2	54845532	G	A	intron_variant	HiC_scaffold_2.g04310
HiC_scaffold_2	54845603	T	A	intron_variant	HiC_scaffold_2.g04310
HiC_scaffold_2	54845666	C	G	intron_variant	HiC_scaffold_2.g04310
HiC_scaffold_2	54845717	G	A	intron_variant	HiC_scaffold_2.g04310
HiC_scaffold_2	54845803	T	G	intron_variant	HiC_scaffold_2.g04310
HiC_scaffold_2	54845906	C	A	intron_variant	HiC_scaffold_2.g04310
HiC_scaffold_2	54846471	A	T	intron_variant	HiC_scaffold_2.g04310
HiC_scaffold_2	54846726	A	G	intron_variant	HiC_scaffold_2.g04310
HiC_scaffold_2	54846823	T	A	intron_variant	HiC_scaffold_2.g04310
HiC_scaffold_2	54847236	A	G	intron_variant	HiC_scaffold_2.g04310
HiC_scaffold_2	54847859	T	C	missense_variant	HiC_scaffold_2.g04310
HiC_scaffold_2	54848261	T	G	intron_variant	HiC_scaffold_2.g04310
HiC_scaffold_2	54849109	T	A	intron_variant	HiC_scaffold_2.g04310
HiC_scaffold_2	54849110	C	T	intron_variant	HiC_scaffold_2.g04310
HiC_scaffold_2	54849384	G	A	intron_variant	HiC_scaffold_2.g04310
HiC_scaffold_2	54849451	T	G	intron_variant	HiC_scaffold_2.g04310
HiC_scaffold_2	54849538	G	A	synonymous_variant	HiC_scaffold_2.g04310
HiC_scaffold_2	54849680	C	A	intron_variant	HiC_scaffold_2.g04310
HiC_scaffold_2	54849745	T	C	missense_variant	HiC_scaffold_2.g04310
HiC_scaffold_2	54849809	C	T	missense_variant	HiC_scaffold_2.g04310
HiC_scaffold_2	54850404	A	T	intron_variant	HiC_scaffold_2.g04310
HiC_scaffold_2	54850505	A	C	intron_variant	HiC_scaffold_2.g04310
HiC_scaffold_2	54850576	T	C	intron_variant	HiC_scaffold_2.g04310
HiC_scaffold_2	54850910	A	C	intron_variant	HiC_scaffold_2.g04310
HiC_scaffold_2	54850921	G	T	intron_variant	HiC_scaffold_2.g04310
HiC_scaffold_2	54850922	T	A	intron_variant	HiC_scaffold_2.g04310
HiC_scaffold_2	54851105	C	A	intron_variant	HiC_scaffold_2.g04310
HiC_scaffold_2	54852829	T	G	intron_variant	HiC_scaffold_2.g04310
HiC_scaffold_2	54853140	A	G	intron_variant	HiC_scaffold_2.g04310
HiC_scaffold_2	54853211	G	A	intron_variant	HiC_scaffold_2.g04310
HiC_scaffold_2	54853557	T	G	intron_variant	HiC_scaffold_2.g04310
HiC_scaffold_2	54853753	G	T	intron_variant	HiC_scaffold_2.g04310
HiC_scaffold_2	54854287	T	C	intron_variant	HiC_scaffold_2.g04310
HiC_scaffold_2	54854351	G	A	intron_variant	HiC_scaffold_2.g04310
HiC_scaffold_2	54855091	T	G	intron_variant	HiC_scaffold_2.g04310
HiC_scaffold_2	54855113	G	A	intron_variant	HiC_scaffold_2.g04310
HiC_scaffold_2	54855126	T	C	intron_variant	HiC_scaffold_2.g04310
HiC_scaffold_2	54855139	A	T	intron_variant	HiC_scaffold_2.g04310
HiC_scaffold_2	54855297	C	T	intron_variant	HiC_scaffold_2.g04310
HiC_scaffold_2	54855324	A	G	intron_variant	HiC_scaffold_2.g04310
HiC_scaffold_2	54855347	C	A	intron_variant	HiC_scaffold_2.g04310
HiC_scaffold_2	54855547	T	C	intron_variant	HiC_scaffold_2.g04310
HiC_scaffold_2	54855802	A	G	intron_variant	HiC_scaffold_2.g04310
HiC_scaffold_2	54855891	T	C	intron_variant	HiC_scaffold_2.g04310
HiC_scaffold_2	54855897	A	T	intron_variant	HiC_scaffold_2.g04310
HiC_scaffold_2	54855904	A	C	intron_variant	HiC_scaffold_2.g04310
HiC_scaffold_2	54855959	C	G	intron_variant	HiC_scaffold_2.g04310
HiC_scaffold_2	54856051	C	T	intron_variant	HiC_scaffold_2.g04310
HiC_scaffold_2	54856109	G	C	intron_variant	HiC_scaffold_2.g04310
HiC_scaffold_2	54856145	A	G	intron_variant	HiC_scaffold_2.g04310
HiC_scaffold_2	54856221	A	T	intron_variant	HiC_scaffold_2.g04310
HiC_scaffold_2	54857220	T	G	downstream_gene_variant	HiC_scaffold_2.g04311
HiC_scaffold_2	54857469	T	A	downstream_gene_variant	HiC_scaffold_2.g04311
HiC_scaffold_2	54858397	C	T	downstream_gene_variant	HiC_scaffold_2.g04311
HiC_scaffold_2	54858904	C	T	5_prime_UTR_variant	HiC_scaffold_2.g04310
HiC_scaffold_2	54859857	A	G	5_prime_UTR_premature_start_codon_gain_variant	HiC_scaffold_2.g04310
HiC_scaffold_2	54860080	T	C	5_prime_UTR_premature_start_codon_gain_variant	HiC_scaffold_2.g04310
HiC_scaffold_2	54860160	C	T	5_prime_UTR_variant	HiC_scaffold_2.g04310
HiC_scaffold_2	54860178	C	A	5_prime_UTR_variant	HiC_scaffold_2.g04310
HiC_scaffold_2	54860279	T	A	5_prime_UTR_premature_start_codon_gain_variant	HiC_scaffold_2.g04310
HiC_scaffold_2	54860357	C	T	5_prime_UTR_variant	HiC_scaffold_2.g04310
HiC_scaffold_2	54860481	G	A	5_prime_UTR_variant	HiC_scaffold_2.g04310
HiC_scaffold_2	54860488	C	T	5_prime_UTR_variant	HiC_scaffold_2.g04310
HiC_scaffold_2	54860507	G	T	5_prime_UTR_variant	HiC_scaffold_2.g04310
HiC_scaffold_2	54860508	A	T	5_prime_UTR_variant	HiC_scaffold_2.g04310
HiC_scaffold_2	54860534	A	C	5_prime_UTR_premature_start_codon_gain_variant	HiC_scaffold_2.g04310
HiC_scaffold_2	54860589	C	G	5_prime_UTR_variant	HiC_scaffold_2.g04310
HiC_scaffold_2	54860621	A	G	upstream_gene_variant	HiC_scaffold_2.g04310
HiC_scaffold_2	54860623	A	G	upstream_gene_variant	HiC_scaffold_2.g04310
HiC_scaffold_2	54860658	C	T	upstream_gene_variant	HiC_scaffold_2.g04310
HiC_scaffold_2	54860666	C	T	upstream_gene_variant	HiC_scaffold_2.g04310
HiC_scaffold_2	54860668	C	A	upstream_gene_variant	HiC_scaffold_2.g04310
HiC_scaffold_2	54860717	G	T	upstream_gene_variant	HiC_scaffold_2.g04310
HiC_scaffold_2	54860751	A	G	upstream_gene_variant	HiC_scaffold_2.g04310
HiC_scaffold_2	54860789	C	T	upstream_gene_variant	HiC_scaffold_2.g04310
HiC_scaffold_2	54860791	A	G	upstream_gene_variant	HiC_scaffold_2.g04310
HiC_scaffold_2	54860829	G	A	upstream_gene_variant	HiC_scaffold_2.g04310
HiC_scaffold_2	54860891	G	A	upstream_gene_variant	HiC_scaffold_2.g04310
HiC_scaffold_2	54860912	G	A	upstream_gene_variant	HiC_scaffold_2.g04310
HiC_scaffold_2	54860982	C	T	upstream_gene_variant	HiC_scaffold_2.g04310
HiC_scaffold_2	54861063	C	T	upstream_gene_variant	HiC_scaffold_2.g04310
HiC_scaffold_2	54861111	C	T	upstream_gene_variant	HiC_scaffold_2.g04310
HiC_scaffold_2	54861112	A	G	upstream_gene_variant	HiC_scaffold_2.g04310
HiC_scaffold_2	54861222	C	A	upstream_gene_variant	HiC_scaffold_2.g04310
HiC_scaffold_2	54861617	A	G	synonymous_variant	HiC_scaffold_2.g04311
HiC_scaffold_2	54861649	G	A	synonymous_variant	HiC_scaffold_2.g04311
HiC_scaffold_2	54861703	G	A	synonymous_variant	HiC_scaffold_2.g04311
HiC_scaffold_2	54861758	C	T	upstream_gene_variant	HiC_scaffold_2.g04310
HiC_scaffold_2	54861794	G	T	missense_variant	HiC_scaffold_2.g04311
HiC_scaffold_2	54861840	C	T	synonymous_variant	HiC_scaffold_2.g04311
HiC_scaffold_2	54862008	T	C	synonymous_variant	HiC_scaffold_2.g04311
HiC_scaffold_2	54862342	G	T	upstream_gene_variant	HiC_scaffold_2.g04310
HiC_scaffold_2	54862808	T	C	upstream_gene_variant	HiC_scaffold_2.g04310
HiC_scaffold_2	54862829	A	G	upstream_gene_variant	HiC_scaffold_2.g04310
HiC_scaffold_2	54863010	T	A	splice_region_variant&intron_variant	HiC_scaffold_2.g04311
HiC_scaffold_2	54863145	T	G	synonymous_variant	HiC_scaffold_2.g04311
HiC_scaffold_2	54863248	C	G	5_prime_UTR_variant	HiC_scaffold_2.g04311
HiC_scaffold_2	54863545	C	A	5_prime_UTR_variant	HiC_scaffold_2.g04311
HiC_scaffold_2	54863558	T	C	5_prime_UTR_variant	HiC_scaffold_2.g04311
HiC_scaffold_2	54863607	G	A	5_prime_UTR_premature_start_codon_gain_variant	HiC_scaffold_2.g04311
HiC_scaffold_2	54863618	G	A	5_prime_UTR_variant	HiC_scaffold_2.g04311
HiC_scaffold_2	54863739	G	A	5_prime_UTR_variant	HiC_scaffold_2.g04311
HiC_scaffold_2	54863740	T	C	5_prime_UTR_premature_start_codon_gain_variant	HiC_scaffold_2.g04311
HiC_scaffold_2	54863806	G	A	5_prime_UTR_variant	HiC_scaffold_2.g04311
HiC_scaffold_2	54863836	T	A	5_prime_UTR_variant	HiC_scaffold_2.g04311
HiC_scaffold_2	54863853	T	C	5_prime_UTR_variant	HiC_scaffold_2.g04311
HiC_scaffold_2	54863877	G	A	5_prime_UTR_variant	HiC_scaffold_2.g04311
HiC_scaffold_2	54864015	G	A	5_prime_UTR_variant	HiC_scaffold_2.g04311
HiC_scaffold_2	54864063	C	T	5_prime_UTR_variant	HiC_scaffold_2.g04311
HiC_scaffold_2	54864275	A	G	upstream_gene_variant	HiC_scaffold_2.g04310
HiC_scaffold_2	54864329	A	G	upstream_gene_variant	HiC_scaffold_2.g04310
HiC_scaffold_2	54864601	C	A	upstream_gene_variant	HiC_scaffold_2.g04310
HiC_scaffold_2	54864660	C	A	upstream_gene_variant	HiC_scaffold_2.g04310
HiC_scaffold_2	54864829	G	A	upstream_gene_variant	HiC_scaffold_2.g04310
HiC_scaffold_2	54864857	G	A	upstream_gene_variant	HiC_scaffold_2.g04310
HiC_scaffold_2	54864925	G	T	upstream_gene_variant	HiC_scaffold_2.g04310
HiC_scaffold_2	54865165	G	C	upstream_gene_variant	HiC_scaffold_2.g04310
HiC_scaffold_2	54865556	T	G	upstream_gene_variant	HiC_scaffold_2.g04310
HiC_scaffold_2	54865599	C	T	upstream_gene_variant	HiC_scaffold_2.g04311
HiC_scaffold_2	54865660	C	A	upstream_gene_variant	HiC_scaffold_2.g04311
HiC_scaffold_2	54866256	C	T	splice_region_variant&intron_variant	HiC_scaffold_2.g04312
HiC_scaffold_2	54866345	C	T	synonymous_variant	HiC_scaffold_2.g04312
HiC_scaffold_2	54866624	C	T	upstream_gene_variant	HiC_scaffold_2.g04311
HiC_scaffold_2	54866674	C	A	upstream_gene_variant	HiC_scaffold_2.g04311
HiC_scaffold_2	54866687	C	T	upstream_gene_variant	HiC_scaffold_2.g04311
HiC_scaffold_2	54866728	G	A	upstream_gene_variant	HiC_scaffold_2.g04311
HiC_scaffold_2	54866772	G	A	upstream_gene_variant	HiC_scaffold_2.g04311
HiC_scaffold_2	54867045	C	T	upstream_gene_variant	HiC_scaffold_2.g04311
HiC_scaffold_2	54867066	A	G	upstream_gene_variant	HiC_scaffold_2.g04311
HiC_scaffold_2	54867089	T	C	upstream_gene_variant	HiC_scaffold_2.g04311
HiC_scaffold_2	54867923	C	G	upstream_gene_variant	HiC_scaffold_2.g04311
HiC_scaffold_2	54868032	C	T	upstream_gene_variant	HiC_scaffold_2.g04311
HiC_scaffold_2	54868196	G	T	upstream_gene_variant	HiC_scaffold_2.g04311
HiC_scaffold_2	54868244	G	A	upstream_gene_variant	HiC_scaffold_2.g04311
HiC_scaffold_2	54868384	C	T	upstream_gene_variant	HiC_scaffold_2.g04311
HiC_scaffold_2	54868463	G	A	upstream_gene_variant	HiC_scaffold_2.g04311
HiC_scaffold_2	54868482	G	A	upstream_gene_variant	HiC_scaffold_2.g04311
HiC_scaffold_2	54868488	C	A	upstream_gene_variant	HiC_scaffold_2.g04311
HiC_scaffold_2	54868512	A	G	upstream_gene_variant	HiC_scaffold_2.g04311
HiC_scaffold_2	54868594	C	T	upstream_gene_variant	HiC_scaffold_2.g04311
HiC_scaffold_2	54868751	C	A	upstream_gene_variant	HiC_scaffold_2.g04311
HiC_scaffold_2	54868797	C	T	upstream_gene_variant	HiC_scaffold_2.g04311
HiC_scaffold_2	54868904	G	A	upstream_gene_variant	HiC_scaffold_2.g04311
HiC_scaffold_2	54868983	G	C	upstream_gene_variant	HiC_scaffold_2.g04311
HiC_scaffold_2	54869052	C	T	upstream_gene_variant	HiC_scaffold_2.g04311
HiC_scaffold_2	54869095	A	T	upstream_gene_variant	HiC_scaffold_2.g04311
HiC_scaffold_2	54869147	A	C	downstream_gene_variant	HiC_scaffold_2.g04313
HiC_scaffold_2	54869182	C	T	downstream_gene_variant	HiC_scaffold_2.g04313
HiC_scaffold_2	54869211	G	A	downstream_gene_variant	HiC_scaffold_2.g04313
HiC_scaffold_2	54869304	A	T	downstream_gene_variant	HiC_scaffold_2.g04313
HiC_scaffold_2	54869323	A	G	downstream_gene_variant	HiC_scaffold_2.g04313
HiC_scaffold_2	54869351	G	A	downstream_gene_variant	HiC_scaffold_2.g04313
HiC_scaffold_2	54869428	G	A	downstream_gene_variant	HiC_scaffold_2.g04313
HiC_scaffold_2	54869445	G	T	downstream_gene_variant	HiC_scaffold_2.g04313
HiC_scaffold_2	54869450	A	T	downstream_gene_variant	HiC_scaffold_2.g04313
HiC_scaffold_2	54869470	G	C	downstream_gene_variant	HiC_scaffold_2.g04313
HiC_scaffold_2	54869486	C	T	downstream_gene_variant	HiC_scaffold_2.g04313
HiC_scaffold_2	54869497	A	T	downstream_gene_variant	HiC_scaffold_2.g04313
HiC_scaffold_2	54869589	C	G	downstream_gene_variant	HiC_scaffold_2.g04313
HiC_scaffold_2	54869732	G	A	downstream_gene_variant	HiC_scaffold_2.g04313
HiC_scaffold_2	54869757	T	A	downstream_gene_variant	HiC_scaffold_2.g04313
HiC_scaffold_2	54869968	T	C	downstream_gene_variant	HiC_scaffold_2.g04313
HiC_scaffold_2	54870376	G	A	downstream_gene_variant	HiC_scaffold_2.g04313
HiC_scaffold_2	54870424	T	A	downstream_gene_variant	HiC_scaffold_2.g04313
HiC_scaffold_2	54870453	T	A	downstream_gene_variant	HiC_scaffold_2.g04313
HiC_scaffold_2	54870508	C	T	downstream_gene_variant	HiC_scaffold_2.g04313
HiC_scaffold_2	54870553	C	A	downstream_gene_variant	HiC_scaffold_2.g04313
HiC_scaffold_2	54870568	C	T	downstream_gene_variant	HiC_scaffold_2.g04313
HiC_scaffold_2	54870579	T	C	downstream_gene_variant	HiC_scaffold_2.g04313
HiC_scaffold_2	54870581	A	G	downstream_gene_variant	HiC_scaffold_2.g04313
HiC_scaffold_2	54870675	C	T	downstream_gene_variant	HiC_scaffold_2.g04313
HiC_scaffold_2	54870781	T	C	synonymous_variant	HiC_scaffold_2.g04312
HiC_scaffold_2	54871030	G	A	downstream_gene_variant	HiC_scaffold_2.g04313
HiC_scaffold_2	54871348	T	A	3_prime_UTR_variant	HiC_scaffold_2.g04312
HiC_scaffold_2	54871406	T	A	3_prime_UTR_variant	HiC_scaffold_2.g04312
HiC_scaffold_2	54871548	G	T	3_prime_UTR_variant	HiC_scaffold_2.g04312
HiC_scaffold_2	54871549	G	A	3_prime_UTR_variant	HiC_scaffold_2.g04312
HiC_scaffold_2	54871668	C	G	3_prime_UTR_variant	HiC_scaffold_2.g04312
HiC_scaffold_2	54871808	G	A	synonymous_variant	HiC_scaffold_2.g04313
HiC_scaffold_2	54871883	C	T	synonymous_variant	HiC_scaffold_2.g04313
HiC_scaffold_2	54871934	T	A	downstream_gene_variant	HiC_scaffold_2.g04312
HiC_scaffold_2	54871958	A	T	downstream_gene_variant	HiC_scaffold_2.g04312
HiC_scaffold_2	54871971	C	T	splice_region_variant&intron_variant	HiC_scaffold_2.g04313
HiC_scaffold_2	54871994	T	A	synonymous_variant	HiC_scaffold_2.g04313
HiC_scaffold_2	54872339	C	T	synonymous_variant	HiC_scaffold_2.g04313
HiC_scaffold_2	54873430	G	A	5_prime_UTR_variant	HiC_scaffold_2.g04313
HiC_scaffold_2	54873557	G	A	5_prime_UTR_variant	HiC_scaffold_2.g04313
HiC_scaffold_2	54873592	C	T	5_prime_UTR_variant	HiC_scaffold_2.g04313
HiC_scaffold_2	54873621	T	C	5_prime_UTR_variant	HiC_scaffold_2.g04313
HiC_scaffold_2	54873624	T	C	5_prime_UTR_premature_start_codon_gain_variant	HiC_scaffold_2.g04313
HiC_scaffold_2	54873648	T	C	5_prime_UTR_variant	HiC_scaffold_2.g04313
HiC_scaffold_2	54873719	G	A	5_prime_UTR_variant	HiC_scaffold_2.g04313
HiC_scaffold_2	54873728	A	T	5_prime_UTR_variant	HiC_scaffold_2.g04313
HiC_scaffold_2	54873746	A	C	5_prime_UTR_variant	HiC_scaffold_2.g04313
HiC_scaffold_2	54873790	T	A	5_prime_UTR_variant	HiC_scaffold_2.g04313
HiC_scaffold_2	54873986	G	A	5_prime_UTR_variant	HiC_scaffold_2.g04313
HiC_scaffold_2	54874123	C	T	5_prime_UTR_variant	HiC_scaffold_2.g04313
HiC_scaffold_2	54874392	G	A	upstream_gene_variant	HiC_scaffold_2.g04313
HiC_scaffold_2	54874407	G	A	upstream_gene_variant	HiC_scaffold_2.g04313
HiC_scaffold_2	54874453	T	C	upstream_gene_variant	HiC_scaffold_2.g04313
HiC_scaffold_2	54874513	T	A	upstream_gene_variant	HiC_scaffold_2.g04313
HiC_scaffold_2	54874537	A	T	upstream_gene_variant	HiC_scaffold_2.g04313
HiC_scaffold_2	54874566	C	A	upstream_gene_variant	HiC_scaffold_2.g04313
HiC_scaffold_2	54874592	A	G	upstream_gene_variant	HiC_scaffold_2.g04313
HiC_scaffold_2	62389098	C	T	upstream_gene_variant	HiC_scaffold_2.g04662
HiC_scaffold_2	62389159	C	T	upstream_gene_variant	HiC_scaffold_2.g04662
HiC_scaffold_2	62389226	T	C	upstream_gene_variant	HiC_scaffold_2.g04662
HiC_scaffold_2	62389394	T	C	upstream_gene_variant	HiC_scaffold_2.g04662
HiC_scaffold_2	62389864	G	A	upstream_gene_variant	HiC_scaffold_2.g04662
HiC_scaffold_2	62390566	C	T	downstream_gene_variant	HiC_scaffold_2.g04663
HiC_scaffold_2	62390669	A	T	downstream_gene_variant	HiC_scaffold_2.g04663
HiC_scaffold_2	62391210	T	G	downstream_gene_variant	HiC_scaffold_2.g04663
HiC_scaffold_2	62392133	G	A	downstream_gene_variant	HiC_scaffold_2.g04663
HiC_scaffold_7	35157236	G	T	downstream_gene_variant	HiC_scaffold_7.g14317
HiC_scaffold_7	35158145	C	A	upstream_gene_variant	HiC_scaffold_7.g14316
HiC_scaffold_7	35158161	A	T	upstream_gene_variant	HiC_scaffold_7.g14316
HiC_scaffold_7	36323473	C	G	intergenic_region	HiC_scaffold_7.g14359-HiC_scaffold_7.g14360
HiC_scaffold_7	36323519	T	A	intergenic_region	HiC_scaffold_7.g14359-HiC_scaffold_7.g14360
HiC_scaffold_7	36323534	C	T	intergenic_region	HiC_scaffold_7.g14359-HiC_scaffold_7.g14360
HiC_scaffold_7	36323582	A	C	intergenic_region	HiC_scaffold_7.g14359-HiC_scaffold_7.g14360
HiC_scaffold_7	36323593	G	A	intergenic_region	HiC_scaffold_7.g14359-HiC_scaffold_7.g14360
HiC_scaffold_7	36323664	C	T	intergenic_region	HiC_scaffold_7.g14359-HiC_scaffold_7.g14360
HiC_scaffold_7	36323683	G	A	intergenic_region	HiC_scaffold_7.g14359-HiC_scaffold_7.g14360
HiC_scaffold_7	36323686	T	G	intergenic_region	HiC_scaffold_7.g14359-HiC_scaffold_7.g14360
HiC_scaffold_7	36323705	A	G	intergenic_region	HiC_scaffold_7.g14359-HiC_scaffold_7.g14360
HiC_scaffold_7	36323746	C	T	intergenic_region	HiC_scaffold_7.g14359-HiC_scaffold_7.g14360
HiC_scaffold_7	36323857	G	A	intergenic_region	HiC_scaffold_7.g14359-HiC_scaffold_7.g14360
HiC_scaffold_7	36323881	T	A	intergenic_region	HiC_scaffold_7.g14359-HiC_scaffold_7.g14360
HiC_scaffold_7	36323899	C	G	intergenic_region	HiC_scaffold_7.g14359-HiC_scaffold_7.g14360
HiC_scaffold_7	36323919	G	A	intergenic_region	HiC_scaffold_7.g14359-HiC_scaffold_7.g14360
HiC_scaffold_7	36324127	C	T	intergenic_region	HiC_scaffold_7.g14359-HiC_scaffold_7.g14360
HiC_scaffold_7	36324199	A	G	intergenic_region	HiC_scaffold_7.g14359-HiC_scaffold_7.g14360
HiC_scaffold_7	36324240	A	G	intergenic_region	HiC_scaffold_7.g14359-HiC_scaffold_7.g14360
HiC_scaffold_7	36324272	C	T	intergenic_region	HiC_scaffold_7.g14359-HiC_scaffold_7.g14360
HiC_scaffold_7	36324282	G	A	intergenic_region	HiC_scaffold_7.g14359-HiC_scaffold_7.g14360
HiC_scaffold_7	36324337	C	T	intergenic_region	HiC_scaffold_7.g14359-HiC_scaffold_7.g14360
HiC_scaffold_7	36324532	T	C	intergenic_region	HiC_scaffold_7.g14359-HiC_scaffold_7.g14360
HiC_scaffold_7	36324600	G	A	intergenic_region	HiC_scaffold_7.g14359-HiC_scaffold_7.g14360
HiC_scaffold_7	36324606	G	A	intergenic_region	HiC_scaffold_7.g14359-HiC_scaffold_7.g14360
HiC_scaffold_7	36324650	T	C	intergenic_region	HiC_scaffold_7.g14359-HiC_scaffold_7.g14360
HiC_scaffold_7	36324665	G	C	intergenic_region	HiC_scaffold_7.g14359-HiC_scaffold_7.g14360
HiC_scaffold_7	36324681	C	G	intergenic_region	HiC_scaffold_7.g14359-HiC_scaffold_7.g14360
HiC_scaffold_7	36324694	A	C	intergenic_region	HiC_scaffold_7.g14359-HiC_scaffold_7.g14360
HiC_scaffold_7	36324779	T	G	intergenic_region	HiC_scaffold_7.g14359-HiC_scaffold_7.g14360
HiC_scaffold_7	36324873	A	G	intergenic_region	HiC_scaffold_7.g14359-HiC_scaffold_7.g14360
HiC_scaffold_7	37730329	C	T	intergenic_region	HiC_scaffold_7.g14404-HiC_scaffold_7.g14405
HiC_scaffold_7	37730371	T	C	intergenic_region	HiC_scaffold_7.g14404-HiC_scaffold_7.g14405
HiC_scaffold_7	37730419	T	A	intergenic_region	HiC_scaffold_7.g14404-HiC_scaffold_7.g14405
HiC_scaffold_7	37730422	T	A	intergenic_region	HiC_scaffold_7.g14404-HiC_scaffold_7.g14405
HiC_scaffold_7	37730517	A	G	intergenic_region	HiC_scaffold_7.g14404-HiC_scaffold_7.g14405
HiC_scaffold_7	37731521	T	C	intergenic_region	HiC_scaffold_7.g14404-HiC_scaffold_7.g14405
HiC_scaffold_7	37731619	C	A	intergenic_region	HiC_scaffold_7.g14404-HiC_scaffold_7.g14405
HiC_scaffold_7	37731820	A	G	intergenic_region	HiC_scaffold_7.g14404-HiC_scaffold_7.g14405
HiC_scaffold_7	37731889	G	A	intergenic_region	HiC_scaffold_7.g14404-HiC_scaffold_7.g14405
HiC_scaffold_7	37731942	A	C	intergenic_region	HiC_scaffold_7.g14404-HiC_scaffold_7.g14405
HiC_scaffold_7	37731996	C	T	intergenic_region	HiC_scaffold_7.g14404-HiC_scaffold_7.g14405
HiC_scaffold_7	37732262	T	G	intergenic_region	HiC_scaffold_7.g14404-HiC_scaffold_7.g14405
HiC_scaffold_7	37732405	T	A	intergenic_region	HiC_scaffold_7.g14404-HiC_scaffold_7.g14405
HiC_scaffold_7	37732510	A	G	intergenic_region	HiC_scaffold_7.g14404-HiC_scaffold_7.g14405
HiC_scaffold_7	37732654	A	T	intergenic_region	HiC_scaffold_7.g14404-HiC_scaffold_7.g14405
HiC_scaffold_7	37732679	T	A	intergenic_region	HiC_scaffold_7.g14404-HiC_scaffold_7.g14405
HiC_scaffold_7	37732689	C	T	intergenic_region	HiC_scaffold_7.g14404-HiC_scaffold_7.g14405
HiC_scaffold_7	37732738	A	T	intergenic_region	HiC_scaffold_7.g14404-HiC_scaffold_7.g14405
HiC_scaffold_7	37732778	C	A	intergenic_region	HiC_scaffold_7.g14404-HiC_scaffold_7.g14405
HiC_scaffold_7	37732911	G	A	intergenic_region	HiC_scaffold_7.g14404-HiC_scaffold_7.g14405
HiC_scaffold_7	37732916	A	T	intergenic_region	HiC_scaffold_7.g14404-HiC_scaffold_7.g14405
HiC_scaffold_7	37732926	A	C	intergenic_region	HiC_scaffold_7.g14404-HiC_scaffold_7.g14405
HiC_scaffold_7	37733029	C	A	intergenic_region	HiC_scaffold_7.g14404-HiC_scaffold_7.g14405
HiC_scaffold_7	37733042	G	A	intergenic_region	HiC_scaffold_7.g14404-HiC_scaffold_7.g14405
HiC_scaffold_7	37733078	T	C	intergenic_region	HiC_scaffold_7.g14404-HiC_scaffold_7.g14405
HiC_scaffold_7	37733086	G	T	intergenic_region	HiC_scaffold_7.g14404-HiC_scaffold_7.g14405
HiC_scaffold_7	37733097	A	C	intergenic_region	HiC_scaffold_7.g14404-HiC_scaffold_7.g14405
HiC_scaffold_7	37733104	A	T	intergenic_region	HiC_scaffold_7.g14404-HiC_scaffold_7.g14405
HiC_scaffold_7	37733121	T	C	intergenic_region	HiC_scaffold_7.g14404-HiC_scaffold_7.g14405
HiC_scaffold_7	37733239	G	T	intergenic_region	HiC_scaffold_7.g14404-HiC_scaffold_7.g14405
HiC_scaffold_7	37733683	A	G	intergenic_region	HiC_scaffold_7.g14404-HiC_scaffold_7.g14405
HiC_scaffold_7	37733691	A	T	intergenic_region	HiC_scaffold_7.g14404-HiC_scaffold_7.g14405
HiC_scaffold_7	37733710	G	A	intergenic_region	HiC_scaffold_7.g14404-HiC_scaffold_7.g14405
HiC_scaffold_7	37733763	A	G	intergenic_region	HiC_scaffold_7.g14404-HiC_scaffold_7.g14405
HiC_scaffold_7	37733780	T	G	intergenic_region	HiC_scaffold_7.g14404-HiC_scaffold_7.g14405
HiC_scaffold_7	37733889	T	C	intergenic_region	HiC_scaffold_7.g14404-HiC_scaffold_7.g14405
HiC_scaffold_7	37734096	T	A	intergenic_region	HiC_scaffold_7.g14404-HiC_scaffold_7.g14405
HiC_scaffold_7	37734188	T	G	intergenic_region	HiC_scaffold_7.g14404-HiC_scaffold_7.g14405
HiC_scaffold_7	37734228	T	A	intergenic_region	HiC_scaffold_7.g14404-HiC_scaffold_7.g14405
HiC_scaffold_7	37734262	G	T	intergenic_region	HiC_scaffold_7.g14404-HiC_scaffold_7.g14405
HiC_scaffold_7	37734300	C	T	intergenic_region	HiC_scaffold_7.g14404-HiC_scaffold_7.g14405
HiC_scaffold_7	37734335	T	G	intergenic_region	HiC_scaffold_7.g14404-HiC_scaffold_7.g14405
HiC_scaffold_7	37734470	T	A	intergenic_region	HiC_scaffold_7.g14404-HiC_scaffold_7.g14405
HiC_scaffold_7	37734573	C	G	intergenic_region	HiC_scaffold_7.g14404-HiC_scaffold_7.g14405
HiC_scaffold_7	37734693	A	T	intergenic_region	HiC_scaffold_7.g14404-HiC_scaffold_7.g14405
HiC_scaffold_7	37734760	C	A	intergenic_region	HiC_scaffold_7.g14404-HiC_scaffold_7.g14405
HiC_scaffold_7	37734781	A	C	intergenic_region	HiC_scaffold_7.g14404-HiC_scaffold_7.g14405
HiC_scaffold_7	37734804	T	G	intergenic_region	HiC_scaffold_7.g14404-HiC_scaffold_7.g14405
HiC_scaffold_7	37734827	A	C	intergenic_region	HiC_scaffold_7.g14404-HiC_scaffold_7.g14405
HiC_scaffold_7	37734859	C	T	intergenic_region	HiC_scaffold_7.g14404-HiC_scaffold_7.g14405
HiC_scaffold_7	37734881	C	T	intergenic_region	HiC_scaffold_7.g14404-HiC_scaffold_7.g14405
HiC_scaffold_7	37734986	C	T	intergenic_region	HiC_scaffold_7.g14404-HiC_scaffold_7.g14405
HiC_scaffold_7	37735138	A	T	intergenic_region	HiC_scaffold_7.g14404-HiC_scaffold_7.g14405
HiC_scaffold_7	37735145	G	A	intergenic_region	HiC_scaffold_7.g14404-HiC_scaffold_7.g14405
HiC_scaffold_7	37735353	G	A	intergenic_region	HiC_scaffold_7.g14404-HiC_scaffold_7.g14405
HiC_scaffold_7	37735395	A	G	intergenic_region	HiC_scaffold_7.g14404-HiC_scaffold_7.g14405
HiC_scaffold_7	37735506	A	C	intergenic_region	HiC_scaffold_7.g14404-HiC_scaffold_7.g14405
HiC_scaffold_7	37735583	A	G	intergenic_region	HiC_scaffold_7.g14404-HiC_scaffold_7.g14405
HiC_scaffold_7	37735796	C	T	intergenic_region	HiC_scaffold_7.g14404-HiC_scaffold_7.g14405
HiC_scaffold_7	37735833	T	C	intergenic_region	HiC_scaffold_7.g14404-HiC_scaffold_7.g14405
HiC_scaffold_7	37735876	A	C	intergenic_region	HiC_scaffold_7.g14404-HiC_scaffold_7.g14405
HiC_scaffold_7	37735921	G	A	intergenic_region	HiC_scaffold_7.g14404-HiC_scaffold_7.g14405
HiC_scaffold_7	37735927	T	C	intergenic_region	HiC_scaffold_7.g14404-HiC_scaffold_7.g14405
HiC_scaffold_7	37736071	G	T	intergenic_region	HiC_scaffold_7.g14404-HiC_scaffold_7.g14405
HiC_scaffold_7	37736214	C	T	intergenic_region	HiC_scaffold_7.g14404-HiC_scaffold_7.g14405
HiC_scaffold_7	37736307	T	G	intergenic_region	HiC_scaffold_7.g14404-HiC_scaffold_7.g14405
HiC_scaffold_7	37736330	G	A	intergenic_region	HiC_scaffold_7.g14404-HiC_scaffold_7.g14405
HiC_scaffold_7	37736370	T	C	intergenic_region	HiC_scaffold_7.g14404-HiC_scaffold_7.g14405
HiC_scaffold_7	37736466	C	T	intergenic_region	HiC_scaffold_7.g14404-HiC_scaffold_7.g14405
HiC_scaffold_7	37736577	G	A	intergenic_region	HiC_scaffold_7.g14404-HiC_scaffold_7.g14405
HiC_scaffold_7	37736604	T	A	intergenic_region	HiC_scaffold_7.g14404-HiC_scaffold_7.g14405
HiC_scaffold_7	37736626	A	T	intergenic_region	HiC_scaffold_7.g14404-HiC_scaffold_7.g14405
HiC_scaffold_7	37736645	A	G	intergenic_region	HiC_scaffold_7.g14404-HiC_scaffold_7.g14405
HiC_scaffold_7	37736703	A	G	intergenic_region	HiC_scaffold_7.g14404-HiC_scaffold_7.g14405
HiC_scaffold_7	37736836	C	T	intergenic_region	HiC_scaffold_7.g14404-HiC_scaffold_7.g14405
HiC_scaffold_7	37737015	G	A	intergenic_region	HiC_scaffold_7.g14404-HiC_scaffold_7.g14405
HiC_scaffold_7	37737022	C	T	intergenic_region	HiC_scaffold_7.g14404-HiC_scaffold_7.g14405
HiC_scaffold_7	37737104	A	G	intergenic_region	HiC_scaffold_7.g14404-HiC_scaffold_7.g14405
HiC_scaffold_7	37737131	C	T	intergenic_region	HiC_scaffold_7.g14404-HiC_scaffold_7.g14405
HiC_scaffold_7	37737209	C	T	intergenic_region	HiC_scaffold_7.g14404-HiC_scaffold_7.g14405
HiC_scaffold_7	37737299	G	A	intergenic_region	HiC_scaffold_7.g14404-HiC_scaffold_7.g14405
HiC_scaffold_7	37737342	A	G	intergenic_region	HiC_scaffold_7.g14404-HiC_scaffold_7.g14405
HiC_scaffold_7	37737382	C	G	intergenic_region	HiC_scaffold_7.g14404-HiC_scaffold_7.g14405
HiC_scaffold_7	37737432	C	T	intergenic_region	HiC_scaffold_7.g14404-HiC_scaffold_7.g14405
HiC_scaffold_7	37737469	A	C	intergenic_region	HiC_scaffold_7.g14404-HiC_scaffold_7.g14405
HiC_scaffold_7	37737732	A	G	intergenic_region	HiC_scaffold_7.g14404-HiC_scaffold_7.g14405
HiC_scaffold_7	37737857	C	T	intergenic_region	HiC_scaffold_7.g14404-HiC_scaffold_7.g14405
HiC_scaffold_7	37737898	G	C	intergenic_region	HiC_scaffold_7.g14404-HiC_scaffold_7.g14405
HiC_scaffold_7	37737945	A	T	intergenic_region	HiC_scaffold_7.g14404-HiC_scaffold_7.g14405
HiC_scaffold_7	37737964	G	A	intergenic_region	HiC_scaffold_7.g14404-HiC_scaffold_7.g14405
HiC_scaffold_7	37737967	T	C	intergenic_region	HiC_scaffold_7.g14404-HiC_scaffold_7.g14405
HiC_scaffold_7	37737990	G	A	intergenic_region	HiC_scaffold_7.g14404-HiC_scaffold_7.g14405
HiC_scaffold_7	37738038	T	C	intergenic_region	HiC_scaffold_7.g14404-HiC_scaffold_7.g14405
HiC_scaffold_7	37738123	G	C	intergenic_region	HiC_scaffold_7.g14404-HiC_scaffold_7.g14405
HiC_scaffold_7	37738162	C	T	intergenic_region	HiC_scaffold_7.g14404-HiC_scaffold_7.g14405
HiC_scaffold_7	37738292	T	C	intergenic_region	HiC_scaffold_7.g14404-HiC_scaffold_7.g14405
HiC_scaffold_7	37738440	T	G	intergenic_region	HiC_scaffold_7.g14404-HiC_scaffold_7.g14405
HiC_scaffold_7	37738454	C	G	intergenic_region	HiC_scaffold_7.g14404-HiC_scaffold_7.g14405
HiC_scaffold_7	37738476	G	T	intergenic_region	HiC_scaffold_7.g14404-HiC_scaffold_7.g14405
HiC_scaffold_7	37740253	T	A	intergenic_region	HiC_scaffold_7.g14404-HiC_scaffold_7.g14405
HiC_scaffold_7	37740268	G	A	intergenic_region	HiC_scaffold_7.g14404-HiC_scaffold_7.g14405
HiC_scaffold_7	37740511	G	C	intergenic_region	HiC_scaffold_7.g14404-HiC_scaffold_7.g14405
HiC_scaffold_7	37740624	G	C	intergenic_region	HiC_scaffold_7.g14404-HiC_scaffold_7.g14405
HiC_scaffold_7	37740633	A	T	intergenic_region	HiC_scaffold_7.g14404-HiC_scaffold_7.g14405
HiC_scaffold_7	37740840	G	T	intergenic_region	HiC_scaffold_7.g14404-HiC_scaffold_7.g14405
HiC_scaffold_7	37740883	C	G	intergenic_region	HiC_scaffold_7.g14404-HiC_scaffold_7.g14405
HiC_scaffold_7	37740915	G	T	intergenic_region	HiC_scaffold_7.g14404-HiC_scaffold_7.g14405
HiC_scaffold_7	37741007	G	A	intergenic_region	HiC_scaffold_7.g14404-HiC_scaffold_7.g14405
HiC_scaffold_7	37741207	A	T	intergenic_region	HiC_scaffold_7.g14404-HiC_scaffold_7.g14405
HiC_scaffold_7	37741245	T	C	intergenic_region	HiC_scaffold_7.g14404-HiC_scaffold_7.g14405
HiC_scaffold_7	37741309	T	C	intergenic_region	HiC_scaffold_7.g14404-HiC_scaffold_7.g14405
HiC_scaffold_7	37741317	C	T	intergenic_region	HiC_scaffold_7.g14404-HiC_scaffold_7.g14405
HiC_scaffold_7	37741384	A	G	intergenic_region	HiC_scaffold_7.g14404-HiC_scaffold_7.g14405
HiC_scaffold_7	37741404	C	A	intergenic_region	HiC_scaffold_7.g14404-HiC_scaffold_7.g14405
HiC_scaffold_7	37741463	G	A	intergenic_region	HiC_scaffold_7.g14404-HiC_scaffold_7.g14405
HiC_scaffold_7	37741572	A	G	intergenic_region	HiC_scaffold_7.g14404-HiC_scaffold_7.g14405
HiC_scaffold_7	37741585	T	G	intergenic_region	HiC_scaffold_7.g14404-HiC_scaffold_7.g14405
HiC_scaffold_7	37741590	T	C	intergenic_region	HiC_scaffold_7.g14404-HiC_scaffold_7.g14405
HiC_scaffold_7	37741702	A	T	intergenic_region	HiC_scaffold_7.g14404-HiC_scaffold_7.g14405
HiC_scaffold_7	37741780	G	C	intergenic_region	HiC_scaffold_7.g14404-HiC_scaffold_7.g14405
HiC_scaffold_7	37741848	G	A	intergenic_region	HiC_scaffold_7.g14404-HiC_scaffold_7.g14405
HiC_scaffold_7	37741910	A	C	intergenic_region	HiC_scaffold_7.g14404-HiC_scaffold_7.g14405
HiC_scaffold_7	37741949	G	A	intergenic_region	HiC_scaffold_7.g14404-HiC_scaffold_7.g14405
HiC_scaffold_7	37742173	A	G	intergenic_region	HiC_scaffold_7.g14404-HiC_scaffold_7.g14405
HiC_scaffold_7	37742259	G	A	intergenic_region	HiC_scaffold_7.g14404-HiC_scaffold_7.g14405
HiC_scaffold_7	37742269	A	T	intergenic_region	HiC_scaffold_7.g14404-HiC_scaffold_7.g14405
HiC_scaffold_7	37742282	A	T	intergenic_region	HiC_scaffold_7.g14404-HiC_scaffold_7.g14405
HiC_scaffold_7	37742458	T	A	intergenic_region	HiC_scaffold_7.g14404-HiC_scaffold_7.g14405
HiC_scaffold_7	37742491	C	T	intergenic_region	HiC_scaffold_7.g14404-HiC_scaffold_7.g14405
HiC_scaffold_7	37742564	A	C	intergenic_region	HiC_scaffold_7.g14404-HiC_scaffold_7.g14405
HiC_scaffold_7	37742589	G	A	intergenic_region	HiC_scaffold_7.g14404-HiC_scaffold_7.g14405
HiC_scaffold_7	37742685	T	A	intergenic_region	HiC_scaffold_7.g14404-HiC_scaffold_7.g14405
HiC_scaffold_7	37742779	T	C	intergenic_region	HiC_scaffold_7.g14404-HiC_scaffold_7.g14405
HiC_scaffold_7	37742790	T	C	intergenic_region	HiC_scaffold_7.g14404-HiC_scaffold_7.g14405
HiC_scaffold_7	37742829	G	A	intergenic_region	HiC_scaffold_7.g14404-HiC_scaffold_7.g14405
HiC_scaffold_7	37743236	G	A	intergenic_region	HiC_scaffold_7.g14404-HiC_scaffold_7.g14405
HiC_scaffold_7	37743711	A	T	intergenic_region	HiC_scaffold_7.g14404-HiC_scaffold_7.g14405
HiC_scaffold_7	37743776	A	T	intergenic_region	HiC_scaffold_7.g14404-HiC_scaffold_7.g14405
HiC_scaffold_7	37743801	A	C	intergenic_region	HiC_scaffold_7.g14404-HiC_scaffold_7.g14405
HiC_scaffold_7	37743808	T	C	intergenic_region	HiC_scaffold_7.g14404-HiC_scaffold_7.g14405
HiC_scaffold_7	37743831	T	A	intergenic_region	HiC_scaffold_7.g14404-HiC_scaffold_7.g14405
HiC_scaffold_7	37743845	G	A	intergenic_region	HiC_scaffold_7.g14404-HiC_scaffold_7.g14405
HiC_scaffold_7	37743851	T	G	intergenic_region	HiC_scaffold_7.g14404-HiC_scaffold_7.g14405
HiC_scaffold_7	37743926	G	A	intergenic_region	HiC_scaffold_7.g14404-HiC_scaffold_7.g14405
HiC_scaffold_7	37743928	T	A	intergenic_region	HiC_scaffold_7.g14404-HiC_scaffold_7.g14405
HiC_scaffold_7	37744222	A	C	intergenic_region	HiC_scaffold_7.g14404-HiC_scaffold_7.g14405
HiC_scaffold_7	37744324	T	A	intergenic_region	HiC_scaffold_7.g14404-HiC_scaffold_7.g14405
HiC_scaffold_7	37744414	A	G	intergenic_region	HiC_scaffold_7.g14404-HiC_scaffold_7.g14405
HiC_scaffold_7	37744489	A	T	intergenic_region	HiC_scaffold_7.g14404-HiC_scaffold_7.g14405
HiC_scaffold_7	37744536	T	C	intergenic_region	HiC_scaffold_7.g14404-HiC_scaffold_7.g14405
HiC_scaffold_7	37744645	A	C	intergenic_region	HiC_scaffold_7.g14404-HiC_scaffold_7.g14405
HiC_scaffold_7	37744781	G	A	intergenic_region	HiC_scaffold_7.g14404-HiC_scaffold_7.g14405
HiC_scaffold_7	37744783	C	G	intergenic_region	HiC_scaffold_7.g14404-HiC_scaffold_7.g14405
HiC_scaffold_7	37744792	T	C	intergenic_region	HiC_scaffold_7.g14404-HiC_scaffold_7.g14405
HiC_scaffold_7	40385053	G	A	intron_variant	HiC_scaffold_7.g14474
HiC_scaffold_7	40385113	T	A	intron_variant	HiC_scaffold_7.g14474
HiC_scaffold_7	40385355	G	T	intron_variant	HiC_scaffold_7.g14474
HiC_scaffold_7	40385476	C	A	intron_variant	HiC_scaffold_7.g14474
HiC_scaffold_7	40385983	T	C	intron_variant	HiC_scaffold_7.g14474
HiC_scaffold_7	40385989	G	A	intron_variant	HiC_scaffold_7.g14474
HiC_scaffold_7	40386021	T	C	intron_variant	HiC_scaffold_7.g14474
HiC_scaffold_7	40386091	T	C	intron_variant	HiC_scaffold_7.g14474
HiC_scaffold_7	40386306	C	T	intron_variant	HiC_scaffold_7.g14474
HiC_scaffold_7	40386317	A	C	intron_variant	HiC_scaffold_7.g14474
HiC_scaffold_7	40386428	T	C	intron_variant	HiC_scaffold_7.g14474
HiC_scaffold_7	40386526	C	T	intron_variant	HiC_scaffold_7.g14474
HiC_scaffold_7	40386681	A	G	intron_variant	HiC_scaffold_7.g14474
HiC_scaffold_7	40386686	G	T	intron_variant	HiC_scaffold_7.g14474
HiC_scaffold_7	40386750	G	A	intron_variant	HiC_scaffold_7.g14474
HiC_scaffold_7	40386821	A	T	intron_variant	HiC_scaffold_7.g14474
HiC_scaffold_7	40386909	C	T	intron_variant	HiC_scaffold_7.g14474
HiC_scaffold_7	40386927	T	C	intron_variant	HiC_scaffold_7.g14474
HiC_scaffold_7	40387270	G	A	intron_variant	HiC_scaffold_7.g14474
HiC_scaffold_7	40387291	G	T	intron_variant	HiC_scaffold_7.g14474
HiC_scaffold_7	40387426	T	A	intron_variant	HiC_scaffold_7.g14474
HiC_scaffold_7	40387444	C	G	intron_variant	HiC_scaffold_7.g14474
HiC_scaffold_7	40387611	T	C	intron_variant	HiC_scaffold_7.g14474
HiC_scaffold_7	40387668	A	G	intron_variant	HiC_scaffold_7.g14474
HiC_scaffold_7	40387702	C	G	intron_variant	HiC_scaffold_7.g14474
HiC_scaffold_7	40387775	G	A	intron_variant	HiC_scaffold_7.g14474
HiC_scaffold_7	40387833	A	G	intron_variant	HiC_scaffold_7.g14474
HiC_scaffold_7	40387845	C	T	intron_variant	HiC_scaffold_7.g14474
HiC_scaffold_7	40387858	T	A	intron_variant	HiC_scaffold_7.g14474
HiC_scaffold_7	40387948	C	T	intron_variant	HiC_scaffold_7.g14474
HiC_scaffold_7	40387952	A	G	intron_variant	HiC_scaffold_7.g14474
HiC_scaffold_7	40388022	A	G	intron_variant	HiC_scaffold_7.g14474
HiC_scaffold_7	40388025	T	A	intron_variant	HiC_scaffold_7.g14474
HiC_scaffold_7	40388056	C	T	intron_variant	HiC_scaffold_7.g14474
HiC_scaffold_7	40388139	T	A	intron_variant	HiC_scaffold_7.g14474
HiC_scaffold_7	40388346	A	C	intron_variant	HiC_scaffold_7.g14474
HiC_scaffold_7	40388412	C	G	intron_variant	HiC_scaffold_7.g14474
HiC_scaffold_7	40388448	T	C	intron_variant	HiC_scaffold_7.g14474
HiC_scaffold_7	40388452	C	T	intron_variant	HiC_scaffold_7.g14474
HiC_scaffold_7	40388533	T	C	intron_variant	HiC_scaffold_7.g14474
HiC_scaffold_7	40388582	C	T	intron_variant	HiC_scaffold_7.g14474
HiC_scaffold_7	40388657	G	C	intron_variant	HiC_scaffold_7.g14474
HiC_scaffold_7	40388670	G	T	intron_variant	HiC_scaffold_7.g14474
HiC_scaffold_7	40388696	G	C	intron_variant	HiC_scaffold_7.g14474
HiC_scaffold_7	40388876	T	A	intron_variant	HiC_scaffold_7.g14474
HiC_scaffold_7	40388965	A	C	intron_variant	HiC_scaffold_7.g14474
HiC_scaffold_7	40388976	G	A	intron_variant	HiC_scaffold_7.g14474
HiC_scaffold_7	40389278	A	C	intron_variant	HiC_scaffold_7.g14474
HiC_scaffold_7	40389297	T	C	intron_variant	HiC_scaffold_7.g14474
HiC_scaffold_7	40389342	C	T	intron_variant	HiC_scaffold_7.g14474
HiC_scaffold_7	40389343	T	C	intron_variant	HiC_scaffold_7.g14474
HiC_scaffold_7	40389410	T	A	intron_variant	HiC_scaffold_7.g14474
HiC_scaffold_7	40389579	G	A	intron_variant	HiC_scaffold_7.g14474
HiC_scaffold_7	40389631	C	A	intron_variant	HiC_scaffold_7.g14474
HiC_scaffold_7	40389791	T	C	intron_variant	HiC_scaffold_7.g14474
HiC_scaffold_7	40389982	A	G	intron_variant	HiC_scaffold_7.g14474
HiC_scaffold_7	40390044	T	A	intron_variant	HiC_scaffold_7.g14474
HiC_scaffold_7	40390088	C	T	intron_variant	HiC_scaffold_7.g14474
HiC_scaffold_7	40390130	T	A	intron_variant	HiC_scaffold_7.g14474
HiC_scaffold_7	40390140	A	G	intron_variant	HiC_scaffold_7.g14474
HiC_scaffold_7	40390299	G	A	intron_variant	HiC_scaffold_7.g14474
HiC_scaffold_7	40390300	C	T	intron_variant	HiC_scaffold_7.g14474
HiC_scaffold_7	40390358	C	G	intron_variant	HiC_scaffold_7.g14474
HiC_scaffold_7	40390474	G	T	intron_variant	HiC_scaffold_7.g14474
HiC_scaffold_7	40390502	G	A	intron_variant	HiC_scaffold_7.g14474
HiC_scaffold_7	40390508	T	C	intron_variant	HiC_scaffold_7.g14474
HiC_scaffold_7	40390589	G	T	intron_variant	HiC_scaffold_7.g14474
HiC_scaffold_7	40390635	T	C	intron_variant	HiC_scaffold_7.g14474
HiC_scaffold_7	40390841	T	G	intron_variant	HiC_scaffold_7.g14474
HiC_scaffold_7	40390877	T	A	intron_variant	HiC_scaffold_7.g14474
HiC_scaffold_7	40390883	A	T	intron_variant	HiC_scaffold_7.g14474
HiC_scaffold_7	40390891	T	A	intron_variant	HiC_scaffold_7.g14474
HiC_scaffold_7	40390930	T	C	intron_variant	HiC_scaffold_7.g14474
HiC_scaffold_7	40391042	T	G	intron_variant	HiC_scaffold_7.g14474
HiC_scaffold_7	40391269	T	C	intron_variant	HiC_scaffold_7.g14474
HiC_scaffold_7	40391292	T	C	intron_variant	HiC_scaffold_7.g14474
HiC_scaffold_7	40391321	A	C	intron_variant	HiC_scaffold_7.g14474
HiC_scaffold_7	40391363	A	C	intron_variant	HiC_scaffold_7.g14474
HiC_scaffold_7	40391494	C	G	intron_variant	HiC_scaffold_7.g14474
HiC_scaffold_7	40391591	A	G	intron_variant	HiC_scaffold_7.g14474
HiC_scaffold_7	40391723	C	T	intron_variant	HiC_scaffold_7.g14474
HiC_scaffold_7	40391728	A	G	intron_variant	HiC_scaffold_7.g14474
HiC_scaffold_7	40391750	C	A	intron_variant	HiC_scaffold_7.g14474
HiC_scaffold_7	40391764	G	A	intron_variant	HiC_scaffold_7.g14474
HiC_scaffold_7	40391791	A	G	intron_variant	HiC_scaffold_7.g14474
HiC_scaffold_7	40392016	A	T	intron_variant	HiC_scaffold_7.g14474
HiC_scaffold_7	40392818	T	C	intron_variant	HiC_scaffold_7.g14474
HiC_scaffold_7	40393055	T	C	intron_variant	HiC_scaffold_7.g14474
HiC_scaffold_7	40393108	C	G	intron_variant	HiC_scaffold_7.g14474
HiC_scaffold_7	40393451	C	G	intron_variant	HiC_scaffold_7.g14474
HiC_scaffold_7	40393509	A	C	intron_variant	HiC_scaffold_7.g14474
HiC_scaffold_7	40393764	A	G	intron_variant	HiC_scaffold_7.g14474
HiC_scaffold_7	40393949	A	G	intron_variant	HiC_scaffold_7.g14474
HiC_scaffold_7	40394327	T	A	intron_variant	HiC_scaffold_7.g14474
HiC_scaffold_7	40394385	C	T	intron_variant	HiC_scaffold_7.g14474
HiC_scaffold_7	40394622	T	A	intron_variant	HiC_scaffold_7.g14474
HiC_scaffold_7	40394767	C	A	intron_variant	HiC_scaffold_7.g14474
HiC_scaffold_7	40394928	T	C	intron_variant	HiC_scaffold_7.g14474
HiC_scaffold_7	40395109	A	T	intron_variant	HiC_scaffold_7.g14474
HiC_scaffold_7	40395151	G	A	intron_variant	HiC_scaffold_7.g14474
HiC_scaffold_7	40395260	T	A	intron_variant	HiC_scaffold_7.g14474
HiC_scaffold_7	40395275	A	G	intron_variant	HiC_scaffold_7.g14474
HiC_scaffold_7	40395350	G	T	intron_variant	HiC_scaffold_7.g14474
HiC_scaffold_7	40395377	G	T	intron_variant	HiC_scaffold_7.g14474
HiC_scaffold_7	40395398	A	G	intron_variant	HiC_scaffold_7.g14474
HiC_scaffold_7	40395780	C	T	intron_variant	HiC_scaffold_7.g14474
HiC_scaffold_7	40395798	T	C	intron_variant	HiC_scaffold_7.g14474
HiC_scaffold_7	40395901	C	A	intron_variant	HiC_scaffold_7.g14474
HiC_scaffold_7	40396035	G	A	intron_variant	HiC_scaffold_7.g14474
HiC_scaffold_7	40396096	C	A	intron_variant	HiC_scaffold_7.g14474
HiC_scaffold_7	40396156	G	A	intron_variant	HiC_scaffold_7.g14474
HiC_scaffold_7	40396157	G	C	intron_variant	HiC_scaffold_7.g14474
HiC_scaffold_7	40396234	T	A	intron_variant	HiC_scaffold_7.g14474
HiC_scaffold_7	40396348	T	C	intron_variant	HiC_scaffold_7.g14474
HiC_scaffold_7	40396358	G	A	intron_variant	HiC_scaffold_7.g14474
HiC_scaffold_7	40396388	T	A	intron_variant	HiC_scaffold_7.g14474
HiC_scaffold_7	40396393	A	C	intron_variant	HiC_scaffold_7.g14474
HiC_scaffold_7	40396458	C	T	intron_variant	HiC_scaffold_7.g14474
HiC_scaffold_7	40396792	A	T	intron_variant	HiC_scaffold_7.g14474
HiC_scaffold_7	40396821	C	T	intron_variant	HiC_scaffold_7.g14474
HiC_scaffold_7	40396832	C	A	intron_variant	HiC_scaffold_7.g14474
HiC_scaffold_7	40396858	T	G	intron_variant	HiC_scaffold_7.g14474
HiC_scaffold_7	40398353	T	C	intron_variant	HiC_scaffold_7.g14474
HiC_scaffold_7	40398386	C	G	intron_variant	HiC_scaffold_7.g14474
HiC_scaffold_7	40398623	C	G	intron_variant	HiC_scaffold_7.g14474
HiC_scaffold_7	40398637	A	T	intron_variant	HiC_scaffold_7.g14474
HiC_scaffold_7	40398714	T	C	intron_variant	HiC_scaffold_7.g14474
HiC_scaffold_7	40398848	T	C	intron_variant	HiC_scaffold_7.g14474
HiC_scaffold_7	40399156	C	T	intron_variant	HiC_scaffold_7.g14474
HiC_scaffold_7	40399182	T	C	intron_variant	HiC_scaffold_7.g14474
HiC_scaffold_7	40399299	T	G	5_prime_UTR_variant	HiC_scaffold_7.g14474
HiC_scaffold_7	40399466	A	G	intron_variant	HiC_scaffold_7.g14474
HiC_scaffold_7	40399492	C	A	intron_variant	HiC_scaffold_7.g14474
HiC_scaffold_7	40399531	C	A	intron_variant	HiC_scaffold_7.g14474
HiC_scaffold_7	40399739	T	C	intron_variant	HiC_scaffold_7.g14474
HiC_scaffold_7	40399751	G	A	intron_variant	HiC_scaffold_7.g14474
HiC_scaffold_7	40399965	C	A	intron_variant	HiC_scaffold_7.g14474
HiC_scaffold_5	11873789	A	C	intergenic_region	HiC_scaffold_5.g08387-HiC_scaffold_5.g08388
HiC_scaffold_5	23030579	A	T	upstream_gene_variant	HiC_scaffold_5.g08805
HiC_scaffold_5	30935122	G	A	intergenic_region	HiC_scaffold_5.g09159-HiC_scaffold_5.g09160
HiC_scaffold_5	30935224	T	A	intergenic_region	HiC_scaffold_5.g09159-HiC_scaffold_5.g09160
HiC_scaffold_5	30935275	T	A	intergenic_region	HiC_scaffold_5.g09159-HiC_scaffold_5.g09160
HiC_scaffold_5	30935276	T	G	intergenic_region	HiC_scaffold_5.g09159-HiC_scaffold_5.g09160
HiC_scaffold_5	30935295	T	G	intergenic_region	HiC_scaffold_5.g09159-HiC_scaffold_5.g09160
HiC_scaffold_5	30935306	G	A	intergenic_region	HiC_scaffold_5.g09159-HiC_scaffold_5.g09160
HiC_scaffold_5	30935326	G	A	intergenic_region	HiC_scaffold_5.g09159-HiC_scaffold_5.g09160
HiC_scaffold_5	30935361	G	A	intergenic_region	HiC_scaffold_5.g09159-HiC_scaffold_5.g09160
HiC_scaffold_5	30935397	T	C	intergenic_region	HiC_scaffold_5.g09159-HiC_scaffold_5.g09160
HiC_scaffold_5	30935472	T	G	intergenic_region	HiC_scaffold_5.g09159-HiC_scaffold_5.g09160
HiC_scaffold_5	30935579	C	A	intergenic_region	HiC_scaffold_5.g09159-HiC_scaffold_5.g09160
HiC_scaffold_5	30935582	T	A	intergenic_region	HiC_scaffold_5.g09159-HiC_scaffold_5.g09160
HiC_scaffold_5	30935651	T	C	intergenic_region	HiC_scaffold_5.g09159-HiC_scaffold_5.g09160
HiC_scaffold_5	30936472	T	C	intergenic_region	HiC_scaffold_5.g09159-HiC_scaffold_5.g09160
HiC_scaffold_5	30936560	A	G	intergenic_region	HiC_scaffold_5.g09159-HiC_scaffold_5.g09160
HiC_scaffold_5	30937019	C	A	intergenic_region	HiC_scaffold_5.g09159-HiC_scaffold_5.g09160
HiC_scaffold_5	30937495	G	A	intergenic_region	HiC_scaffold_5.g09159-HiC_scaffold_5.g09160
HiC_scaffold_5	30937620	C	G	intergenic_region	HiC_scaffold_5.g09159-HiC_scaffold_5.g09160
HiC_scaffold_5	30937680	T	C	intergenic_region	HiC_scaffold_5.g09159-HiC_scaffold_5.g09160
HiC_scaffold_5	30937955	A	T	intergenic_region	HiC_scaffold_5.g09159-HiC_scaffold_5.g09160
HiC_scaffold_5	30938127	A	T	intergenic_region	HiC_scaffold_5.g09159-HiC_scaffold_5.g09160
HiC_scaffold_5	30938170	A	T	intergenic_region	HiC_scaffold_5.g09159-HiC_scaffold_5.g09160
HiC_scaffold_5	30938283	A	T	intergenic_region	HiC_scaffold_5.g09159-HiC_scaffold_5.g09160
HiC_scaffold_5	30938361	C	T	intergenic_region	HiC_scaffold_5.g09159-HiC_scaffold_5.g09160
HiC_scaffold_5	30938492	C	G	intergenic_region	HiC_scaffold_5.g09159-HiC_scaffold_5.g09160
HiC_scaffold_5	30938498	T	G	intergenic_region	HiC_scaffold_5.g09159-HiC_scaffold_5.g09160
HiC_scaffold_5	30940419	T	C	intergenic_region	HiC_scaffold_5.g09159-HiC_scaffold_5.g09160
HiC_scaffold_5	30940777	T	G	intergenic_region	HiC_scaffold_5.g09159-HiC_scaffold_5.g09160
HiC_scaffold_5	30940794	G	T	intergenic_region	HiC_scaffold_5.g09159-HiC_scaffold_5.g09160
HiC_scaffold_5	30940815	G	T	intergenic_region	HiC_scaffold_5.g09159-HiC_scaffold_5.g09160
HiC_scaffold_5	30940904	G	C	intergenic_region	HiC_scaffold_5.g09159-HiC_scaffold_5.g09160
HiC_scaffold_5	30942017	C	T	intergenic_region	HiC_scaffold_5.g09159-HiC_scaffold_5.g09160
HiC_scaffold_5	30942155	T	C	intergenic_region	HiC_scaffold_5.g09159-HiC_scaffold_5.g09160
HiC_scaffold_5	30942516	T	A	intergenic_region	HiC_scaffold_5.g09159-HiC_scaffold_5.g09160
HiC_scaffold_5	30942530	A	C	intergenic_region	HiC_scaffold_5.g09159-HiC_scaffold_5.g09160
HiC_scaffold_5	30942544	C	G	intergenic_region	HiC_scaffold_5.g09159-HiC_scaffold_5.g09160
HiC_scaffold_5	30942590	A	C	intergenic_region	HiC_scaffold_5.g09159-HiC_scaffold_5.g09160
HiC_scaffold_5	30942607	C	T	intergenic_region	HiC_scaffold_5.g09159-HiC_scaffold_5.g09160
HiC_scaffold_5	30943283	T	C	upstream_gene_variant	HiC_scaffold_5.g09160
HiC_scaffold_5	30943578	A	G	upstream_gene_variant	HiC_scaffold_5.g09160
HiC_scaffold_5	30943729	G	A	upstream_gene_variant	HiC_scaffold_5.g09160
HiC_scaffold_5	30943744	A	C	upstream_gene_variant	HiC_scaffold_5.g09160
HiC_scaffold_5	30943811	T	A	upstream_gene_variant	HiC_scaffold_5.g09160
HiC_scaffold_5	30943875	C	G	upstream_gene_variant	HiC_scaffold_5.g09160
HiC_scaffold_5	30943974	G	A	upstream_gene_variant	HiC_scaffold_5.g09160
HiC_scaffold_5	30947003	G	A	upstream_gene_variant	HiC_scaffold_5.g09160
HiC_scaffold_5	30947241	T	A	upstream_gene_variant	HiC_scaffold_5.g09160
HiC_scaffold_5	30947366	G	A	upstream_gene_variant	HiC_scaffold_5.g09160
HiC_scaffold_5	30947367	C	T	upstream_gene_variant	HiC_scaffold_5.g09160
HiC_scaffold_5	30947636	T	C	upstream_gene_variant	HiC_scaffold_5.g09160
HiC_scaffold_5	30947717	G	A	upstream_gene_variant	HiC_scaffold_5.g09160
HiC_scaffold_5	30948010	C	T	intron_variant	HiC_scaffold_5.g09160
HiC_scaffold_5	30948064	A	G	synonymous_variant	HiC_scaffold_5.g09160
HiC_scaffold_5	30948443	T	A	intron_variant	HiC_scaffold_5.g09160
HiC_scaffold_5	30948559	G	A	synonymous_variant	HiC_scaffold_5.g09160
HiC_scaffold_5	30949034	A	T	missense_variant	HiC_scaffold_5.g09160
HiC_scaffold_5	30949056	A	C	missense_variant	HiC_scaffold_5.g09160
HiC_scaffold_5	30949069	G	T	missense_variant	HiC_scaffold_5.g09160
HiC_scaffold_5	30949084	G	A	missense_variant	HiC_scaffold_5.g09160
HiC_scaffold_5	30949126	C	A	intron_variant	HiC_scaffold_5.g09160
HiC_scaffold_5	30949175	A	G	missense_variant	HiC_scaffold_5.g09160
HiC_scaffold_5	30949637	C	A	missense_variant	HiC_scaffold_5.g09160
HiC_scaffold_5	30949681	C	T	3_prime_UTR_variant	HiC_scaffold_5.g09160
HiC_scaffold_5	30949785	A	T	downstream_gene_variant	HiC_scaffold_5.g09160
HiC_scaffold_5	30949890	C	T	downstream_gene_variant	HiC_scaffold_5.g09160
HiC_scaffold_5	30949915	G	A	downstream_gene_variant	HiC_scaffold_5.g09160
HiC_scaffold_5	30949947	A	G	downstream_gene_variant	HiC_scaffold_5.g09160
HiC_scaffold_5	30949993	A	T	downstream_gene_variant	HiC_scaffold_5.g09160
HiC_scaffold_5	30950045	A	T	downstream_gene_variant	HiC_scaffold_5.g09160
HiC_scaffold_5	30950200	T	C	downstream_gene_variant	HiC_scaffold_5.g09160
HiC_scaffold_5	30950225	C	A	downstream_gene_variant	HiC_scaffold_5.g09160
HiC_scaffold_5	30950336	T	C	downstream_gene_variant	HiC_scaffold_5.g09160
HiC_scaffold_5	30950656	G	A	downstream_gene_variant	HiC_scaffold_5.g09160
HiC_scaffold_5	30950671	C	T	downstream_gene_variant	HiC_scaffold_5.g09160
HiC_scaffold_5	30950673	T	G	downstream_gene_variant	HiC_scaffold_5.g09160
HiC_scaffold_5	30950851	A	G	downstream_gene_variant	HiC_scaffold_5.g09160
HiC_scaffold_5	30950945	C	G	downstream_gene_variant	HiC_scaffold_5.g09160
HiC_scaffold_5	30950951	A	G	downstream_gene_variant	HiC_scaffold_5.g09160
HiC_scaffold_5	30950973	G	A	downstream_gene_variant	HiC_scaffold_5.g09160
HiC_scaffold_5	30951286	G	A	downstream_gene_variant	HiC_scaffold_5.g09160
HiC_scaffold_5	30951479	T	G	downstream_gene_variant	HiC_scaffold_5.g09160
HiC_scaffold_5	30951504	A	C	downstream_gene_variant	HiC_scaffold_5.g09160
HiC_scaffold_5	30951664	A	T	downstream_gene_variant	HiC_scaffold_5.g09160
HiC_scaffold_5	30951665	C	T	downstream_gene_variant	HiC_scaffold_5.g09160
HiC_scaffold_5	30951884	G	A	downstream_gene_variant	HiC_scaffold_5.g09160
HiC_scaffold_5	30951996	C	G	downstream_gene_variant	HiC_scaffold_5.g09160
HiC_scaffold_5	30952001	T	A	downstream_gene_variant	HiC_scaffold_5.g09160
HiC_scaffold_5	30952015	A	G	downstream_gene_variant	HiC_scaffold_5.g09160
HiC_scaffold_5	30952080	A	T	downstream_gene_variant	HiC_scaffold_5.g09160
HiC_scaffold_5	30952131	A	C	downstream_gene_variant	HiC_scaffold_5.g09160
HiC_scaffold_5	30952165	C	T	downstream_gene_variant	HiC_scaffold_5.g09160
HiC_scaffold_5	30952188	G	A	downstream_gene_variant	HiC_scaffold_5.g09160
HiC_scaffold_5	30952233	C	T	downstream_gene_variant	HiC_scaffold_5.g09160
HiC_scaffold_5	30952363	A	G	downstream_gene_variant	HiC_scaffold_5.g09160
HiC_scaffold_5	30952373	T	C	downstream_gene_variant	HiC_scaffold_5.g09160
HiC_scaffold_5	30953082	A	G	downstream_gene_variant	HiC_scaffold_5.g09160
HiC_scaffold_5	30953171	C	A	downstream_gene_variant	HiC_scaffold_5.g09160
HiC_scaffold_5	30953335	A	C	downstream_gene_variant	HiC_scaffold_5.g09160
HiC_scaffold_5	30953337	A	G	downstream_gene_variant	HiC_scaffold_5.g09160
HiC_scaffold_5	30953368	G	T	downstream_gene_variant	HiC_scaffold_5.g09160
HiC_scaffold_5	30953376	C	T	downstream_gene_variant	HiC_scaffold_5.g09160
HiC_scaffold_5	30953500	C	G	downstream_gene_variant	HiC_scaffold_5.g09160
HiC_scaffold_5	30953655	T	A	downstream_gene_variant	HiC_scaffold_5.g09160
HiC_scaffold_5	30953770	G	A	downstream_gene_variant	HiC_scaffold_5.g09160
HiC_scaffold_5	30953898	A	T	downstream_gene_variant	HiC_scaffold_5.g09160
HiC_scaffold_5	30954009	G	C	downstream_gene_variant	HiC_scaffold_5.g09160
HiC_scaffold_5	30954091	G	A	downstream_gene_variant	HiC_scaffold_5.g09160
HiC_scaffold_5	30954555	T	A	downstream_gene_variant	HiC_scaffold_5.g09160
HiC_scaffold_5	30954894	A	C	3_prime_UTR_variant	HiC_scaffold_5.g09161
HiC_scaffold_5	31010317	A	G	intergenic_region	HiC_scaffold_5.g09162-HiC_scaffold_5.g09163
HiC_scaffold_5	31010460	G	A	intergenic_region	HiC_scaffold_5.g09162-HiC_scaffold_5.g09163
HiC_scaffold_5	31010535	C	T	intergenic_region	HiC_scaffold_5.g09162-HiC_scaffold_5.g09163
HiC_scaffold_5	31010597	T	G	intergenic_region	HiC_scaffold_5.g09162-HiC_scaffold_5.g09163
HiC_scaffold_5	31010761	T	C	intergenic_region	HiC_scaffold_5.g09162-HiC_scaffold_5.g09163
HiC_scaffold_5	31011091	A	T	intergenic_region	HiC_scaffold_5.g09162-HiC_scaffold_5.g09163
HiC_scaffold_5	31011356	C	T	intergenic_region	HiC_scaffold_5.g09162-HiC_scaffold_5.g09163
HiC_scaffold_5	31011467	T	C	intergenic_region	HiC_scaffold_5.g09162-HiC_scaffold_5.g09163
HiC_scaffold_5	31011649	A	T	intergenic_region	HiC_scaffold_5.g09162-HiC_scaffold_5.g09163
HiC_scaffold_5	31011705	A	G	intergenic_region	HiC_scaffold_5.g09162-HiC_scaffold_5.g09163
HiC_scaffold_5	31011728	G	A	intergenic_region	HiC_scaffold_5.g09162-HiC_scaffold_5.g09163
HiC_scaffold_5	31011810	A	G	intergenic_region	HiC_scaffold_5.g09162-HiC_scaffold_5.g09163
HiC_scaffold_5	31011823	T	G	intergenic_region	HiC_scaffold_5.g09162-HiC_scaffold_5.g09163
HiC_scaffold_5	31011897	T	G	intergenic_region	HiC_scaffold_5.g09162-HiC_scaffold_5.g09163
HiC_scaffold_5	31011902	C	A	intergenic_region	HiC_scaffold_5.g09162-HiC_scaffold_5.g09163
HiC_scaffold_5	31011918	A	T	intergenic_region	HiC_scaffold_5.g09162-HiC_scaffold_5.g09163
HiC_scaffold_5	31011978	A	T	intergenic_region	HiC_scaffold_5.g09162-HiC_scaffold_5.g09163
HiC_scaffold_5	31012025	C	T	intergenic_region	HiC_scaffold_5.g09162-HiC_scaffold_5.g09163
HiC_scaffold_5	31012031	T	C	intergenic_region	HiC_scaffold_5.g09162-HiC_scaffold_5.g09163
HiC_scaffold_5	31012149	C	T	intergenic_region	HiC_scaffold_5.g09162-HiC_scaffold_5.g09163
HiC_scaffold_5	31012152	G	T	intergenic_region	HiC_scaffold_5.g09162-HiC_scaffold_5.g09163
HiC_scaffold_5	31012219	T	C	intergenic_region	HiC_scaffold_5.g09162-HiC_scaffold_5.g09163
HiC_scaffold_5	31012374	G	T	intergenic_region	HiC_scaffold_5.g09162-HiC_scaffold_5.g09163
HiC_scaffold_5	31012595	A	G	intergenic_region	HiC_scaffold_5.g09162-HiC_scaffold_5.g09163
HiC_scaffold_5	31012704	C	T	intergenic_region	HiC_scaffold_5.g09162-HiC_scaffold_5.g09163
HiC_scaffold_5	31012730	A	T	intergenic_region	HiC_scaffold_5.g09162-HiC_scaffold_5.g09163
HiC_scaffold_5	31013309	C	T	intergenic_region	HiC_scaffold_5.g09162-HiC_scaffold_5.g09163
HiC_scaffold_5	31013634	A	G	intergenic_region	HiC_scaffold_5.g09162-HiC_scaffold_5.g09163
HiC_scaffold_5	31013732	C	T	intergenic_region	HiC_scaffold_5.g09162-HiC_scaffold_5.g09163
HiC_scaffold_5	31013798	C	A	intergenic_region	HiC_scaffold_5.g09162-HiC_scaffold_5.g09163
HiC_scaffold_5	31013840	T	C	intergenic_region	HiC_scaffold_5.g09162-HiC_scaffold_5.g09163
HiC_scaffold_5	31014082	T	G	intergenic_region	HiC_scaffold_5.g09162-HiC_scaffold_5.g09163
HiC_scaffold_5	31014172	C	T	intergenic_region	HiC_scaffold_5.g09162-HiC_scaffold_5.g09163
HiC_scaffold_5	31014407	A	G	intergenic_region	HiC_scaffold_5.g09162-HiC_scaffold_5.g09163
HiC_scaffold_5	31014646	C	T	intergenic_region	HiC_scaffold_5.g09162-HiC_scaffold_5.g09163
HiC_scaffold_5	31014944	C	T	intergenic_region	HiC_scaffold_5.g09162-HiC_scaffold_5.g09163
HiC_scaffold_5	31015264	T	G	intergenic_region	HiC_scaffold_5.g09162-HiC_scaffold_5.g09163
HiC_scaffold_5	31015774	C	T	intergenic_region	HiC_scaffold_5.g09162-HiC_scaffold_5.g09163
HiC_scaffold_5	31015804	A	G	intergenic_region	HiC_scaffold_5.g09162-HiC_scaffold_5.g09163
HiC_scaffold_5	31015964	A	G	intergenic_region	HiC_scaffold_5.g09162-HiC_scaffold_5.g09163
HiC_scaffold_5	31016015	A	G	intergenic_region	HiC_scaffold_5.g09162-HiC_scaffold_5.g09163
HiC_scaffold_5	31016045	C	A	intergenic_region	HiC_scaffold_5.g09162-HiC_scaffold_5.g09163
HiC_scaffold_5	31016153	G	T	intergenic_region	HiC_scaffold_5.g09162-HiC_scaffold_5.g09163
HiC_scaffold_5	31016177	T	G	intergenic_region	HiC_scaffold_5.g09162-HiC_scaffold_5.g09163
HiC_scaffold_5	31016466	G	A	intergenic_region	HiC_scaffold_5.g09162-HiC_scaffold_5.g09163
HiC_scaffold_5	31016582	A	C	intergenic_region	HiC_scaffold_5.g09162-HiC_scaffold_5.g09163
HiC_scaffold_5	31016717	C	A	intergenic_region	HiC_scaffold_5.g09162-HiC_scaffold_5.g09163
HiC_scaffold_5	31017244	T	C	intergenic_region	HiC_scaffold_5.g09162-HiC_scaffold_5.g09163
HiC_scaffold_5	31017488	T	G	intergenic_region	HiC_scaffold_5.g09162-HiC_scaffold_5.g09163
HiC_scaffold_5	31017642	C	T	intergenic_region	HiC_scaffold_5.g09162-HiC_scaffold_5.g09163
HiC_scaffold_5	31017660	G	T	intergenic_region	HiC_scaffold_5.g09162-HiC_scaffold_5.g09163
HiC_scaffold_5	31017685	T	G	intergenic_region	HiC_scaffold_5.g09162-HiC_scaffold_5.g09163
HiC_scaffold_5	31017892	G	A	intergenic_region	HiC_scaffold_5.g09162-HiC_scaffold_5.g09163
HiC_scaffold_5	31018092	C	T	intergenic_region	HiC_scaffold_5.g09162-HiC_scaffold_5.g09163
HiC_scaffold_5	31018097	A	C	intergenic_region	HiC_scaffold_5.g09162-HiC_scaffold_5.g09163
HiC_scaffold_5	31018829	T	C	intergenic_region	HiC_scaffold_5.g09162-HiC_scaffold_5.g09163
HiC_scaffold_5	31019146	T	G	intergenic_region	HiC_scaffold_5.g09162-HiC_scaffold_5.g09163
HiC_scaffold_5	31019360	A	T	intergenic_region	HiC_scaffold_5.g09162-HiC_scaffold_5.g09163
HiC_scaffold_5	31019370	C	A	intergenic_region	HiC_scaffold_5.g09162-HiC_scaffold_5.g09163
HiC_scaffold_5	31019469	C	T	intergenic_region	HiC_scaffold_5.g09162-HiC_scaffold_5.g09163
HiC_scaffold_5	31019531	T	A	intergenic_region	HiC_scaffold_5.g09162-HiC_scaffold_5.g09163
HiC_scaffold_5	31019596	T	A	intergenic_region	HiC_scaffold_5.g09162-HiC_scaffold_5.g09163
HiC_scaffold_5	31019680	T	C	intergenic_region	HiC_scaffold_5.g09162-HiC_scaffold_5.g09163
HiC_scaffold_5	31020253	T	A	intergenic_region	HiC_scaffold_5.g09162-HiC_scaffold_5.g09163
HiC_scaffold_5	31020553	G	A	intergenic_region	HiC_scaffold_5.g09162-HiC_scaffold_5.g09163
HiC_scaffold_5	31020712	C	T	intergenic_region	HiC_scaffold_5.g09162-HiC_scaffold_5.g09163
HiC_scaffold_5	31020779	G	T	intergenic_region	HiC_scaffold_5.g09162-HiC_scaffold_5.g09163
HiC_scaffold_5	31020784	G	A	intergenic_region	HiC_scaffold_5.g09162-HiC_scaffold_5.g09163
HiC_scaffold_5	31020865	A	G	intergenic_region	HiC_scaffold_5.g09162-HiC_scaffold_5.g09163
HiC_scaffold_5	31021528	A	C	intergenic_region	HiC_scaffold_5.g09162-HiC_scaffold_5.g09163
HiC_scaffold_5	31021794	G	A	intergenic_region	HiC_scaffold_5.g09162-HiC_scaffold_5.g09163
HiC_scaffold_5	31022054	C	T	intergenic_region	HiC_scaffold_5.g09162-HiC_scaffold_5.g09163
HiC_scaffold_5	31022335	T	C	intergenic_region	HiC_scaffold_5.g09162-HiC_scaffold_5.g09163
HiC_scaffold_5	31022364	T	A	intergenic_region	HiC_scaffold_5.g09162-HiC_scaffold_5.g09163
HiC_scaffold_5	31022365	A	T	intergenic_region	HiC_scaffold_5.g09162-HiC_scaffold_5.g09163
HiC_scaffold_5	31022375	G	A	intergenic_region	HiC_scaffold_5.g09162-HiC_scaffold_5.g09163
HiC_scaffold_5	31023025	T	C	intergenic_region	HiC_scaffold_5.g09162-HiC_scaffold_5.g09163
HiC_scaffold_5	31023109	T	C	intergenic_region	HiC_scaffold_5.g09162-HiC_scaffold_5.g09163
HiC_scaffold_5	31023122	G	A	intergenic_region	HiC_scaffold_5.g09162-HiC_scaffold_5.g09163
HiC_scaffold_5	31023514	G	T	intergenic_region	HiC_scaffold_5.g09162-HiC_scaffold_5.g09163
HiC_scaffold_5	31024013	C	T	intergenic_region	HiC_scaffold_5.g09162-HiC_scaffold_5.g09163
HiC_scaffold_5	31024124	C	A	intergenic_region	HiC_scaffold_5.g09162-HiC_scaffold_5.g09163
HiC_scaffold_5	31024430	C	G	intergenic_region	HiC_scaffold_5.g09162-HiC_scaffold_5.g09163
HiC_scaffold_5	31024604	C	T	intergenic_region	HiC_scaffold_5.g09162-HiC_scaffold_5.g09163
HiC_scaffold_5	31024736	A	G	intergenic_region	HiC_scaffold_5.g09162-HiC_scaffold_5.g09163
HiC_scaffold_5	32685749	T	C	intron_variant	HiC_scaffold_5.g09239
HiC_scaffold_5	32685879	G	A	synonymous_variant	HiC_scaffold_5.g09239
HiC_scaffold_5	32685932	A	T	intron_variant	HiC_scaffold_5.g09239
HiC_scaffold_5	32686359	C	A	intron_variant	HiC_scaffold_5.g09239
HiC_scaffold_5	32686387	C	T	intron_variant	HiC_scaffold_5.g09239
HiC_scaffold_5	32686566	G	A	intron_variant	HiC_scaffold_5.g09239
HiC_scaffold_5	32686837	G	A	synonymous_variant	HiC_scaffold_5.g09239
HiC_scaffold_5	32686896	T	G	intron_variant	HiC_scaffold_5.g09239
HiC_scaffold_5	32687035	T	C	splice_region_variant&intron_variant	HiC_scaffold_5.g09239
HiC_scaffold_5	32687210	G	T	intron_variant	HiC_scaffold_5.g09239
HiC_scaffold_5	32687211	T	C	intron_variant	HiC_scaffold_5.g09239
HiC_scaffold_5	32687263	A	C	intron_variant	HiC_scaffold_5.g09239
HiC_scaffold_5	32687295	T	A	intron_variant	HiC_scaffold_5.g09239
HiC_scaffold_5	32687479	T	C	intron_variant	HiC_scaffold_5.g09239
HiC_scaffold_5	32687505	C	T	intron_variant	HiC_scaffold_5.g09239
HiC_scaffold_5	32687526	A	C	intron_variant	HiC_scaffold_5.g09239
HiC_scaffold_5	32687729	G	T	intron_variant	HiC_scaffold_5.g09239
HiC_scaffold_5	32688109	A	T	intron_variant	HiC_scaffold_5.g09239
HiC_scaffold_5	32688528	T	C	intron_variant	HiC_scaffold_5.g09239
HiC_scaffold_5	32688617	A	G	intron_variant	HiC_scaffold_5.g09239
HiC_scaffold_5	32688655	T	A	intron_variant	HiC_scaffold_5.g09239
HiC_scaffold_5	32688683	G	T	intron_variant	HiC_scaffold_5.g09239
HiC_scaffold_5	32688948	C	T	intron_variant	HiC_scaffold_5.g09239
HiC_scaffold_5	32689225	T	A	intron_variant	HiC_scaffold_5.g09239
HiC_scaffold_5	32689245	A	C	intron_variant	HiC_scaffold_5.g09239
HiC_scaffold_5	32689448	T	A	intron_variant	HiC_scaffold_5.g09239
HiC_scaffold_5	32689545	A	T	intron_variant	HiC_scaffold_5.g09239
HiC_scaffold_5	32689635	G	T	intron_variant	HiC_scaffold_5.g09239
HiC_scaffold_5	32689733	G	A	intron_variant	HiC_scaffold_5.g09239
HiC_scaffold_5	32689921	C	G	intron_variant	HiC_scaffold_5.g09239
HiC_scaffold_5	32689983	G	A	intron_variant	HiC_scaffold_5.g09239
HiC_scaffold_5	32690032	T	C	intron_variant	HiC_scaffold_5.g09239
HiC_scaffold_5	32690601	A	T	intron_variant	HiC_scaffold_5.g09239
HiC_scaffold_5	32690673	A	G	intron_variant	HiC_scaffold_5.g09239
HiC_scaffold_5	32690679	C	T	intron_variant	HiC_scaffold_5.g09239
HiC_scaffold_5	32690712	G	A	intron_variant	HiC_scaffold_5.g09239
HiC_scaffold_5	32690761	A	T	intron_variant	HiC_scaffold_5.g09239
HiC_scaffold_5	32690899	T	A	intron_variant	HiC_scaffold_5.g09239
HiC_scaffold_5	32691185	A	G	intron_variant	HiC_scaffold_5.g09239
HiC_scaffold_5	32691275	A	C	intron_variant	HiC_scaffold_5.g09239
HiC_scaffold_5	32691302	T	C	intron_variant	HiC_scaffold_5.g09239
HiC_scaffold_5	32691340	C	A	intron_variant	HiC_scaffold_5.g09239
HiC_scaffold_5	32691377	A	T	intron_variant	HiC_scaffold_5.g09239
HiC_scaffold_5	32691432	G	A	intron_variant	HiC_scaffold_5.g09239
HiC_scaffold_5	32693531	G	T	intron_variant	HiC_scaffold_5.g09239
HiC_scaffold_5	32693566	G	A	intron_variant	HiC_scaffold_5.g09239
HiC_scaffold_5	32693693	T	C	intron_variant	HiC_scaffold_5.g09239
HiC_scaffold_5	32693780	A	G	intron_variant	HiC_scaffold_5.g09239
HiC_scaffold_5	32693818	C	T	intron_variant	HiC_scaffold_5.g09239
HiC_scaffold_5	32693858	C	T	intron_variant	HiC_scaffold_5.g09239
HiC_scaffold_5	32693933	G	C	intron_variant	HiC_scaffold_5.g09239
HiC_scaffold_5	32693942	A	T	intron_variant	HiC_scaffold_5.g09239
HiC_scaffold_5	32693945	G	A	intron_variant	HiC_scaffold_5.g09239
HiC_scaffold_5	32693962	G	A	intron_variant	HiC_scaffold_5.g09239
HiC_scaffold_5	32693967	C	G	intron_variant	HiC_scaffold_5.g09239
HiC_scaffold_5	32694351	A	C	intron_variant	HiC_scaffold_5.g09239
HiC_scaffold_5	32694406	G	A	intron_variant	HiC_scaffold_5.g09239
HiC_scaffold_5	32694548	T	C	intron_variant	HiC_scaffold_5.g09239
HiC_scaffold_5	32694642	T	A	intron_variant	HiC_scaffold_5.g09239
HiC_scaffold_5	32694672	C	T	intron_variant	HiC_scaffold_5.g09239
HiC_scaffold_5	32694821	T	A	intron_variant	HiC_scaffold_5.g09239
HiC_scaffold_5	32694833	G	A	intron_variant	HiC_scaffold_5.g09239
HiC_scaffold_5	32694901	A	T	upstream_gene_variant	HiC_scaffold_5.g09240
HiC_scaffold_5	32694920	T	A	upstream_gene_variant	HiC_scaffold_5.g09240
HiC_scaffold_5	32694927	T	G	upstream_gene_variant	HiC_scaffold_5.g09240
HiC_scaffold_5	32694966	G	C	upstream_gene_variant	HiC_scaffold_5.g09240
HiC_scaffold_5	32694976	A	T	upstream_gene_variant	HiC_scaffold_5.g09240
HiC_scaffold_5	36140087	A	T	intron_variant	HiC_scaffold_5.g09356
HiC_scaffold_5	36140123	T	G	intron_variant	HiC_scaffold_5.g09356
HiC_scaffold_5	36140133	G	A	intron_variant	HiC_scaffold_5.g09356
HiC_scaffold_5	36140183	A	T	intron_variant	HiC_scaffold_5.g09356
HiC_scaffold_5	36140238	T	C	intron_variant	HiC_scaffold_5.g09356
HiC_scaffold_5	36140253	C	T	intron_variant	HiC_scaffold_5.g09356
HiC_scaffold_5	36140294	C	A	intron_variant	HiC_scaffold_5.g09356
HiC_scaffold_5	36140382	C	A	intron_variant	HiC_scaffold_5.g09356
HiC_scaffold_5	36140460	T	C	intron_variant	HiC_scaffold_5.g09356
HiC_scaffold_5	36140478	T	C	intron_variant	HiC_scaffold_5.g09356
HiC_scaffold_5	36140481	C	T	intron_variant	HiC_scaffold_5.g09356
HiC_scaffold_5	36140547	G	A	intron_variant	HiC_scaffold_5.g09356
HiC_scaffold_5	36140573	A	G	intron_variant	HiC_scaffold_5.g09356
HiC_scaffold_5	36140650	A	C	intron_variant	HiC_scaffold_5.g09356
HiC_scaffold_5	36140995	C	T	intron_variant	HiC_scaffold_5.g09356
HiC_scaffold_5	36141030	C	T	intron_variant	HiC_scaffold_5.g09356
HiC_scaffold_5	36141034	C	T	intron_variant	HiC_scaffold_5.g09356
HiC_scaffold_5	36141129	G	C	intron_variant	HiC_scaffold_5.g09356
HiC_scaffold_5	36141148	T	A	intron_variant	HiC_scaffold_5.g09356
HiC_scaffold_5	36141167	C	T	intron_variant	HiC_scaffold_5.g09356
HiC_scaffold_5	36141208	G	T	intron_variant	HiC_scaffold_5.g09356
HiC_scaffold_5	36141234	T	G	intron_variant	HiC_scaffold_5.g09356
HiC_scaffold_5	36141249	T	A	intron_variant	HiC_scaffold_5.g09356
HiC_scaffold_5	36141277	G	C	intron_variant	HiC_scaffold_5.g09356
HiC_scaffold_5	36141278	T	C	intron_variant	HiC_scaffold_5.g09356
HiC_scaffold_5	36141332	G	A	intron_variant	HiC_scaffold_5.g09356
HiC_scaffold_5	36141381	C	T	intron_variant	HiC_scaffold_5.g09356
HiC_scaffold_5	36141390	T	C	intron_variant	HiC_scaffold_5.g09356
HiC_scaffold_5	36141400	G	A	intron_variant	HiC_scaffold_5.g09356
HiC_scaffold_5	36141412	C	T	intron_variant	HiC_scaffold_5.g09356
HiC_scaffold_5	36141483	T	G	intron_variant	HiC_scaffold_5.g09356
HiC_scaffold_5	36145066	A	G	intron_variant	HiC_scaffold_5.g09356
HiC_scaffold_5	36145283	T	G	intron_variant	HiC_scaffold_5.g09356
HiC_scaffold_5	36145705	A	T	intron_variant	HiC_scaffold_5.g09356
HiC_scaffold_5	36145736	A	G	intron_variant	HiC_scaffold_5.g09356
HiC_scaffold_5	36145872	T	A	intron_variant	HiC_scaffold_5.g09356
HiC_scaffold_5	36146126	C	T	intron_variant	HiC_scaffold_5.g09356
HiC_scaffold_5	36146167	T	A	intron_variant	HiC_scaffold_5.g09356
HiC_scaffold_5	36146327	A	G	intron_variant	HiC_scaffold_5.g09356
HiC_scaffold_5	36146404	T	A	intron_variant	HiC_scaffold_5.g09356
HiC_scaffold_5	36146413	G	A	intron_variant	HiC_scaffold_5.g09356
HiC_scaffold_5	36146455	C	G	intron_variant	HiC_scaffold_5.g09356
HiC_scaffold_5	36146613	G	T	intron_variant	HiC_scaffold_5.g09356
HiC_scaffold_5	36146795	G	A	intron_variant	HiC_scaffold_5.g09356
HiC_scaffold_5	36146814	T	A	intron_variant	HiC_scaffold_5.g09356
HiC_scaffold_5	36146916	A	C	intron_variant	HiC_scaffold_5.g09356
HiC_scaffold_5	36146955	G	A	intron_variant	HiC_scaffold_5.g09356
HiC_scaffold_5	36147004	C	A	intron_variant	HiC_scaffold_5.g09356
HiC_scaffold_5	36147167	A	T	intron_variant	HiC_scaffold_5.g09356
HiC_scaffold_5	36147232	T	A	intron_variant	HiC_scaffold_5.g09356
HiC_scaffold_5	36147260	G	A	intron_variant	HiC_scaffold_5.g09356
HiC_scaffold_5	36147318	T	A	intron_variant	HiC_scaffold_5.g09356
HiC_scaffold_5	36147362	C	T	intron_variant	HiC_scaffold_5.g09356
HiC_scaffold_5	36147370	A	C	intron_variant	HiC_scaffold_5.g09356
HiC_scaffold_5	36147511	T	C	intron_variant	HiC_scaffold_5.g09356
HiC_scaffold_5	36147731	T	C	intron_variant	HiC_scaffold_5.g09356
HiC_scaffold_5	36147881	A	T	intron_variant	HiC_scaffold_5.g09356
HiC_scaffold_5	36147961	C	A	intron_variant	HiC_scaffold_5.g09356
HiC_scaffold_5	36147982	A	T	intron_variant	HiC_scaffold_5.g09356
HiC_scaffold_5	36147995	A	G	intron_variant	HiC_scaffold_5.g09356
HiC_scaffold_5	36148000	C	T	intron_variant	HiC_scaffold_5.g09356
HiC_scaffold_5	36148032	T	A	intron_variant	HiC_scaffold_5.g09356
HiC_scaffold_5	36148132	A	G	intron_variant	HiC_scaffold_5.g09356
HiC_scaffold_5	36148152	A	C	intron_variant	HiC_scaffold_5.g09356
HiC_scaffold_5	36148246	A	T	intron_variant	HiC_scaffold_5.g09356
HiC_scaffold_5	36148343	C	T	intron_variant	HiC_scaffold_5.g09356
HiC_scaffold_5	36148431	T	G	intron_variant	HiC_scaffold_5.g09356
HiC_scaffold_5	36148439	T	A	intron_variant	HiC_scaffold_5.g09356
HiC_scaffold_5	36148796	A	G	synonymous_variant	HiC_scaffold_5.g09357
HiC_scaffold_5	36148818	C	A	missense_variant	HiC_scaffold_5.g09357
HiC_scaffold_5	36148910	A	G	synonymous_variant	HiC_scaffold_5.g09357
HiC_scaffold_5	36149262	G	A	missense_variant	HiC_scaffold_5.g09357
HiC_scaffold_5	36149353	T	C	missense_variant	HiC_scaffold_5.g09357
HiC_scaffold_5	36149516	G	A	synonymous_variant	HiC_scaffold_5.g09357
HiC_scaffold_5	36149612	A	G	synonymous_variant	HiC_scaffold_5.g09357
HiC_scaffold_5	36149723	C	T	synonymous_variant	HiC_scaffold_5.g09357
HiC_scaffold_5	36149762	C	G	missense_variant	HiC_scaffold_5.g09357
HiC_scaffold_5	36149828	T	C	synonymous_variant	HiC_scaffold_5.g09357
HiC_scaffold_5	36149892	A	G	missense_variant	HiC_scaffold_5.g09357
HiC_scaffold_5	36149900	C	T	synonymous_variant	HiC_scaffold_5.g09357
HiC_scaffold_5	36150299	G	C	missense_variant	HiC_scaffold_5.g09357
HiC_scaffold_5	36150602	A	C	intron_variant	HiC_scaffold_5.g09356
HiC_scaffold_5	36150632	A	C	intron_variant	HiC_scaffold_5.g09356
HiC_scaffold_5	36151182	G	T	synonymous_variant	HiC_scaffold_5.g09357
HiC_scaffold_5	36151426	A	G	missense_variant	HiC_scaffold_5.g09357
HiC_scaffold_5	36151440	G	A	synonymous_variant	HiC_scaffold_5.g09357
HiC_scaffold_5	36151514	T	G	downstream_gene_variant	HiC_scaffold_5.g09357
HiC_scaffold_5	36151528	C	T	downstream_gene_variant	HiC_scaffold_5.g09357
HiC_scaffold_5	36151595	A	T	downstream_gene_variant	HiC_scaffold_5.g09357
HiC_scaffold_5	36151663	C	T	downstream_gene_variant	HiC_scaffold_5.g09357
HiC_scaffold_5	36151970	C	A	downstream_gene_variant	HiC_scaffold_5.g09357
HiC_scaffold_5	36152001	C	A	downstream_gene_variant	HiC_scaffold_5.g09357
HiC_scaffold_5	36152143	T	G	downstream_gene_variant	HiC_scaffold_5.g09357
HiC_scaffold_5	36152512	A	T	downstream_gene_variant	HiC_scaffold_5.g09357
HiC_scaffold_5	36152604	G	C	downstream_gene_variant	HiC_scaffold_5.g09357
HiC_scaffold_5	36153131	T	C	downstream_gene_variant	HiC_scaffold_5.g09357
HiC_scaffold_5	36153160	A	C	downstream_gene_variant	HiC_scaffold_5.g09357
HiC_scaffold_5	36153183	T	G	downstream_gene_variant	HiC_scaffold_5.g09357
HiC_scaffold_5	36153188	T	G	downstream_gene_variant	HiC_scaffold_5.g09357
HiC_scaffold_5	36154862	G	A	downstream_gene_variant	HiC_scaffold_5.g09357
HiC_scaffold_5	36154866	T	A	downstream_gene_variant	HiC_scaffold_5.g09357
HiC_scaffold_5	36154932	C	T	downstream_gene_variant	HiC_scaffold_5.g09357
HiC_scaffold_5	39614474	C	A	upstream_gene_variant	HiC_scaffold_5.g09489
HiC_scaffold_5	39614943	T	C	upstream_gene_variant	HiC_scaffold_5.g09489
HiC_scaffold_5	39615642	C	T	upstream_gene_variant	HiC_scaffold_5.g09489
HiC_scaffold_5	39616610	A	G	upstream_gene_variant	HiC_scaffold_5.g09489
HiC_scaffold_5	39617176	G	A	missense_variant	HiC_scaffold_5.g09489
HiC_scaffold_5	39619157	C	T	upstream_gene_variant	HiC_scaffold_5.g09490
HiC_scaffold_5	39619657	C	T	upstream_gene_variant	HiC_scaffold_5.g09490
HiC_scaffold_5	39620012	G	A	upstream_gene_variant	HiC_scaffold_5.g09490
HiC_scaffold_5	39625059	C	A	downstream_gene_variant	HiC_scaffold_5.g09490
HiC_scaffold_5	39625062	C	A	downstream_gene_variant	HiC_scaffold_5.g09490
HiC_scaffold_5	39625083	T	A	downstream_gene_variant	HiC_scaffold_5.g09490
HiC_scaffold_5	39625601	C	A	downstream_gene_variant	HiC_scaffold_5.g09490
HiC_scaffold_5	39625627	T	C	downstream_gene_variant	HiC_scaffold_5.g09490
HiC_scaffold_5	39625659	C	T	downstream_gene_variant	HiC_scaffold_5.g09490
HiC_scaffold_5	39625730	A	C	downstream_gene_variant	HiC_scaffold_5.g09490
HiC_scaffold_5	39625743	C	A	downstream_gene_variant	HiC_scaffold_5.g09490
HiC_scaffold_5	39625746	C	T	downstream_gene_variant	HiC_scaffold_5.g09490
HiC_scaffold_5	39625767	T	C	downstream_gene_variant	HiC_scaffold_5.g09490
HiC_scaffold_5	39625842	C	T	downstream_gene_variant	HiC_scaffold_5.g09490
HiC_scaffold_5	39625930	T	C	downstream_gene_variant	HiC_scaffold_5.g09490
HiC_scaffold_5	39625945	T	C	downstream_gene_variant	HiC_scaffold_5.g09490
HiC_scaffold_5	39625980	A	G	downstream_gene_variant	HiC_scaffold_5.g09490
HiC_scaffold_5	39626144	C	T	downstream_gene_variant	HiC_scaffold_5.g09490
HiC_scaffold_5	39626223	C	T	downstream_gene_variant	HiC_scaffold_5.g09490
HiC_scaffold_5	39626449	G	A	downstream_gene_variant	HiC_scaffold_5.g09490
HiC_scaffold_5	39626533	T	C	downstream_gene_variant	HiC_scaffold_5.g09490
HiC_scaffold_5	39626845	C	T	downstream_gene_variant	HiC_scaffold_5.g09490
HiC_scaffold_5	39626958	G	T	downstream_gene_variant	HiC_scaffold_5.g09490
HiC_scaffold_5	39626994	G	A	downstream_gene_variant	HiC_scaffold_5.g09490
HiC_scaffold_5	39627007	T	G	downstream_gene_variant	HiC_scaffold_5.g09490
HiC_scaffold_5	39688288	G	T	downstream_gene_variant	HiC_scaffold_5.g09496
HiC_scaffold_5	49826069	T	A	downstream_gene_variant	HiC_scaffold_5.g09898
HiC_scaffold_5	49826174	C	T	downstream_gene_variant	HiC_scaffold_5.g09898
HiC_scaffold_5	49828090	A	G	synonymous_variant	HiC_scaffold_5.g09898
HiC_scaffold_1	9390033	T	C	intron_variant	HiC_scaffold_1.g00569
HiC_scaffold_1	22784198	A	G	intergenic_region	HiC_scaffold_1.g00924-HiC_scaffold_1.g00925
HiC_scaffold_1	22784267	C	T	intergenic_region	HiC_scaffold_1.g00924-HiC_scaffold_1.g00925
HiC_scaffold_1	22784359	C	A	intergenic_region	HiC_scaffold_1.g00924-HiC_scaffold_1.g00925
HiC_scaffold_1	22784376	G	C	intergenic_region	HiC_scaffold_1.g00924-HiC_scaffold_1.g00925
HiC_scaffold_1	22784415	G	A	intergenic_region	HiC_scaffold_1.g00924-HiC_scaffold_1.g00925
HiC_scaffold_1	22784443	A	G	intergenic_region	HiC_scaffold_1.g00924-HiC_scaffold_1.g00925
HiC_scaffold_1	22784521	G	T	intergenic_region	HiC_scaffold_1.g00924-HiC_scaffold_1.g00925
HiC_scaffold_1	22784623	A	C	intergenic_region	HiC_scaffold_1.g00924-HiC_scaffold_1.g00925
HiC_scaffold_1	22784647	G	A	intergenic_region	HiC_scaffold_1.g00924-HiC_scaffold_1.g00925
HiC_scaffold_1	22784808	T	G	intergenic_region	HiC_scaffold_1.g00924-HiC_scaffold_1.g00925
HiC_scaffold_1	22784928	T	A	intergenic_region	HiC_scaffold_1.g00924-HiC_scaffold_1.g00925
HiC_scaffold_1	22785170	A	C	intergenic_region	HiC_scaffold_1.g00924-HiC_scaffold_1.g00925
HiC_scaffold_1	22785183	A	C	intergenic_region	HiC_scaffold_1.g00924-HiC_scaffold_1.g00925
HiC_scaffold_1	22785265	T	C	intergenic_region	HiC_scaffold_1.g00924-HiC_scaffold_1.g00925
HiC_scaffold_1	22785713	G	A	intergenic_region	HiC_scaffold_1.g00924-HiC_scaffold_1.g00925
HiC_scaffold_1	22785756	A	T	intergenic_region	HiC_scaffold_1.g00924-HiC_scaffold_1.g00925
HiC_scaffold_1	22786071	G	T	intergenic_region	HiC_scaffold_1.g00924-HiC_scaffold_1.g00925
HiC_scaffold_1	22786585	T	G	intergenic_region	HiC_scaffold_1.g00924-HiC_scaffold_1.g00925
HiC_scaffold_1	22786891	C	T	intergenic_region	HiC_scaffold_1.g00924-HiC_scaffold_1.g00925
HiC_scaffold_1	22787093	G	A	intergenic_region	HiC_scaffold_1.g00924-HiC_scaffold_1.g00925
HiC_scaffold_1	22787127	A	T	intergenic_region	HiC_scaffold_1.g00924-HiC_scaffold_1.g00925
HiC_scaffold_1	22787410	T	C	intergenic_region	HiC_scaffold_1.g00924-HiC_scaffold_1.g00925
HiC_scaffold_1	22787548	C	T	intergenic_region	HiC_scaffold_1.g00924-HiC_scaffold_1.g00925
HiC_scaffold_1	22787586	T	A	intergenic_region	HiC_scaffold_1.g00924-HiC_scaffold_1.g00925
HiC_scaffold_1	22787660	G	A	intergenic_region	HiC_scaffold_1.g00924-HiC_scaffold_1.g00925
HiC_scaffold_1	22787673	A	C	intergenic_region	HiC_scaffold_1.g00924-HiC_scaffold_1.g00925
HiC_scaffold_1	22787719	A	G	intergenic_region	HiC_scaffold_1.g00924-HiC_scaffold_1.g00925
HiC_scaffold_1	22788510	T	A	intergenic_region	HiC_scaffold_1.g00924-HiC_scaffold_1.g00925
HiC_scaffold_1	22788636	A	T	intergenic_region	HiC_scaffold_1.g00924-HiC_scaffold_1.g00925
HiC_scaffold_1	22788706	G	C	intergenic_region	HiC_scaffold_1.g00924-HiC_scaffold_1.g00925
HiC_scaffold_1	22788756	T	G	intergenic_region	HiC_scaffold_1.g00924-HiC_scaffold_1.g00925
HiC_scaffold_1	22788841	C	T	intergenic_region	HiC_scaffold_1.g00924-HiC_scaffold_1.g00925
HiC_scaffold_1	22788854	T	G	intergenic_region	HiC_scaffold_1.g00924-HiC_scaffold_1.g00925
HiC_scaffold_1	22788885	C	G	intergenic_region	HiC_scaffold_1.g00924-HiC_scaffold_1.g00925
HiC_scaffold_1	22788901	C	T	intergenic_region	HiC_scaffold_1.g00924-HiC_scaffold_1.g00925
HiC_scaffold_1	22788965	C	T	intergenic_region	HiC_scaffold_1.g00924-HiC_scaffold_1.g00925
HiC_scaffold_1	22789304	G	A	intergenic_region	HiC_scaffold_1.g00924-HiC_scaffold_1.g00925
HiC_scaffold_1	22789657	A	G	intergenic_region	HiC_scaffold_1.g00924-HiC_scaffold_1.g00925
HiC_scaffold_1	22789779	G	A	intergenic_region	HiC_scaffold_1.g00924-HiC_scaffold_1.g00925
HiC_scaffold_1	22789795	T	A	intergenic_region	HiC_scaffold_1.g00924-HiC_scaffold_1.g00925
HiC_scaffold_1	22789848	T	A	intergenic_region	HiC_scaffold_1.g00924-HiC_scaffold_1.g00925
HiC_scaffold_1	22789980	G	A	intergenic_region	HiC_scaffold_1.g00924-HiC_scaffold_1.g00925
HiC_scaffold_1	22790273	T	A	intergenic_region	HiC_scaffold_1.g00924-HiC_scaffold_1.g00925
HiC_scaffold_1	22790573	C	A	intergenic_region	HiC_scaffold_1.g00924-HiC_scaffold_1.g00925
HiC_scaffold_1	22790655	A	C	intergenic_region	HiC_scaffold_1.g00924-HiC_scaffold_1.g00925
HiC_scaffold_1	22790721	C	T	intergenic_region	HiC_scaffold_1.g00924-HiC_scaffold_1.g00925
HiC_scaffold_1	22790923	T	C	intergenic_region	HiC_scaffold_1.g00924-HiC_scaffold_1.g00925
HiC_scaffold_1	22791112	C	A	intergenic_region	HiC_scaffold_1.g00924-HiC_scaffold_1.g00925
HiC_scaffold_1	22791384	T	C	intergenic_region	HiC_scaffold_1.g00924-HiC_scaffold_1.g00925
HiC_scaffold_1	22791629	A	G	intergenic_region	HiC_scaffold_1.g00924-HiC_scaffold_1.g00925
HiC_scaffold_1	22791917	C	T	intergenic_region	HiC_scaffold_1.g00924-HiC_scaffold_1.g00925
HiC_scaffold_1	22792022	A	T	intergenic_region	HiC_scaffold_1.g00924-HiC_scaffold_1.g00925
HiC_scaffold_1	22792357	T	C	intergenic_region	HiC_scaffold_1.g00924-HiC_scaffold_1.g00925
HiC_scaffold_1	22792367	A	C	intergenic_region	HiC_scaffold_1.g00924-HiC_scaffold_1.g00925
HiC_scaffold_1	22792637	C	T	intergenic_region	HiC_scaffold_1.g00924-HiC_scaffold_1.g00925
HiC_scaffold_1	22792701	T	C	intergenic_region	HiC_scaffold_1.g00924-HiC_scaffold_1.g00925
HiC_scaffold_1	22792845	A	G	intergenic_region	HiC_scaffold_1.g00924-HiC_scaffold_1.g00925
HiC_scaffold_1	22792846	T	A	intergenic_region	HiC_scaffold_1.g00924-HiC_scaffold_1.g00925
HiC_scaffold_1	22792894	T	A	intergenic_region	HiC_scaffold_1.g00924-HiC_scaffold_1.g00925
HiC_scaffold_1	22792898	A	C	intergenic_region	HiC_scaffold_1.g00924-HiC_scaffold_1.g00925
HiC_scaffold_1	22792946	A	C	intergenic_region	HiC_scaffold_1.g00924-HiC_scaffold_1.g00925
HiC_scaffold_1	22793079	C	T	intergenic_region	HiC_scaffold_1.g00924-HiC_scaffold_1.g00925
HiC_scaffold_1	22793169	G	T	intergenic_region	HiC_scaffold_1.g00924-HiC_scaffold_1.g00925
HiC_scaffold_1	22793217	C	G	intergenic_region	HiC_scaffold_1.g00924-HiC_scaffold_1.g00925
HiC_scaffold_1	22793244	C	T	intergenic_region	HiC_scaffold_1.g00924-HiC_scaffold_1.g00925
HiC_scaffold_1	22793309	A	G	intergenic_region	HiC_scaffold_1.g00924-HiC_scaffold_1.g00925
HiC_scaffold_1	22793430	C	T	intergenic_region	HiC_scaffold_1.g00924-HiC_scaffold_1.g00925
HiC_scaffold_1	22793441	G	T	intergenic_region	HiC_scaffold_1.g00924-HiC_scaffold_1.g00925
HiC_scaffold_1	22793718	T	A	intergenic_region	HiC_scaffold_1.g00924-HiC_scaffold_1.g00925
HiC_scaffold_1	22793764	C	A	intergenic_region	HiC_scaffold_1.g00924-HiC_scaffold_1.g00925
HiC_scaffold_1	22793779	G	A	intergenic_region	HiC_scaffold_1.g00924-HiC_scaffold_1.g00925
HiC_scaffold_1	22794017	G	A	intergenic_region	HiC_scaffold_1.g00924-HiC_scaffold_1.g00925
HiC_scaffold_1	22794462	G	A	intergenic_region	HiC_scaffold_1.g00924-HiC_scaffold_1.g00925
HiC_scaffold_1	22794747	G	A	intergenic_region	HiC_scaffold_1.g00924-HiC_scaffold_1.g00925
HiC_scaffold_1	22794967	C	A	intergenic_region	HiC_scaffold_1.g00924-HiC_scaffold_1.g00925
HiC_scaffold_1	22794978	A	G	intergenic_region	HiC_scaffold_1.g00924-HiC_scaffold_1.g00925
HiC_scaffold_1	22794998	C	A	intergenic_region	HiC_scaffold_1.g00924-HiC_scaffold_1.g00925
HiC_scaffold_1	30455214	T	C	intron_variant	HiC_scaffold_1.g01274
HiC_scaffold_1	30455534	C	G	intron_variant	HiC_scaffold_1.g01274
HiC_scaffold_1	30455584	T	A	intron_variant	HiC_scaffold_1.g01274
HiC_scaffold_1	30456177	A	G	intron_variant	HiC_scaffold_1.g01274
HiC_scaffold_1	30456582	A	C	intron_variant	HiC_scaffold_1.g01274
HiC_scaffold_1	30456654	G	A	intron_variant	HiC_scaffold_1.g01274
HiC_scaffold_1	30456657	A	C	intron_variant	HiC_scaffold_1.g01274
HiC_scaffold_1	30456723	C	T	intron_variant	HiC_scaffold_1.g01274
HiC_scaffold_1	30457210	C	T	intron_variant	HiC_scaffold_1.g01274
HiC_scaffold_1	30457233	T	C	intron_variant	HiC_scaffold_1.g01274
HiC_scaffold_1	30457347	A	C	intron_variant	HiC_scaffold_1.g01274
HiC_scaffold_1	30457431	G	C	intron_variant	HiC_scaffold_1.g01274
HiC_scaffold_1	30457532	G	A	intron_variant	HiC_scaffold_1.g01274
HiC_scaffold_1	30457956	T	C	intron_variant	HiC_scaffold_1.g01274
HiC_scaffold_1	30458427	G	A	intron_variant	HiC_scaffold_1.g01274
HiC_scaffold_1	30458569	G	A	intron_variant	HiC_scaffold_1.g01274
HiC_scaffold_1	30460429	A	T	missense_variant	HiC_scaffold_1.g01274
HiC_scaffold_1	30460469	A	T	intron_variant	HiC_scaffold_1.g01274
HiC_scaffold_1	30460600	A	G	missense_variant	HiC_scaffold_1.g01274
HiC_scaffold_1	30460623	A	G	synonymous_variant	HiC_scaffold_1.g01274
HiC_scaffold_1	30460644	T	A	synonymous_variant	HiC_scaffold_1.g01274
HiC_scaffold_1	30460791	T	A	intron_variant	HiC_scaffold_1.g01274
HiC_scaffold_1	30460979	G	T	intron_variant	HiC_scaffold_1.g01274
HiC_scaffold_1	30461322	T	A	intron_variant	HiC_scaffold_1.g01274
HiC_scaffold_1	30461430	A	G	intron_variant	HiC_scaffold_1.g01274
HiC_scaffold_1	30461432	G	A	intron_variant	HiC_scaffold_1.g01274
HiC_scaffold_1	30461465	A	T	intron_variant	HiC_scaffold_1.g01274
HiC_scaffold_1	30461530	A	T	intron_variant	HiC_scaffold_1.g01274
HiC_scaffold_1	30461776	G	A	synonymous_variant	HiC_scaffold_1.g01274
HiC_scaffold_1	30462139	C	A	intron_variant	HiC_scaffold_1.g01274
HiC_scaffold_1	30462197	A	T	intron_variant	HiC_scaffold_1.g01274
HiC_scaffold_1	30462228	T	G	intron_variant	HiC_scaffold_1.g01274
HiC_scaffold_1	30462308	C	T	intron_variant	HiC_scaffold_1.g01274
HiC_scaffold_1	30462372	T	C	intron_variant	HiC_scaffold_1.g01274
HiC_scaffold_1	30462407	G	A	intron_variant	HiC_scaffold_1.g01274
HiC_scaffold_1	30462424	G	A	intron_variant	HiC_scaffold_1.g01274
HiC_scaffold_1	30462461	G	T	intron_variant	HiC_scaffold_1.g01274
HiC_scaffold_1	30462479	C	T	intron_variant	HiC_scaffold_1.g01274
HiC_scaffold_1	30462597	G	A	intron_variant	HiC_scaffold_1.g01274
HiC_scaffold_1	30462639	G	T	intron_variant	HiC_scaffold_1.g01274
HiC_scaffold_1	30462696	T	C	intron_variant	HiC_scaffold_1.g01274
HiC_scaffold_1	30462827	G	A	intron_variant	HiC_scaffold_1.g01274
HiC_scaffold_1	30462844	T	C	intron_variant	HiC_scaffold_1.g01274
HiC_scaffold_1	30462892	T	C	intron_variant	HiC_scaffold_1.g01274
HiC_scaffold_1	30462932	G	T	intron_variant	HiC_scaffold_1.g01274
HiC_scaffold_1	30463068	G	A	intron_variant	HiC_scaffold_1.g01274
HiC_scaffold_1	30463228	C	T	upstream_gene_variant	HiC_scaffold_1.g01275
HiC_scaffold_1	30463251	G	T	upstream_gene_variant	HiC_scaffold_1.g01275
HiC_scaffold_1	30463288	C	T	upstream_gene_variant	HiC_scaffold_1.g01275
HiC_scaffold_1	30463301	G	A	upstream_gene_variant	HiC_scaffold_1.g01275
HiC_scaffold_1	30463961	T	G	upstream_gene_variant	HiC_scaffold_1.g01275
HiC_scaffold_1	30464079	C	A	upstream_gene_variant	HiC_scaffold_1.g01275
HiC_scaffold_1	30464536	T	A	upstream_gene_variant	HiC_scaffold_1.g01275
HiC_scaffold_1	30464692	A	T	upstream_gene_variant	HiC_scaffold_1.g01275
HiC_scaffold_1	30464738	T	A	upstream_gene_variant	HiC_scaffold_1.g01275
HiC_scaffold_1	30464860	C	G	upstream_gene_variant	HiC_scaffold_1.g01275
HiC_scaffold_1	30464933	C	T	upstream_gene_variant	HiC_scaffold_1.g01275
HiC_scaffold_1	30464944	T	A	upstream_gene_variant	HiC_scaffold_1.g01275
HiC_scaffold_1	32360231	T	C	intron_variant	HiC_scaffold_1.g01331
HiC_scaffold_1	32360384	G	T	intron_variant	HiC_scaffold_1.g01331
HiC_scaffold_1	32360752	T	C	intron_variant	HiC_scaffold_1.g01331
HiC_scaffold_1	32361191	C	A	intron_variant	HiC_scaffold_1.g01331
HiC_scaffold_1	32361624	T	A	intron_variant	HiC_scaffold_1.g01331
HiC_scaffold_1	32361631	T	C	intron_variant	HiC_scaffold_1.g01331
HiC_scaffold_1	32362271	A	T	intron_variant	HiC_scaffold_1.g01331
HiC_scaffold_1	32362728	C	T	intron_variant	HiC_scaffold_1.g01331
HiC_scaffold_1	32363242	T	C	5_prime_UTR_variant	HiC_scaffold_1.g01331
HiC_scaffold_1	32363474	G	T	5_prime_UTR_variant	HiC_scaffold_1.g01331
HiC_scaffold_1	32363957	C	A	upstream_gene_variant	HiC_scaffold_1.g01331
HiC_scaffold_1	32364062	A	T	upstream_gene_variant	HiC_scaffold_1.g01331
HiC_scaffold_1	32364146	T	A	upstream_gene_variant	HiC_scaffold_1.g01331
HiC_scaffold_1	32364197	G	A	upstream_gene_variant	HiC_scaffold_1.g01331
HiC_scaffold_1	32364996	T	G	upstream_gene_variant	HiC_scaffold_1.g01331
HiC_scaffold_1	32365089	A	G	upstream_gene_variant	HiC_scaffold_1.g01331
HiC_scaffold_1	32365402	A	T	upstream_gene_variant	HiC_scaffold_1.g01331
HiC_scaffold_1	32365706	A	G	upstream_gene_variant	HiC_scaffold_1.g01331
HiC_scaffold_1	32365781	G	A	upstream_gene_variant	HiC_scaffold_1.g01331
HiC_scaffold_1	32365886	T	C	upstream_gene_variant	HiC_scaffold_1.g01331
HiC_scaffold_1	32366142	A	T	upstream_gene_variant	HiC_scaffold_1.g01331
HiC_scaffold_1	32366175	C	A	upstream_gene_variant	HiC_scaffold_1.g01331
HiC_scaffold_1	32366296	T	C	upstream_gene_variant	HiC_scaffold_1.g01331
HiC_scaffold_1	32366455	C	G	upstream_gene_variant	HiC_scaffold_1.g01331
HiC_scaffold_1	32366644	G	A	upstream_gene_variant	HiC_scaffold_1.g01331
HiC_scaffold_1	32366772	G	A	upstream_gene_variant	HiC_scaffold_1.g01331
HiC_scaffold_1	32366801	T	C	upstream_gene_variant	HiC_scaffold_1.g01331
HiC_scaffold_1	32367082	C	T	upstream_gene_variant	HiC_scaffold_1.g01331
HiC_scaffold_1	32367248	G	A	upstream_gene_variant	HiC_scaffold_1.g01331
HiC_scaffold_1	32367286	T	C	upstream_gene_variant	HiC_scaffold_1.g01331
HiC_scaffold_1	32367309	C	G	upstream_gene_variant	HiC_scaffold_1.g01331
HiC_scaffold_1	32367352	A	G	upstream_gene_variant	HiC_scaffold_1.g01331
HiC_scaffold_1	32367476	T	C	upstream_gene_variant	HiC_scaffold_1.g01331
HiC_scaffold_1	32367495	T	A	upstream_gene_variant	HiC_scaffold_1.g01331
HiC_scaffold_1	32367497	T	G	upstream_gene_variant	HiC_scaffold_1.g01331
HiC_scaffold_1	32368135	C	A	5_prime_UTR_variant	HiC_scaffold_1.g01332
HiC_scaffold_1	32368169	C	T	5_prime_UTR_premature_start_codon_gain_variant	HiC_scaffold_1.g01332
HiC_scaffold_1	32368183	T	C	5_prime_UTR_variant	HiC_scaffold_1.g01332
HiC_scaffold_1	32368274	G	A	synonymous_variant	HiC_scaffold_1.g01332
HiC_scaffold_1	32368292	T	C	upstream_gene_variant	HiC_scaffold_1.g01331
HiC_scaffold_1	32368304	C	A	upstream_gene_variant	HiC_scaffold_1.g01331
HiC_scaffold_1	32368325	A	C	upstream_gene_variant	HiC_scaffold_1.g01331
HiC_scaffold_1	32368345	T	C	upstream_gene_variant	HiC_scaffold_1.g01331
HiC_scaffold_1	32368377	C	T	synonymous_variant	HiC_scaffold_1.g01332
HiC_scaffold_1	32369270	G	A	synonymous_variant	HiC_scaffold_1.g01332
HiC_scaffold_1	32369537	G	A	synonymous_variant	HiC_scaffold_1.g01332
HiC_scaffold_1	32369606	C	T	splice_region_variant&intron_variant	HiC_scaffold_1.g01332
HiC_scaffold_1	32369721	A	T	synonymous_variant	HiC_scaffold_1.g01332
HiC_scaffold_1	32369853	C	T	synonymous_variant	HiC_scaffold_1.g01332
HiC_scaffold_1	32372895	C	T	downstream_gene_variant	HiC_scaffold_1.g01332
HiC_scaffold_1	32373114	C	T	downstream_gene_variant	HiC_scaffold_1.g01332
HiC_scaffold_1	32373118	C	A	downstream_gene_variant	HiC_scaffold_1.g01332
HiC_scaffold_1	32373711	C	A	downstream_gene_variant	HiC_scaffold_1.g01332
HiC_scaffold_1	32373929	G	T	downstream_gene_variant	HiC_scaffold_1.g01332
HiC_scaffold_1	32374221	C	G	downstream_gene_variant	HiC_scaffold_1.g01332
HiC_scaffold_1	32374255	A	G	downstream_gene_variant	HiC_scaffold_1.g01332
HiC_scaffold_1	32374355	T	A	downstream_gene_variant	HiC_scaffold_1.g01332
HiC_scaffold_1	32374486	T	G	downstream_gene_variant	HiC_scaffold_1.g01332
HiC_scaffold_1	32374552	G	A	downstream_gene_variant	HiC_scaffold_1.g01332
HiC_scaffold_1	32374746	A	G	downstream_gene_variant	HiC_scaffold_1.g01332
HiC_scaffold_1	32374752	C	T	downstream_gene_variant	HiC_scaffold_1.g01332
HiC_scaffold_1	32375202	A	T	downstream_gene_variant	HiC_scaffold_1.g01332
HiC_scaffold_1	32376484	G	T	intergenic_region	HiC_scaffold_1.g01332-HiC_scaffold_1.g01333
HiC_scaffold_1	32376524	G	T	intergenic_region	HiC_scaffold_1.g01332-HiC_scaffold_1.g01333
HiC_scaffold_1	32376550	A	G	intergenic_region	HiC_scaffold_1.g01332-HiC_scaffold_1.g01333
HiC_scaffold_1	32376698	A	C	intergenic_region	HiC_scaffold_1.g01332-HiC_scaffold_1.g01333
HiC_scaffold_1	32377264	C	T	intergenic_region	HiC_scaffold_1.g01332-HiC_scaffold_1.g01333
HiC_scaffold_1	32377501	T	C	intergenic_region	HiC_scaffold_1.g01332-HiC_scaffold_1.g01333
HiC_scaffold_1	32377658	T	C	intergenic_region	HiC_scaffold_1.g01332-HiC_scaffold_1.g01333
HiC_scaffold_1	32377867	C	T	intergenic_region	HiC_scaffold_1.g01332-HiC_scaffold_1.g01333
HiC_scaffold_1	32377961	T	A	intergenic_region	HiC_scaffold_1.g01332-HiC_scaffold_1.g01333
HiC_scaffold_1	32378073	C	G	intergenic_region	HiC_scaffold_1.g01332-HiC_scaffold_1.g01333
HiC_scaffold_1	32378144	A	G	intergenic_region	HiC_scaffold_1.g01332-HiC_scaffold_1.g01333
HiC_scaffold_1	32378157	T	A	intergenic_region	HiC_scaffold_1.g01332-HiC_scaffold_1.g01333
HiC_scaffold_1	32378161	T	G	intergenic_region	HiC_scaffold_1.g01332-HiC_scaffold_1.g01333
HiC_scaffold_1	32378260	A	C	intergenic_region	HiC_scaffold_1.g01332-HiC_scaffold_1.g01333
HiC_scaffold_1	32378283	T	A	intergenic_region	HiC_scaffold_1.g01332-HiC_scaffold_1.g01333
HiC_scaffold_1	32378298	T	G	intergenic_region	HiC_scaffold_1.g01332-HiC_scaffold_1.g01333
HiC_scaffold_1	32378358	C	A	intergenic_region	HiC_scaffold_1.g01332-HiC_scaffold_1.g01333
HiC_scaffold_1	32378378	T	A	intergenic_region	HiC_scaffold_1.g01332-HiC_scaffold_1.g01333
HiC_scaffold_1	32378421	C	G	intergenic_region	HiC_scaffold_1.g01332-HiC_scaffold_1.g01333
HiC_scaffold_1	32378426	T	G	intergenic_region	HiC_scaffold_1.g01332-HiC_scaffold_1.g01333
HiC_scaffold_1	32378491	C	T	intergenic_region	HiC_scaffold_1.g01332-HiC_scaffold_1.g01333
HiC_scaffold_1	32378535	G	A	intergenic_region	HiC_scaffold_1.g01332-HiC_scaffold_1.g01333
HiC_scaffold_1	32378550	T	C	intergenic_region	HiC_scaffold_1.g01332-HiC_scaffold_1.g01333
HiC_scaffold_1	32378567	A	G	intergenic_region	HiC_scaffold_1.g01332-HiC_scaffold_1.g01333
HiC_scaffold_1	32378602	T	C	intergenic_region	HiC_scaffold_1.g01332-HiC_scaffold_1.g01333
HiC_scaffold_1	32378604	T	A	intergenic_region	HiC_scaffold_1.g01332-HiC_scaffold_1.g01333
HiC_scaffold_1	32378659	G	T	intergenic_region	HiC_scaffold_1.g01332-HiC_scaffold_1.g01333
HiC_scaffold_1	32378798	G	A	intergenic_region	HiC_scaffold_1.g01332-HiC_scaffold_1.g01333
HiC_scaffold_1	32378810	G	A	intergenic_region	HiC_scaffold_1.g01332-HiC_scaffold_1.g01333
HiC_scaffold_1	32379066	G	C	intergenic_region	HiC_scaffold_1.g01332-HiC_scaffold_1.g01333
HiC_scaffold_1	32379350	T	C	intergenic_region	HiC_scaffold_1.g01332-HiC_scaffold_1.g01333
HiC_scaffold_1	32379473	G	A	intergenic_region	HiC_scaffold_1.g01332-HiC_scaffold_1.g01333
HiC_scaffold_1	32379488	A	G	intergenic_region	HiC_scaffold_1.g01332-HiC_scaffold_1.g01333
HiC_scaffold_1	32379639	C	T	intergenic_region	HiC_scaffold_1.g01332-HiC_scaffold_1.g01333
HiC_scaffold_1	32379641	T	A	intergenic_region	HiC_scaffold_1.g01332-HiC_scaffold_1.g01333
HiC_scaffold_1	32379741	G	T	intergenic_region	HiC_scaffold_1.g01332-HiC_scaffold_1.g01333
HiC_scaffold_1	32379867	A	C	intergenic_region	HiC_scaffold_1.g01332-HiC_scaffold_1.g01333
HiC_scaffold_1	34780224	T	C	intron_variant	HiC_scaffold_1.g01409
HiC_scaffold_1	34780237	A	T	intron_variant	HiC_scaffold_1.g01409
HiC_scaffold_1	34780245	T	A	intron_variant	HiC_scaffold_1.g01409
HiC_scaffold_1	34781034	A	C	intron_variant	HiC_scaffold_1.g01409
HiC_scaffold_1	34781229	C	T	intron_variant	HiC_scaffold_1.g01409
HiC_scaffold_1	34781781	T	A	intron_variant	HiC_scaffold_1.g01409
HiC_scaffold_1	34782731	G	T	intron_variant	HiC_scaffold_1.g01409
HiC_scaffold_1	34783085	T	C	intron_variant	HiC_scaffold_1.g01409
HiC_scaffold_1	34783432	A	C	intron_variant	HiC_scaffold_1.g01409
HiC_scaffold_1	34783474	C	A	intron_variant	HiC_scaffold_1.g01409
HiC_scaffold_1	34783634	T	C	intron_variant	HiC_scaffold_1.g01409
HiC_scaffold_1	34784361	T	G	intron_variant	HiC_scaffold_1.g01409
HiC_scaffold_1	34784383	T	A	intron_variant	HiC_scaffold_1.g01409
HiC_scaffold_1	34784403	A	T	intron_variant	HiC_scaffold_1.g01409
HiC_scaffold_1	34784838	C	T	intron_variant	HiC_scaffold_1.g01409
HiC_scaffold_1	34784848	A	T	intron_variant	HiC_scaffold_1.g01409
HiC_scaffold_1	34784948	C	T	intron_variant	HiC_scaffold_1.g01409
HiC_scaffold_1	34784992	G	A	intron_variant	HiC_scaffold_1.g01409
HiC_scaffold_1	34785052	T	G	intron_variant	HiC_scaffold_1.g01409
HiC_scaffold_1	34785156	T	C	intron_variant	HiC_scaffold_1.g01409
HiC_scaffold_1	34785241	T	C	intron_variant	HiC_scaffold_1.g01409
HiC_scaffold_1	34785250	A	T	intron_variant	HiC_scaffold_1.g01409
HiC_scaffold_1	34785282	T	C	intron_variant	HiC_scaffold_1.g01409
HiC_scaffold_1	34785420	C	T	intron_variant	HiC_scaffold_1.g01409
[truncated: 7,824 more rows]
