# Supplementary material for: Global Invasion History and Genomic Signatures of Adaptation of the Highly Invasive Sycamore Lace Bug
Source: Genomics Proteomics Bioinformatics. 2024 Oct 14;22(6):qzae074. doi: 10.1093/gpbjnl/qzae074 (PMC11993305; doi:10.1093/gpbjnl/qzae074)
Supplement: qzae074_Supplementary_Data [file qzae074_supplementary_data.zip › Table S14.xlsx]

## Sheet: Table S14
Table S14 Analysis of population differentiation among Corythucha ciliata across different geographical regions
Weir and Cockerham mean FST estimate for population differentiation between different regions based on genomic SNPs dataset
Region	USA	EUROPE	JAPAN	KOREA	CHINA
USA	0	0.044736	0.05632	0.047063	0.05945
EUROPE	0.044736	0	0.084984	0.071618	0.060037
JAPAN	0.05632	0.084984	0	0.04105	0.083911
KOREA	0.047063	0.071618	0.04105	0	0.06208
CHINA	0.05945	0.060037	0.083911	0.06208	0
Pairwise FST for population differentiation between different regions based on mitogenomic dataset
Region	USA	EUROPE	JAPAN	KOREA	CHINA
USA	0	0.34824	0.33649	0.34824	0.135
EUROPE	0.34824	0	0.72943	0.48834	0.21504
JAPAN	0.33649	0.72943	0	0.21118	0.51589
KOREA	0.10945	0.48834	0.21118	0	0.16661
CHINA	0.135	0.21504	0.51589	0.16661	0
