# Supplementary material for: Global Invasion History and Genomic Signatures of Adaptation of the Highly Invasive Sycamore Lace Bug
Source: Genomics Proteomics Bioinformatics. 2024 Oct 14;22(6):qzae074. doi: 10.1093/gpbjnl/qzae074 (PMC11993305; doi:10.1093/gpbjnl/qzae074)
Supplement: qzae074_Supplementary_Data [file qzae074_supplementary_data.zip › Table S7.xlsx]

## Sheet: Table S7
Table S7 GO enrichment analysis results for contracted genes in the Corythucha ciliata genome
Class	GO Name	GO ID	GO Level	P value	Enrichment Score	Hits Genes Counts In Selected Set	Hits Genes Counts In Background	All Genes Counts In Selected Set	All Genes Counts In Background	Genes Of Selected Set In GO term
Molecular function	ABC-type sterol transporter activity	GO:0034041	8	1.95e-10	24.112	7	7	250	6028	HiC_scaffold_7.g13898.m1,HiC_scaffold_7.g13958.m2,HiC_scaffold_7.g13551.m1,HiC_scaffold_1.g02197.m1,HiC_scaffold_7.g13435.m1,HiC_scaffold_7.g13082.m1,HiC_scaffold_7.g13953.m1,
Molecular function	ATPase-coupled lipid transmembrane transporter activity	GO:0034040	7	5.56e-08	15.344	7	11	250	6028	HiC_scaffold_7.g13898.m1,HiC_scaffold_7.g13958.m2,HiC_scaffold_7.g13551.m1,HiC_scaffold_1.g02197.m1,HiC_scaffold_7.g13435.m1,HiC_scaffold_7.g13082.m1,HiC_scaffold_7.g13953.m1,
Molecular function	sterol transfer activity	GO:0120015	5	5.19e-07	12.056	7	14	250	6028	HiC_scaffold_7.g13898.m1,HiC_scaffold_7.g13958.m2,HiC_scaffold_7.g13551.m1,HiC_scaffold_1.g02197.m1,HiC_scaffold_7.g13435.m1,HiC_scaffold_7.g13082.m1,HiC_scaffold_7.g13953.m1,
Molecular function	cholesterol transfer activity	GO:0120020	6	5.19e-07	12.056	7	14	250	6028	HiC_scaffold_7.g13898.m1,HiC_scaffold_7.g13958.m2,HiC_scaffold_7.g13551.m1,HiC_scaffold_1.g02197.m1,HiC_scaffold_7.g13435.m1,HiC_scaffold_7.g13082.m1,HiC_scaffold_7.g13953.m1,
Molecular function	organic hydroxy compound transmembrane transporter activity	GO:1901618	4	6.38e-06	8.88337	7	19	250	6028	HiC_scaffold_7.g13898.m1,HiC_scaffold_7.g13958.m2,HiC_scaffold_7.g13551.m1,HiC_scaffold_1.g02197.m1,HiC_scaffold_7.g13435.m1,HiC_scaffold_7.g13082.m1,HiC_scaffold_7.g13953.m1,
Molecular function	sterol transporter activity	GO:0015248	4	1.37e-05	8.03733	7	21	250	6028	HiC_scaffold_7.g13898.m1,HiC_scaffold_7.g13958.m2,HiC_scaffold_7.g13551.m1,HiC_scaffold_1.g02197.m1,HiC_scaffold_7.g13435.m1,HiC_scaffold_7.g13082.m1,HiC_scaffold_7.g13953.m1,
Molecular function	ABC-type transporter activity	GO:0140359	7	1.94e-05	7.672	7	22	250	6028	HiC_scaffold_7.g13898.m1,HiC_scaffold_7.g13958.m2,HiC_scaffold_7.g13551.m1,HiC_scaffold_1.g02197.m1,HiC_scaffold_7.g13435.m1,HiC_scaffold_7.g13082.m1,HiC_scaffold_7.g13953.m1,
Molecular function	HMG box domain binding	GO:0071837	5	4.44e-05	10.96	5	11	250	6028	HiC_scaffold_4.g07087.m1,HiC_scaffold_6.g10823.m1,HiC_scaffold_5.g10112.m1,HiC_scaffold_7.g14292.m1,HiC_scaffold_3.g05592.m1,
Molecular function	lipid transfer activity	GO:0120013	4	8.45e-05	6.25126	7	27	250	6028	HiC_scaffold_7.g13898.m1,HiC_scaffold_7.g13958.m2,HiC_scaffold_7.g13551.m1,HiC_scaffold_1.g02197.m1,HiC_scaffold_7.g13435.m1,HiC_scaffold_7.g13082.m1,HiC_scaffold_7.g13953.m1,
Molecular function	ribonucleoside triphosphate phosphatase activity	GO:0017111	7	0.000114	1.92237	35	439	250	6028	HiC_scaffold_6.g11745.m1,HiC_scaffold_7.g13898.m1,HiC_scaffold_2.g04302.m1,HiC_scaffold_4.g07832.m1,HiC_scaffold_1.g02058.m1,HiC_scaffold_4.g07488.m1,HiC_scaffold_6.g11346.m1,HiC_scaffold_1.g00383.m1,HiC_scaffold_4.g07372.m1,HiC_scaffold_4.g07830.m2,HiC_scaffold_7.g13958.m2,HiC_scaffold_7.g13551.m1,HiC_scaffold_6.g10518.m1,HiC_scaffold_7.g13822.m1,HiC_scaffold_1.g02059.m1,HiC_scaffold_1.g02197.m1…
Molecular function	minus-end-directed microtubule motor activity	GO:0008569	4	0.000173	8.61143	5	14	250	6028	HiC_scaffold_1.g02058.m1,HiC_scaffold_7.g13822.m1,HiC_scaffold_1.g02059.m1,HiC_scaffold_2.g02649.m1,HiC_scaffold_4.g07649.m1,
Molecular function	dynein intermediate chain binding	GO:0045505	4	0.000267	6.29009	6	23	250	6028	HiC_scaffold_1.g02058.m1,HiC_scaffold_7.g13822.m1,HiC_scaffold_1.g02059.m1,HiC_scaffold_5.g08483.m1,HiC_scaffold_2.g02649.m1,HiC_scaffold_4.g07649.m1,
Molecular function	pyrophosphatase activity	GO:0016462	6	0.000286	1.83461	35	460	250	6028	HiC_scaffold_6.g11745.m1,HiC_scaffold_7.g13898.m1,HiC_scaffold_2.g04302.m1,HiC_scaffold_4.g07832.m1,HiC_scaffold_1.g02058.m1,HiC_scaffold_4.g07488.m1,HiC_scaffold_6.g11346.m1,HiC_scaffold_1.g00383.m1,HiC_scaffold_4.g07372.m1,HiC_scaffold_4.g07830.m2,HiC_scaffold_7.g13958.m2,HiC_scaffold_7.g13551.m1,HiC_scaffold_6.g10518.m1,HiC_scaffold_7.g13822.m1,HiC_scaffold_1.g02059.m1,HiC_scaffold_1.g02197.m1…
Molecular function	hydrolase activity, acting on acid anhydrides	GO:0016817	4	0.000286	1.83461	35	460	250	6028	HiC_scaffold_6.g11745.m1,HiC_scaffold_7.g13898.m1,HiC_scaffold_2.g04302.m1,HiC_scaffold_4.g07832.m1,HiC_scaffold_1.g02058.m1,HiC_scaffold_4.g07488.m1,HiC_scaffold_6.g11346.m1,HiC_scaffold_1.g00383.m1,HiC_scaffold_4.g07372.m1,HiC_scaffold_4.g07830.m2,HiC_scaffold_7.g13958.m2,HiC_scaffold_7.g13551.m1,HiC_scaffold_6.g10518.m1,HiC_scaffold_7.g13822.m1,HiC_scaffold_1.g02059.m1,HiC_scaffold_1.g02197.m1…
Molecular function	hydrolase activity, acting on acid anhydrides, in phosphorus-containing anhydrides	GO:0016818	5	0.000286	1.83461	35	460	250	6028	HiC_scaffold_6.g11745.m1,HiC_scaffold_7.g13898.m1,HiC_scaffold_2.g04302.m1,HiC_scaffold_4.g07832.m1,HiC_scaffold_1.g02058.m1,HiC_scaffold_4.g07488.m1,HiC_scaffold_6.g11346.m1,HiC_scaffold_1.g00383.m1,HiC_scaffold_4.g07372.m1,HiC_scaffold_4.g07830.m2,HiC_scaffold_7.g13958.m2,HiC_scaffold_7.g13551.m1,HiC_scaffold_6.g10518.m1,HiC_scaffold_7.g13822.m1,HiC_scaffold_1.g02059.m1,HiC_scaffold_1.g02197.m1…
Molecular function	DNA polymerase binding	GO:0070182	5	0.000353	7.535	5	16	250	6028	HiC_scaffold_6.g11745.m1,HiC_scaffold_4.g06965.m1,HiC_scaffold_1.g01924.m1,HiC_scaffold_6.g11110.m1,HiC_scaffold_6.g12534.m1,
Molecular function	collagen binding	GO:0005518	4	0.000436	5.78688	6	25	250	6028	HiC_scaffold_3.g05309.m1,HiC_scaffold_7.g13636.m1,HiC_scaffold_6.g12113.m1,HiC_scaffold_7.g13229.m1,HiC_scaffold_6.g12117.m1,HiC_scaffold_7.g14861.m1,
Molecular function	microtubule motor activity	GO:0003777	3	0.000444	4.28658	8	45	250	6028	HiC_scaffold_1.g02058.m1,HiC_scaffold_6.g10518.m1,HiC_scaffold_7.g13822.m1,HiC_scaffold_1.g02059.m1,HiC_scaffold_5.g08483.m1,HiC_scaffold_1.g01973.m1,HiC_scaffold_2.g02649.m1,HiC_scaffold_4.g07649.m1,
Molecular function	dynein light chain binding	GO:0045503	4	0.000484	7.09176	5	17	250	6028	HiC_scaffold_1.g02058.m1,HiC_scaffold_7.g13822.m1,HiC_scaffold_1.g02059.m1,HiC_scaffold_2.g02649.m1,HiC_scaffold_4.g07649.m1,
Molecular function	structural constituent of chitin-based larval cuticle	GO:0008010	5	0.000571	3.19557	11	83	250	6028	HiC_scaffold_6.g12372.m1,HiC_scaffold_5.g08580.m1,HiC_scaffold_5.g09082.m1,HiC_scaffold_2.g03961.m1,HiC_scaffold_2.g03960.m1,HiC_scaffold_5.g08584.m1,HiC_scaffold_6.g12365.m1,HiC_scaffold_5.g09106.m1,HiC_scaffold_3.g04999.m2,HiC_scaffold_2.g02857.m1,HiC_scaffold_5.g09105.m1,
Molecular function	lipid transporter activity	GO:0005319	3	0.000641	3.6781	9	59	250	6028	HiC_scaffold_7.g13898.m1,HiC_scaffold_7.g13958.m2,HiC_scaffold_7.g13551.m1,HiC_scaffold_1.g02197.m1,HiC_scaffold_7.g13435.m1,HiC_scaffold_4.g06825.m1,HiC_scaffold_7.g13082.m1,HiC_scaffold_6.g12511.m1,HiC_scaffold_7.g13953.m1,
Molecular function	dynein light intermediate chain binding	GO:0051959	4	0.000849	6.34526	5	19	250	6028	HiC_scaffold_1.g02058.m1,HiC_scaffold_7.g13822.m1,HiC_scaffold_1.g02059.m1,HiC_scaffold_2.g02649.m1,HiC_scaffold_4.g07649.m1,
Molecular function	structural constituent of chitin-based cuticle	GO:0005214	4	0.00114002	2.94702	11	90	250	6028	HiC_scaffold_6.g12372.m1,HiC_scaffold_5.g08580.m1,HiC_scaffold_5.g09082.m1,HiC_scaffold_2.g03961.m1,HiC_scaffold_2.g03960.m1,HiC_scaffold_5.g08584.m1,HiC_scaffold_6.g12365.m1,HiC_scaffold_5.g09106.m1,HiC_scaffold_3.g04999.m2,HiC_scaffold_2.g02857.m1,HiC_scaffold_5.g09105.m1,
Molecular function	structural constituent of cuticle	GO:0042302	3	0.00114002	2.94702	11	90	250	6028	HiC_scaffold_6.g12372.m1,HiC_scaffold_5.g08580.m1,HiC_scaffold_5.g09082.m1,HiC_scaffold_2.g03961.m1,HiC_scaffold_2.g03960.m1,HiC_scaffold_5.g08584.m1,HiC_scaffold_6.g12365.m1,HiC_scaffold_5.g09106.m1,HiC_scaffold_3.g04999.m2,HiC_scaffold_2.g02857.m1,HiC_scaffold_5.g09105.m1,
Molecular function	transcription regulatory region nucleic acid binding	GO:0001067	5	0.00130912	1.82469	28	370	250	6028	HiC_scaffold_4.g07408.m2,HiC_scaffold_7.g14686.m1,HiC_scaffold_4.g07087.m1,HiC_scaffold_4.g06965.m1,HiC_scaffold_2.g03895.m1,HiC_scaffold_7.g14054.m1,HiC_scaffold_5.g08593.m1,HiC_scaffold_4.g07830.m2,HiC_scaffold_3.g05562.m1,HiC_scaffold_4.g07005.m1,HiC_scaffold_4.g07470.m1,HiC_scaffold_5.g10112.m1,HiC_scaffold_4.g07585.m1,HiC_scaffold_6.g10811.m1,HiC_scaffold_4.g06936.m1,HiC_scaffold_1.g01924.m1…
Molecular function	DNA binding	GO:0003677	5	0.00132129	1.56346	45	694	250	6028	HiC_scaffold_4.g07408.m2,HiC_scaffold_6.g11745.m1,HiC_scaffold_7.g14686.m1,HiC_scaffold_5.g10024.m1,HiC_scaffold_1.g00334.m1,HiC_scaffold_4.g07087.m1,HiC_scaffold_4.g06965.m1,HiC_scaffold_2.g03895.m1,HiC_scaffold_7.g14240.m1,HiC_scaffold_3.g05372.m1,HiC_scaffold_5.g07955.m1,HiC_scaffold_5.g09322.m1,HiC_scaffold_7.g14054.m1,HiC_scaffold_5.g08593.m1,HiC_scaffold_5.g09329.m1,HiC_scaffold_4.g07830.m2…
Molecular function	structural molecule activity	GO:0005198	2	0.00181741	1.74304	30	415	250	6028	HiC_scaffold_6.g12372.m1,HiC_scaffold_5.g08580.m1,HiC_scaffold_2.g02832.m2,HiC_scaffold_5.g09082.m1,HiC_scaffold_5.g10024.m1,HiC_scaffold_2.g04302.m1,HiC_scaffold_1.g00334.m1,HiC_scaffold_2.g03961.m1,HiC_scaffold_7.g14351.m1,HiC_scaffold_1.g01238.m1,HiC_scaffold_2.g03960.m1,HiC_scaffold_7.g14459.m1,HiC_scaffold_3.g05562.m1,HiC_scaffold_7.g14939.m1,HiC_scaffold_2.g03571.m1,HiC_scaffold_5.g08584.m1…
Molecular function	ATP hydrolysis activity	GO:0016887	8	0.00188772	1.88498	24	307	250	6028	HiC_scaffold_6.g11745.m1,HiC_scaffold_7.g13898.m1,HiC_scaffold_1.g02058.m1,HiC_scaffold_6.g11346.m1,HiC_scaffold_4.g07372.m1,HiC_scaffold_4.g07830.m2,HiC_scaffold_7.g13958.m2,HiC_scaffold_7.g13551.m1,HiC_scaffold_6.g10518.m1,HiC_scaffold_7.g13822.m1,HiC_scaffold_1.g02059.m1,HiC_scaffold_1.g02197.m1,HiC_scaffold_5.g08483.m1,HiC_scaffold_6.g12652.m1,HiC_scaffold_4.g06982.m2,HiC_scaffold_5.g08175.m1…
Molecular function	transcription cis-regulatory region binding	GO:0000976	8	0.00231339	1.77875	27	366	250	6028	HiC_scaffold_4.g07408.m2,HiC_scaffold_7.g14686.m1,HiC_scaffold_4.g07087.m1,HiC_scaffold_4.g06965.m1,HiC_scaffold_2.g03895.m1,HiC_scaffold_7.g14054.m1,HiC_scaffold_5.g08593.m1,HiC_scaffold_4.g07830.m2,HiC_scaffold_3.g05562.m1,HiC_scaffold_4.g07005.m1,HiC_scaffold_4.g07470.m1,HiC_scaffold_5.g10112.m1,HiC_scaffold_4.g07585.m1,HiC_scaffold_6.g10811.m1,HiC_scaffold_4.g06936.m1,HiC_scaffold_3.g04806.m1…
Molecular function	peptide binding	GO:0042277	4	0.00278327	2.31211	14	146	250	6028	HiC_scaffold_4.g06965.m1,HiC_scaffold_5.g10287.m1,HiC_scaffold_3.g06342.m1,HiC_scaffold_3.g05309.m1,HiC_scaffold_2.g03560.m1,HiC_scaffold_7.g13636.m1,HiC_scaffold_7.g13229.m1,HiC_scaffold_7.g13616.m1,HiC_scaffold_6.g12151.m1,HiC_scaffold_6.g12534.m1,HiC_scaffold_4.g07617.m1,HiC_scaffold_7.g14976.m1,HiC_scaffold_3.g05907.m1,HiC_scaffold_7.g14861.m1,
Molecular function	sequence-specific DNA binding	GO:0043565	6	0.00302366	1.66846	31	448	250	6028	HiC_scaffold_4.g07408.m2,HiC_scaffold_7.g14686.m1,HiC_scaffold_4.g07087.m1,HiC_scaffold_4.g06965.m1,HiC_scaffold_2.g03895.m1,HiC_scaffold_7.g14240.m1,HiC_scaffold_5.g07955.m1,HiC_scaffold_7.g14054.m1,HiC_scaffold_5.g08593.m1,HiC_scaffold_4.g07830.m2,HiC_scaffold_3.g05562.m1,HiC_scaffold_4.g07005.m1,HiC_scaffold_4.g07470.m1,HiC_scaffold_5.g10112.m1,HiC_scaffold_4.g07585.m1,HiC_scaffold_6.g10811.m1…
Molecular function	DNA-binding transcription factor activity, RNA polymerase II-specific	GO:0000981	4	0.00307347	1.72229	28	392	250	6028	HiC_scaffold_4.g07408.m2,HiC_scaffold_7.g14686.m1,HiC_scaffold_4.g07087.m1,HiC_scaffold_2.g03895.m1,HiC_scaffold_3.g05372.m1,HiC_scaffold_5.g07955.m1,HiC_scaffold_7.g14054.m1,HiC_scaffold_5.g08593.m1,HiC_scaffold_6.g10823.m1,HiC_scaffold_4.g07005.m1,HiC_scaffold_5.g10112.m1,HiC_scaffold_4.g07585.m1,HiC_scaffold_4.g07820.m1,HiC_scaffold_6.g10811.m1,HiC_scaffold_4.g06936.m1,HiC_scaffold_3.g04806.m1…
Molecular function	cytoskeletal motor activity	GO:0003774	2	0.00379588	3.11123	8	62	250	6028	HiC_scaffold_1.g02058.m1,HiC_scaffold_6.g10518.m1,HiC_scaffold_7.g13822.m1,HiC_scaffold_1.g02059.m1,HiC_scaffold_5.g08483.m1,HiC_scaffold_1.g01973.m1,HiC_scaffold_2.g02649.m1,HiC_scaffold_4.g07649.m1,
Molecular function	active transmembrane transporter activity	GO:0022804	4	0.00399677	1.86846	21	271	250	6028	HiC_scaffold_7.g13898.m1,HiC_scaffold_6.g12831.m1,HiC_scaffold_6.g11505.m1,HiC_scaffold_4.g07372.m1,HiC_scaffold_6.g10657.m1,HiC_scaffold_7.g13958.m2,HiC_scaffold_7.g13551.m1,HiC_scaffold_7.g13843.m1,HiC_scaffold_1.g02197.m1,HiC_scaffold_5.g09199.m1,HiC_scaffold_3.g06025.m1,HiC_scaffold_2.g03429.m1,HiC_scaffold_6.g11246.m1,HiC_scaffold_6.g12652.m1,HiC_scaffold_4.g06982.m2,HiC_scaffold_6.g12893.m1…
Molecular function	sequence-specific double-stranded DNA binding	GO:1990837	7	0.0050184	1.68223	27	387	250	6028	HiC_scaffold_4.g07408.m2,HiC_scaffold_7.g14686.m1,HiC_scaffold_4.g07087.m1,HiC_scaffold_4.g06965.m1,HiC_scaffold_2.g03895.m1,HiC_scaffold_7.g14054.m1,HiC_scaffold_5.g08593.m1,HiC_scaffold_4.g07830.m2,HiC_scaffold_3.g05562.m1,HiC_scaffold_4.g07005.m1,HiC_scaffold_4.g07470.m1,HiC_scaffold_5.g10112.m1,HiC_scaffold_4.g07585.m1,HiC_scaffold_6.g10811.m1,HiC_scaffold_4.g06936.m1,HiC_scaffold_3.g04806.m1…
Molecular function	serine-type endopeptidase activity	GO:0004252	6	0.00525623	3.24585	7	52	250	6028	HiC_scaffold_3.g05866.m1,HiC_scaffold_3.g05309.m1,HiC_scaffold_7.g13636.m1,HiC_scaffold_3.g05864.m1,HiC_scaffold_3.g06256.m1,HiC_scaffold_7.g13229.m1,HiC_scaffold_7.g14861.m1,
Molecular function	hydrolase activity	GO:0016787	3	0.0052579	1.3238	70	1275	250	6028	HiC_scaffold_6.g12830.m1,HiC_scaffold_6.g11745.m1,HiC_scaffold_7.g13898.m1,HiC_scaffold_2.g03549.m1,HiC_scaffold_2.g02832.m2,HiC_scaffold_4.g07810.m1,HiC_scaffold_5.g10024.m1,HiC_scaffold_2.g04302.m1,HiC_scaffold_4.g07832.m1,HiC_scaffold_1.g02058.m1,HiC_scaffold_7.g14240.m1,HiC_scaffold_4.g07488.m1,HiC_scaffold_5.g08098.m1,HiC_scaffold_6.g11346.m1,HiC_scaffold_1.g00383.m1,HiC_scaffold_4.g07372.m1…
Molecular function	ATP-dependent activity	GO:0140657	2	0.00554064	1.68979	26	371	250	6028	HiC_scaffold_6.g11745.m1,HiC_scaffold_7.g13898.m1,HiC_scaffold_1.g02058.m1,HiC_scaffold_6.g11346.m1,HiC_scaffold_4.g07372.m1,HiC_scaffold_4.g07830.m2,HiC_scaffold_7.g13958.m2,HiC_scaffold_7.g13551.m1,HiC_scaffold_6.g10518.m1,HiC_scaffold_7.g13822.m1,HiC_scaffold_1.g02059.m1,HiC_scaffold_1.g02197.m1,HiC_scaffold_1.g01924.m1,HiC_scaffold_5.g08483.m1,HiC_scaffold_6.g12652.m1,HiC_scaffold_4.g06982.m2…
Molecular function	RNA polymerase II transcription regulatory region sequence-specific DNA binding	GO:0000977	9	0.00556055	1.78607	22	297	250	6028	HiC_scaffold_4.g07408.m2,HiC_scaffold_7.g14686.m1,HiC_scaffold_4.g07087.m1,HiC_scaffold_7.g14054.m1,HiC_scaffold_4.g07830.m2,HiC_scaffold_4.g07005.m1,HiC_scaffold_5.g10112.m1,HiC_scaffold_4.g07585.m1,HiC_scaffold_6.g10811.m1,HiC_scaffold_4.g06936.m1,HiC_scaffold_3.g04806.m1,HiC_scaffold_6.g10803.m1,HiC_scaffold_1.g01528.m1,HiC_scaffold_7.g14292.m1,HiC_scaffold_2.g03828.m1,HiC_scaffold_3.g06321.m1…
Molecular function	double-stranded DNA binding	GO:0003690	6	0.00651192	1.61489	29	433	250	6028	HiC_scaffold_4.g07408.m2,HiC_scaffold_6.g11745.m1,HiC_scaffold_7.g14686.m1,HiC_scaffold_5.g10024.m1,HiC_scaffold_4.g07087.m1,HiC_scaffold_4.g06965.m1,HiC_scaffold_2.g03895.m1,HiC_scaffold_7.g14054.m1,HiC_scaffold_5.g08593.m1,HiC_scaffold_4.g07830.m2,HiC_scaffold_3.g05562.m1,HiC_scaffold_4.g07005.m1,HiC_scaffold_4.g07470.m1,HiC_scaffold_5.g10112.m1,HiC_scaffold_4.g07585.m1,HiC_scaffold_6.g10811.m1…
Molecular function	ATPase-coupled transmembrane transporter activity	GO:0042626	6	0.00689108	2.34719	11	113	250	6028	HiC_scaffold_7.g13898.m1,HiC_scaffold_4.g07372.m1,HiC_scaffold_7.g13958.m2,HiC_scaffold_7.g13551.m1,HiC_scaffold_1.g02197.m1,HiC_scaffold_6.g12652.m1,HiC_scaffold_4.g06982.m2,HiC_scaffold_5.g08175.m1,HiC_scaffold_7.g13435.m1,HiC_scaffold_7.g13082.m1,HiC_scaffold_7.g13953.m1,
Molecular function	DNA-binding transcription factor activity	GO:0003700	3	0.00739058	1.57032	31	476	250	6028	HiC_scaffold_4.g07408.m2,HiC_scaffold_7.g14686.m1,HiC_scaffold_4.g07087.m1,HiC_scaffold_4.g06965.m1,HiC_scaffold_2.g03895.m1,HiC_scaffold_3.g05372.m1,HiC_scaffold_5.g07955.m1,HiC_scaffold_7.g14054.m1,HiC_scaffold_5.g08593.m1,HiC_scaffold_6.g10823.m1,HiC_scaffold_4.g07005.m1,HiC_scaffold_4.g07470.m1,HiC_scaffold_5.g10112.m1,HiC_scaffold_4.g07585.m1,HiC_scaffold_4.g07820.m1,HiC_scaffold_6.g10811.m1…
Molecular function	G protein-coupled peptide receptor activity	GO:0008528	6	0.00792013	3.014	7	56	250	6028	HiC_scaffold_5.g10287.m1,HiC_scaffold_3.g06342.m1,HiC_scaffold_2.g04607.m1,HiC_scaffold_7.g14082.m1,HiC_scaffold_3.g04849.m1,HiC_scaffold_7.g14976.m1,HiC_scaffold_1.g00660.m1,
Molecular function	peptide receptor activity	GO:0001653	4	0.00871858	2.96112	7	57	250	6028	HiC_scaffold_5.g10287.m1,HiC_scaffold_3.g06342.m1,HiC_scaffold_2.g04607.m1,HiC_scaffold_7.g14082.m1,HiC_scaffold_3.g04849.m1,HiC_scaffold_7.g14976.m1,HiC_scaffold_1.g00660.m1,
Molecular function	cytoskeletal protein binding	GO:0008092	4	0.00900073	1.5923	28	424	250	6028	HiC_scaffold_2.g02832.m2,HiC_scaffold_7.g14686.m1,HiC_scaffold_5.g10024.m1,HiC_scaffold_4.g07843.m1,HiC_scaffold_2.g04302.m1,HiC_scaffold_1.g00334.m1,HiC_scaffold_2.g04016.m1,HiC_scaffold_4.g07488.m1,HiC_scaffold_4.g07481.m3,HiC_scaffold_7.g14843.m1,HiC_scaffold_6.g10518.m1,HiC_scaffold_2.g03571.m1,HiC_scaffold_7.g14074.m1,HiC_scaffold_5.g08574.m1,HiC_scaffold_2.g03255.m2,HiC_scaffold_6.g10997.m1…
Molecular function	DNA-binding transcription activator activity	GO:0001216	4	0.00963556	2.00933	14	168	250	6028	HiC_scaffold_4.g07408.m2,HiC_scaffold_4.g07087.m1,HiC_scaffold_7.g14054.m1,HiC_scaffold_4.g07005.m1,HiC_scaffold_5.g10112.m1,HiC_scaffold_6.g10811.m1,HiC_scaffold_4.g06936.m1,HiC_scaffold_3.g04806.m1,HiC_scaffold_6.g10803.m1,HiC_scaffold_3.g06321.m1,HiC_scaffold_6.g10814.m1,HiC_scaffold_4.g07303.m2,HiC_scaffold_2.g04168.m1,HiC_scaffold_6.g10827.m1,
Molecular function	DNA-binding transcription activator activity, RNA polymerase II-specific	GO:0001228	5	0.00963556	2.00933	14	168	250	6028	HiC_scaffold_4.g07408.m2,HiC_scaffold_4.g07087.m1,HiC_scaffold_7.g14054.m1,HiC_scaffold_4.g07005.m1,HiC_scaffold_5.g10112.m1,HiC_scaffold_6.g10811.m1,HiC_scaffold_4.g06936.m1,HiC_scaffold_3.g04806.m1,HiC_scaffold_6.g10803.m1,HiC_scaffold_3.g06321.m1,HiC_scaffold_6.g10814.m1,HiC_scaffold_4.g07303.m2,HiC_scaffold_2.g04168.m1,HiC_scaffold_6.g10827.m1,
Molecular function	ADP binding	GO:0043531	9	0.0108005	3.65333	5	33	250	6028	HiC_scaffold_7.g14879.m1,HiC_scaffold_6.g12900.m1,HiC_scaffold_1.g00668.m1,HiC_scaffold_7.g13551.m1,HiC_scaffold_7.g14695.m1,
Molecular function	oxidoreductase activity	GO:0016491	3	0.0121442	1.55561	28	434	250	6028	HiC_scaffold_6.g12830.m1,HiC_scaffold_4.g07500.m1,HiC_scaffold_2.g03916.m1,HiC_scaffold_4.g07534.m1,HiC_scaffold_4.g07535.m1,HiC_scaffold_2.g03928.m1,HiC_scaffold_6.g13019.m1,HiC_scaffold_7.g14054.m1,HiC_scaffold_4.g07536.m1,HiC_scaffold_2.g02725.m1,HiC_scaffold_5.g09199.m1,HiC_scaffold_1.g01621.m1,HiC_scaffold_3.g05731.m1,HiC_scaffold_2.g03429.m1,HiC_scaffold_1.g01849.m1,HiC_scaffold_3.g05262.m1…
Molecular function	amide binding	GO:0033218	3	0.0131727	1.88375	15	192	250	6028	HiC_scaffold_4.g06965.m1,HiC_scaffold_5.g10287.m1,HiC_scaffold_3.g06342.m1,HiC_scaffold_3.g05309.m1,HiC_scaffold_2.g03560.m1,HiC_scaffold_7.g13636.m1,HiC_scaffold_7.g13229.m1,HiC_scaffold_7.g13616.m1,HiC_scaffold_1.g01938.m1,HiC_scaffold_6.g12151.m1,HiC_scaffold_6.g12534.m1,HiC_scaffold_4.g07617.m1,HiC_scaffold_7.g14976.m1,HiC_scaffold_3.g05907.m1,HiC_scaffold_7.g14861.m1,
Molecular function	primary active transmembrane transporter activity	GO:0015399	5	0.0136987	1.9839	13	158	250	6028	HiC_scaffold_7.g13898.m1,HiC_scaffold_4.g07372.m1,HiC_scaffold_7.g13958.m2,HiC_scaffold_7.g13551.m1,HiC_scaffold_1.g02197.m1,HiC_scaffold_5.g09199.m1,HiC_scaffold_2.g03429.m1,HiC_scaffold_6.g12652.m1,HiC_scaffold_4.g06982.m2,HiC_scaffold_5.g08175.m1,HiC_scaffold_7.g13435.m1,HiC_scaffold_7.g13082.m1,HiC_scaffold_7.g13953.m1,
Molecular function	cis-regulatory region sequence-specific DNA binding	GO:0000987	9	0.0159305	1.72915	18	251	250	6028	HiC_scaffold_4.g07408.m2,HiC_scaffold_7.g14686.m1,HiC_scaffold_4.g07087.m1,HiC_scaffold_4.g06965.m1,HiC_scaffold_7.g14054.m1,HiC_scaffold_5.g08593.m1,HiC_scaffold_4.g07830.m2,HiC_scaffold_4.g07005.m1,HiC_scaffold_4.g07585.m1,HiC_scaffold_6.g10811.m1,HiC_scaffold_6.g10803.m1,HiC_scaffold_1.g01528.m1,HiC_scaffold_2.g03828.m1,HiC_scaffold_6.g10814.m1,HiC_scaffold_4.g07303.m2,HiC_scaffold_2.g04231.m2…
Molecular function	protein-containing complex binding	GO:0044877	3	0.0167625	1.43768	35	587	250	6028	HiC_scaffold_6.g11115.m1,HiC_scaffold_5.g10024.m1,HiC_scaffold_1.g00334.m1,HiC_scaffold_7.g14879.m1,HiC_scaffold_4.g06965.m1,HiC_scaffold_7.g14240.m1,HiC_scaffold_4.g07488.m1,HiC_scaffold_1.g00668.m1,HiC_scaffold_5.g09329.m1,HiC_scaffold_3.g05309.m1,HiC_scaffold_3.g05562.m1,HiC_scaffold_4.g07330.m2,HiC_scaffold_7.g14074.m1,HiC_scaffold_7.g13636.m1,HiC_scaffold_1.g00363.m1,HiC_scaffold_3.g04969.m1…
Molecular function	ribonucleoside binding	GO:0032549	5	0.0204825	2.0967	10	115	250	6028	HiC_scaffold_2.g04302.m1,HiC_scaffold_4.g07832.m1,HiC_scaffold_6.g12900.m1,HiC_scaffold_4.g07488.m1,HiC_scaffold_6.g10868.m1,HiC_scaffold_3.g04969.m1,HiC_scaffold_6.g11154.m1,HiC_scaffold_6.g12534.m1,HiC_scaffold_4.g07336.m1,HiC_scaffold_4.g07578.m1,
Molecular function	chloride channel activity	GO:0005254	8	0.0214385	3.09128	5	39	250	6028	HiC_scaffold_6.g12831.m1,HiC_scaffold_5.g08098.m1,HiC_scaffold_6.g11505.m1,HiC_scaffold_1.g00655.m1,HiC_scaffold_4.g07058.m1,
Molecular function	heat shock protein binding	GO:0031072	4	0.0224814	2.29638	8	84	250	6028	HiC_scaffold_5.g10024.m1,HiC_scaffold_1.g00334.m1,HiC_scaffold_5.g08819.m1,HiC_scaffold_1.g00363.m1,HiC_scaffold_1.g01528.m1,HiC_scaffold_7.g13616.m1,HiC_scaffold_7.g14642.m1,HiC_scaffold_6.g12534.m1,
Molecular function	signaling receptor activator activity	GO:0030546	4	0.0236988	3.014	5	40	250	6028	HiC_scaffold_4.g06965.m1,HiC_scaffold_4.g07703.m1,HiC_scaffold_4.g07470.m1,HiC_scaffold_1.g00363.m1,HiC_scaffold_4.g07081.m1,
Molecular function	nucleoside binding	GO:0001882	4	0.024053	2.04339	10	118	250	6028	HiC_scaffold_2.g04302.m1,HiC_scaffold_4.g07832.m1,HiC_scaffold_6.g12900.m1,HiC_scaffold_4.g07488.m1,HiC_scaffold_6.g10868.m1,HiC_scaffold_3.g04969.m1,HiC_scaffold_6.g11154.m1,HiC_scaffold_6.g12534.m1,HiC_scaffold_4.g07336.m1,HiC_scaffold_4.g07578.m1,
Molecular function	tubulin binding	GO:0015631	5	0.0256924	1.87886	12	154	250	6028	HiC_scaffold_5.g10024.m1,HiC_scaffold_4.g07843.m1,HiC_scaffold_2.g04302.m1,HiC_scaffold_1.g00334.m1,HiC_scaffold_4.g07481.m3,HiC_scaffold_6.g10518.m1,HiC_scaffold_5.g08574.m1,HiC_scaffold_2.g03255.m2,HiC_scaffold_6.g12511.m1,HiC_scaffold_4.g07617.m1,HiC_scaffold_1.g01973.m1,HiC_scaffold_5.g08683.m1,
Molecular function	monoatomic anion channel activity	GO:0005253	7	0.0261074	2.94049	5	41	250	6028	HiC_scaffold_6.g12831.m1,HiC_scaffold_5.g08098.m1,HiC_scaffold_6.g11505.m1,HiC_scaffold_1.g00655.m1,HiC_scaffold_4.g07058.m1,
Molecular function	serine-type peptidase activity	GO:0008236	5	0.0269466	2.37724	7	71	250	6028	HiC_scaffold_3.g05866.m1,HiC_scaffold_3.g05309.m1,HiC_scaffold_7.g13636.m1,HiC_scaffold_3.g05864.m1,HiC_scaffold_3.g06256.m1,HiC_scaffold_7.g13229.m1,HiC_scaffold_7.g14861.m1,
Molecular function	G protein-coupled receptor activity	GO:0004930	5	0.0280531	1.99273	10	121	250	6028	HiC_scaffold_3.g06443.m1,HiC_scaffold_7.g14101.m1,HiC_scaffold_5.g10287.m1,HiC_scaffold_3.g06342.m1,HiC_scaffold_5.g08098.m1,HiC_scaffold_2.g04607.m1,HiC_scaffold_7.g14082.m1,HiC_scaffold_3.g04849.m1,HiC_scaffold_7.g14976.m1,HiC_scaffold_1.g00660.m1,
Molecular function	oxidoreductase activity, acting on CH-OH group of donors	GO:0016614	4	0.0323906	2.14329	8	90	250	6028	HiC_scaffold_2.g03928.m1,HiC_scaffold_2.g02725.m1,HiC_scaffold_3.g05731.m1,HiC_scaffold_2.g03993.m1,HiC_scaffold_4.g07531.m4,HiC_scaffold_7.g13193.m2,HiC_scaffold_3.g05671.m1,HiC_scaffold_7.g14695.m1,
Molecular function	serine hydrolase activity	GO:0017171	4	0.0372723	2.22084	7	76	250	6028	HiC_scaffold_3.g05866.m1,HiC_scaffold_3.g05309.m1,HiC_scaffold_7.g13636.m1,HiC_scaffold_3.g05864.m1,HiC_scaffold_3.g06256.m1,HiC_scaffold_7.g13229.m1,HiC_scaffold_7.g14861.m1,
Molecular function	antiporter activity	GO:0015297	6	0.0372769	2.67911	5	45	250	6028	HiC_scaffold_6.g12831.m1,HiC_scaffold_6.g11505.m1,HiC_scaffold_3.g06025.m1,HiC_scaffold_6.g12893.m1,HiC_scaffold_1.g01170.m1,
Molecular function	signaling receptor regulator activity	GO:0030545	3	0.0404632	2.62087	5	46	250	6028	HiC_scaffold_4.g06965.m1,HiC_scaffold_4.g07703.m1,HiC_scaffold_4.g07470.m1,HiC_scaffold_1.g00363.m1,HiC_scaffold_4.g07081.m1,
Molecular function	purine ribonucleoside binding	GO:0032550	6	0.042162	1.93757	9	112	250	6028	HiC_scaffold_2.g04302.m1,HiC_scaffold_4.g07832.m1,HiC_scaffold_6.g12900.m1,HiC_scaffold_4.g07488.m1,HiC_scaffold_3.g04969.m1,HiC_scaffold_6.g11154.m1,HiC_scaffold_6.g12534.m1,HiC_scaffold_4.g07336.m1,HiC_scaffold_4.g07578.m1,
Molecular function	purine nucleoside binding	GO:0001883	5	0.042162	1.93757	9	112	250	6028	HiC_scaffold_2.g04302.m1,HiC_scaffold_4.g07832.m1,HiC_scaffold_6.g12900.m1,HiC_scaffold_4.g07488.m1,HiC_scaffold_3.g04969.m1,HiC_scaffold_6.g11154.m1,HiC_scaffold_6.g12534.m1,HiC_scaffold_4.g07336.m1,HiC_scaffold_4.g07578.m1,
Molecular function	transmembrane signaling receptor activity	GO:0004888	4	0.043302	1.65475	14	204	250	6028	HiC_scaffold_3.g06443.m1,HiC_scaffold_7.g14101.m1,HiC_scaffold_5.g10287.m1,HiC_scaffold_3.g06342.m1,HiC_scaffold_5.g08098.m1,HiC_scaffold_1.g00363.m1,HiC_scaffold_6.g12113.m1,HiC_scaffold_2.g04607.m1,HiC_scaffold_1.g01938.m1,HiC_scaffold_7.g14082.m1,HiC_scaffold_3.g04849.m1,HiC_scaffold_7.g14976.m1,HiC_scaffold_1.g00660.m1,HiC_scaffold_6.g12117.m1,
Molecular function	chromatin DNA binding	GO:0031490	6	0.04381	2.56511	5	47	250	6028	HiC_scaffold_1.g00334.m1,HiC_scaffold_5.g09329.m1,HiC_scaffold_1.g01528.m1,HiC_scaffold_1.g00580.m1,HiC_scaffold_1.g01756.m1,
Molecular function	transcription regulator activity	GO:0140110	2	0.0448682	1.32727	36	654	250	6028	HiC_scaffold_4.g07408.m2,HiC_scaffold_7.g14686.m1,HiC_scaffold_4.g07317.m1,HiC_scaffold_4.g07087.m1,HiC_scaffold_4.g06965.m1,HiC_scaffold_2.g03895.m1,HiC_scaffold_3.g05372.m1,HiC_scaffold_5.g07955.m1,HiC_scaffold_5.g09587.m1,HiC_scaffold_7.g14054.m1,HiC_scaffold_5.g08593.m1,HiC_scaffold_6.g10823.m1,HiC_scaffold_4.g07005.m1,HiC_scaffold_4.g07470.m1,HiC_scaffold_5.g10112.m1,HiC_scaffold_4.g07585.m1…
Molecular function	catalytic activity	GO:0003824	2	0.0456726	1.11261	134	2904	250	6028	HiC_scaffold_6.g12830.m1,HiC_scaffold_6.g11745.m1,HiC_scaffold_4.g07500.m1,HiC_scaffold_2.g03916.m1,HiC_scaffold_7.g13898.m1,HiC_scaffold_2.g02946.m1,HiC_scaffold_2.g03549.m1,HiC_scaffold_4.g07534.m1,HiC_scaffold_2.g02832.m2,HiC_scaffold_4.g07535.m1,HiC_scaffold_4.g07810.m1,HiC_scaffold_5.g10024.m1,HiC_scaffold_2.g03928.m1,HiC_scaffold_2.g04302.m1,HiC_scaffold_7.g14879.m1,HiC_scaffold_4.g07087.m1…
Molecular function	unfolded protein binding	GO:0051082	4	0.0471963	2.1098	7	80	250	6028	HiC_scaffold_7.g14351.m1,HiC_scaffold_7.g14459.m1,HiC_scaffold_4.g07322.m1,HiC_scaffold_1.g01011.m1,HiC_scaffold_5.g09919.m1,HiC_scaffold_6.g12534.m1,HiC_scaffold_4.g07617.m1,
Molecular function	inorganic molecular entity transmembrane transporter activity	GO:0015318	4	0.0487122	1.41171	25	427	250	6028	HiC_scaffold_3.g05301.m2,HiC_scaffold_7.g13898.m1,HiC_scaffold_6.g12831.m1,HiC_scaffold_5.g08098.m1,HiC_scaffold_6.g11505.m1,HiC_scaffold_4.g07372.m1,HiC_scaffold_7.g14843.m1,HiC_scaffold_6.g10657.m1,HiC_scaffold_7.g13958.m2,HiC_scaffold_7.g13551.m1,HiC_scaffold_7.g13843.m1,HiC_scaffold_1.g02197.m1,HiC_scaffold_1.g00655.m1,HiC_scaffold_3.g06025.m1,HiC_scaffold_2.g03429.m1,HiC_scaffold_6.g11246.m1…
Cellular component	cell periphery	GO:0071944	3	2.14e-06	1.45465	110	1967	254	6607	HiC_scaffold_6.g12830.m1,HiC_scaffold_4.g06839.m1,HiC_scaffold_3.g05301.m2,HiC_scaffold_6.g12372.m1,HiC_scaffold_7.g13898.m1,HiC_scaffold_2.g02946.m1,HiC_scaffold_2.g03549.m1,HiC_scaffold_5.g08580.m1,HiC_scaffold_2.g02832.m2,HiC_scaffold_3.g06443.m1,HiC_scaffold_5.g09082.m1,HiC_scaffold_5.g10024.m1,HiC_scaffold_7.g14101.m1,HiC_scaffold_6.g12831.m1,HiC_scaffold_2.g04302.m1,HiC_scaffold_7.g14879.m1…
Cellular component	extracellular region	GO:0005576	3	2.98e-06	1.82371	57	813	254	6607	HiC_scaffold_6.g12830.m1,HiC_scaffold_6.g12372.m1,HiC_scaffold_2.g02946.m1,HiC_scaffold_5.g08580.m1,HiC_scaffold_2.g02832.m2,HiC_scaffold_5.g09082.m1,HiC_scaffold_2.g04302.m1,HiC_scaffold_4.g06965.m1,HiC_scaffold_6.g11102.m1,HiC_scaffold_4.g07488.m1,HiC_scaffold_2.g03961.m1,HiC_scaffold_7.g14351.m1,HiC_scaffold_2.g03960.m1,HiC_scaffold_1.g00383.m1,HiC_scaffold_1.g00853.m1,HiC_scaffold_2.g03237.m1…
Cellular component	cell surface	GO:0009986	3	6.1e-06	2.80879	23	213	254	6607	HiC_scaffold_2.g03549.m1,HiC_scaffold_4.g06965.m1,HiC_scaffold_2.g03237.m1,HiC_scaffold_1.g00423.m1,HiC_scaffold_4.g07703.m1,HiC_scaffold_7.g14843.m1,HiC_scaffold_3.g05309.m1,HiC_scaffold_7.g13551.m1,HiC_scaffold_4.g07470.m1,HiC_scaffold_7.g13636.m1,HiC_scaffold_2.g04479.m1,HiC_scaffold_2.g03094.m1,HiC_scaffold_1.g00363.m1,HiC_scaffold_2.g04524.m2,HiC_scaffold_7.g13229.m1,HiC_scaffold_4.g07081.m1…
Cellular component	obsolete extracellular region part	GO:0044421	0	2.75e-05	1.90662	42	573	254	6607	HiC_scaffold_6.g12830.m1,HiC_scaffold_6.g12372.m1,HiC_scaffold_5.g08580.m1,HiC_scaffold_5.g09082.m1,HiC_scaffold_2.g04302.m1,HiC_scaffold_4.g06965.m1,HiC_scaffold_4.g07488.m1,HiC_scaffold_2.g03961.m1,HiC_scaffold_7.g14351.m1,HiC_scaffold_2.g03960.m1,HiC_scaffold_1.g00853.m1,HiC_scaffold_2.g03237.m1,HiC_scaffold_1.g00423.m1,HiC_scaffold_4.g07703.m1,HiC_scaffold_7.g14459.m1,HiC_scaffold_3.g05309.m1…
Cellular component	nucleosome	GO:0000786	4	3.83e-05	8.6706	6	18	254	6607	HiC_scaffold_5.g09322.m1,HiC_scaffold_5.g09329.m1,HiC_scaffold_1.g01756.m1,HiC_scaffold_5.g09327.m1,HiC_scaffold_5.g09336.m1,HiC_scaffold_3.g06333.m1,
Cellular component	axonemal dynein complex	GO:0005858	5	5.41e-05	8.21426	6	19	254	6607	HiC_scaffold_1.g02058.m1,HiC_scaffold_7.g13822.m1,HiC_scaffold_1.g02059.m1,HiC_scaffold_5.g08483.m1,HiC_scaffold_2.g02649.m1,HiC_scaffold_4.g07649.m1,
Cellular component	ciliary plasm	GO:0097014	6	0.000106	3.86662	11	74	254	6607	HiC_scaffold_2.g04302.m1,HiC_scaffold_1.g02058.m1,HiC_scaffold_6.g10518.m1,HiC_scaffold_7.g13822.m1,HiC_scaffold_1.g02059.m1,HiC_scaffold_5.g08483.m1,HiC_scaffold_3.g04818.m1,HiC_scaffold_2.g02649.m1,HiC_scaffold_4.g07510.m1,HiC_scaffold_4.g07578.m1,HiC_scaffold_4.g07649.m1,
Cellular component	axoneme	GO:0005930	3	0.000106	3.86662	11	74	254	6607	HiC_scaffold_2.g04302.m1,HiC_scaffold_1.g02058.m1,HiC_scaffold_6.g10518.m1,HiC_scaffold_7.g13822.m1,HiC_scaffold_1.g02059.m1,HiC_scaffold_5.g08483.m1,HiC_scaffold_3.g04818.m1,HiC_scaffold_2.g02649.m1,HiC_scaffold_4.g07510.m1,HiC_scaffold_4.g07578.m1,HiC_scaffold_4.g07649.m1,
Cellular component	dynein complex	GO:0030286	4	0.000136	5.87363	7	31	254	6607	HiC_scaffold_1.g00334.m1,HiC_scaffold_1.g02058.m1,HiC_scaffold_7.g13822.m1,HiC_scaffold_1.g02059.m1,HiC_scaffold_5.g08483.m1,HiC_scaffold_2.g02649.m1,HiC_scaffold_4.g07649.m1,
Cellular component	plasma membrane bounded cell projection cytoplasm	GO:0032838	5	0.000188	3.39284	12	92	254	6607	HiC_scaffold_2.g04302.m1,HiC_scaffold_1.g02058.m1,HiC_scaffold_6.g10518.m1,HiC_scaffold_7.g13822.m1,HiC_scaffold_1.g02059.m1,HiC_scaffold_1.g01924.m1,HiC_scaffold_5.g08483.m1,HiC_scaffold_3.g04818.m1,HiC_scaffold_2.g02649.m1,HiC_scaffold_4.g07510.m1,HiC_scaffold_4.g07578.m1,HiC_scaffold_4.g07649.m1,
Cellular component	Z disc	GO:0030018	3	0.000194	3.6219	11	79	254	6607	HiC_scaffold_2.g02832.m2,HiC_scaffold_7.g14351.m1,HiC_scaffold_7.g14459.m1,HiC_scaffold_7.g14843.m1,HiC_scaffold_1.g01011.m1,HiC_scaffold_1.g01938.m1,HiC_scaffold_7.g13125.m1,HiC_scaffold_6.g12534.m1,HiC_scaffold_4.g07617.m1,HiC_scaffold_7.g14848.m1,HiC_scaffold_4.g06996.m1,
Cellular component	plasma membrane	GO:0005886	4	0.000205	1.37998	93	1753	254	6607	HiC_scaffold_6.g12830.m1,HiC_scaffold_4.g06839.m1,HiC_scaffold_3.g05301.m2,HiC_scaffold_7.g13898.m1,HiC_scaffold_2.g02946.m1,HiC_scaffold_2.g03549.m1,HiC_scaffold_2.g02832.m2,HiC_scaffold_3.g06443.m1,HiC_scaffold_5.g10024.m1,HiC_scaffold_7.g14101.m1,HiC_scaffold_6.g12831.m1,HiC_scaffold_2.g04302.m1,HiC_scaffold_7.g14879.m1,HiC_scaffold_4.g06965.m1,HiC_scaffold_4.g07832.m1,HiC_scaffold_5.g10287.m1…
Cellular component	obsolete plasma membrane part	GO:0044459	0	0.000255	1.51479	64	1099	254	6607	HiC_scaffold_4.g06839.m1,HiC_scaffold_3.g05301.m2,HiC_scaffold_2.g03549.m1,HiC_scaffold_2.g02832.m2,HiC_scaffold_3.g06443.m1,HiC_scaffold_5.g10024.m1,HiC_scaffold_7.g14101.m1,HiC_scaffold_6.g12831.m1,HiC_scaffold_2.g04302.m1,HiC_scaffold_7.g14879.m1,HiC_scaffold_4.g06965.m1,HiC_scaffold_4.g07832.m1,HiC_scaffold_5.g10287.m1,HiC_scaffold_3.g06342.m1,HiC_scaffold_5.g08098.m1,HiC_scaffold_1.g00668.m1…
Cellular component	I band	GO:0031674	3	0.000336	3.40631	11	84	254	6607	HiC_scaffold_2.g02832.m2,HiC_scaffold_7.g14351.m1,HiC_scaffold_7.g14459.m1,HiC_scaffold_7.g14843.m1,HiC_scaffold_1.g01011.m1,HiC_scaffold_1.g01938.m1,HiC_scaffold_7.g13125.m1,HiC_scaffold_6.g12534.m1,HiC_scaffold_4.g07617.m1,HiC_scaffold_7.g14848.m1,HiC_scaffold_4.g06996.m1,
Cellular component	external encapsulating structure	GO:0030312	3	0.000349	2.54138	17	174	254	6607	HiC_scaffold_6.g12372.m1,HiC_scaffold_5.g08580.m1,HiC_scaffold_5.g09082.m1,HiC_scaffold_2.g03961.m1,HiC_scaffold_2.g03960.m1,HiC_scaffold_4.g07536.m1,HiC_scaffold_4.g07703.m1,HiC_scaffold_4.g07470.m1,HiC_scaffold_5.g08584.m1,HiC_scaffold_6.g12365.m1,HiC_scaffold_2.g03509.m1,HiC_scaffold_5.g09106.m1,HiC_scaffold_3.g04999.m2,HiC_scaffold_2.g02857.m1,HiC_scaffold_6.g12534.m1,HiC_scaffold_5.g09105.m1…
Cellular component	spindle microtubule	GO:0005876	8	0.00049	4.24683	8	49	254	6607	HiC_scaffold_6.g10518.m1,HiC_scaffold_2.g03571.m1,HiC_scaffold_5.g08483.m1,HiC_scaffold_1.g00580.m1,HiC_scaffold_6.g10997.m1,HiC_scaffold_6.g12151.m1,HiC_scaffold_1.g00389.m1,HiC_scaffold_4.g07578.m1,
Cellular component	extracellular matrix	GO:0031012	4	0.00069	2.47732	16	168	254	6607	HiC_scaffold_6.g12372.m1,HiC_scaffold_5.g08580.m1,HiC_scaffold_5.g09082.m1,HiC_scaffold_2.g03961.m1,HiC_scaffold_2.g03960.m1,HiC_scaffold_4.g07703.m1,HiC_scaffold_4.g07470.m1,HiC_scaffold_5.g08584.m1,HiC_scaffold_6.g12365.m1,HiC_scaffold_2.g03509.m1,HiC_scaffold_5.g09106.m1,HiC_scaffold_3.g04999.m2,HiC_scaffold_2.g02857.m1,HiC_scaffold_6.g12534.m1,HiC_scaffold_5.g09105.m1,HiC_scaffold_1.g01973.m1,
Cellular component	DNA packaging complex	GO:0044815	3	0.000717	4.55207	7	40	254	6607	HiC_scaffold_5.g09322.m1,HiC_scaffold_5.g09329.m1,HiC_scaffold_1.g01756.m1,HiC_scaffold_5.g09327.m1,HiC_scaffold_5.g09336.m1,HiC_scaffold_3.g06333.m1,HiC_scaffold_1.g01973.m1,
Cellular component	obsolete axoneme part	GO:0044447	0	0.000996	5.03454	6	31	254	6607	HiC_scaffold_1.g02058.m1,HiC_scaffold_7.g13822.m1,HiC_scaffold_1.g02059.m1,HiC_scaffold_5.g08483.m1,HiC_scaffold_2.g02649.m1,HiC_scaffold_4.g07649.m1,
Cellular component	somatodendritic compartment	GO:0036477	3	0.00121944	1.668	37	577	254	6607	HiC_scaffold_4.g06839.m1,HiC_scaffold_2.g03549.m1,HiC_scaffold_2.g02832.m2,HiC_scaffold_3.g06443.m1,HiC_scaffold_5.g10024.m1,HiC_scaffold_7.g14101.m1,HiC_scaffold_4.g07832.m1,HiC_scaffold_3.g06342.m1,HiC_scaffold_5.g08098.m1,HiC_scaffold_6.g11346.m1,HiC_scaffold_2.g04541.m2,HiC_scaffold_7.g14843.m1,HiC_scaffold_3.g05562.m1,HiC_scaffold_4.g07470.m1,HiC_scaffold_7.g13843.m1,HiC_scaffold_7.g13845.m1…
Cellular component	plasma membrane bounded cell projection	GO:0120025	4	0.00193677	1.42179	61	1116	254	6607	HiC_scaffold_2.g03549.m1,HiC_scaffold_2.g02832.m2,HiC_scaffold_3.g06443.m1,HiC_scaffold_5.g10024.m1,HiC_scaffold_7.g14101.m1,HiC_scaffold_2.g04302.m1,HiC_scaffold_7.g14879.m1,HiC_scaffold_4.g06965.m1,HiC_scaffold_4.g07832.m1,HiC_scaffold_1.g02058.m1,HiC_scaffold_3.g06342.m1,HiC_scaffold_5.g08098.m1,HiC_scaffold_1.g00668.m1,HiC_scaffold_6.g11346.m1,HiC_scaffold_2.g04541.m2,HiC_scaffold_2.g03237.m1…
Cellular component	supramolecular fiber	GO:0099512	5	0.00199381	1.88037	24	332	254	6607	HiC_scaffold_2.g02832.m2,HiC_scaffold_4.g07843.m1,HiC_scaffold_7.g14351.m1,HiC_scaffold_1.g01238.m1,HiC_scaffold_7.g14459.m1,HiC_scaffold_7.g14843.m1,HiC_scaffold_7.g14939.m1,HiC_scaffold_6.g10518.m1,HiC_scaffold_2.g03571.m1,HiC_scaffold_5.g08483.m1,HiC_scaffold_1.g01011.m1,HiC_scaffold_1.g00580.m1,HiC_scaffold_1.g01938.m1,HiC_scaffold_7.g13125.m1,HiC_scaffold_6.g10997.m1,HiC_scaffold_6.g12151.m1…
Cellular component	supramolecular polymer	GO:0099081	4	0.00199381	1.88037	24	332	254	6607	HiC_scaffold_2.g02832.m2,HiC_scaffold_4.g07843.m1,HiC_scaffold_7.g14351.m1,HiC_scaffold_1.g01238.m1,HiC_scaffold_7.g14459.m1,HiC_scaffold_7.g14843.m1,HiC_scaffold_7.g14939.m1,HiC_scaffold_6.g10518.m1,HiC_scaffold_2.g03571.m1,HiC_scaffold_5.g08483.m1,HiC_scaffold_1.g01011.m1,HiC_scaffold_1.g00580.m1,HiC_scaffold_1.g01938.m1,HiC_scaffold_7.g13125.m1,HiC_scaffold_6.g10997.m1,HiC_scaffold_6.g12151.m1…
Cellular component	cell projection	GO:0042995	3	0.00235581	1.41042	61	1125	254	6607	HiC_scaffold_2.g03549.m1,HiC_scaffold_2.g02832.m2,HiC_scaffold_3.g06443.m1,HiC_scaffold_5.g10024.m1,HiC_scaffold_7.g14101.m1,HiC_scaffold_2.g04302.m1,HiC_scaffold_7.g14879.m1,HiC_scaffold_4.g06965.m1,HiC_scaffold_4.g07832.m1,HiC_scaffold_1.g02058.m1,HiC_scaffold_3.g06342.m1,HiC_scaffold_5.g08098.m1,HiC_scaffold_1.g00668.m1,HiC_scaffold_6.g11346.m1,HiC_scaffold_2.g04541.m2,HiC_scaffold_2.g03237.m1…
Cellular component	microtubule	GO:0005874	7	0.00242671	2.55854	12	122	254	6607	HiC_scaffold_4.g07843.m1,HiC_scaffold_1.g01238.m1,HiC_scaffold_7.g14939.m1,HiC_scaffold_6.g10518.m1,HiC_scaffold_2.g03571.m1,HiC_scaffold_5.g08483.m1,HiC_scaffold_1.g00580.m1,HiC_scaffold_6.g10997.m1,HiC_scaffold_6.g12151.m1,HiC_scaffold_1.g00389.m1,HiC_scaffold_7.g14023.m1,HiC_scaffold_4.g07578.m1,
Cellular component	neuron projection	GO:0043005	5	0.0026666	1.5032	46	796	254	6607	HiC_scaffold_2.g03549.m1,HiC_scaffold_2.g02832.m2,HiC_scaffold_3.g06443.m1,HiC_scaffold_5.g10024.m1,HiC_scaffold_7.g14101.m1,HiC_scaffold_2.g04302.m1,HiC_scaffold_4.g06965.m1,HiC_scaffold_4.g07832.m1,HiC_scaffold_3.g06342.m1,HiC_scaffold_5.g08098.m1,HiC_scaffold_6.g11346.m1,HiC_scaffold_2.g04541.m2,HiC_scaffold_2.g03237.m1,HiC_scaffold_7.g14843.m1,HiC_scaffold_3.g05562.m1,HiC_scaffold_4.g07470.m1…
Cellular component	spindle	GO:0005819	6	0.00398544	2.15567	15	181	254	6607	HiC_scaffold_5.g10024.m1,HiC_scaffold_4.g07843.m1,HiC_scaffold_1.g00334.m1,HiC_scaffold_6.g10518.m1,HiC_scaffold_2.g03571.m1,HiC_scaffold_5.g08483.m1,HiC_scaffold_3.g05353.m1,HiC_scaffold_6.g11064.m1,HiC_scaffold_1.g00580.m1,HiC_scaffold_6.g10997.m1,HiC_scaffold_6.g12151.m1,HiC_scaffold_1.g00389.m1,HiC_scaffold_1.g01973.m1,HiC_scaffold_7.g14023.m1,HiC_scaffold_4.g07578.m1,
Cellular component	extracellular organelle	GO:0043230	4	0.00428519	3.06021	8	68	254	6607	HiC_scaffold_4.g07488.m1,HiC_scaffold_7.g14351.m1,HiC_scaffold_1.g00423.m1,HiC_scaffold_4.g07703.m1,HiC_scaffold_7.g14459.m1,HiC_scaffold_4.g07470.m1,HiC_scaffold_1.g01924.m1,HiC_scaffold_1.g01011.m1,
Cellular component	extracellular membrane-bounded organelle	GO:0065010	5	0.00428519	3.06021	8	68	254	6607	HiC_scaffold_4.g07488.m1,HiC_scaffold_7.g14351.m1,HiC_scaffold_1.g00423.m1,HiC_scaffold_4.g07703.m1,HiC_scaffold_7.g14459.m1,HiC_scaffold_4.g07470.m1,HiC_scaffold_1.g01924.m1,HiC_scaffold_1.g01011.m1,
Cellular component	extracellular space	GO:0005615	3	0.00429188	1.72527	26	392	254	6607	HiC_scaffold_6.g12830.m1,HiC_scaffold_4.g06965.m1,HiC_scaffold_7.g14351.m1,HiC_scaffold_1.g00853.m1,HiC_scaffold_2.g03237.m1,HiC_scaffold_1.g00423.m1,HiC_scaffold_4.g07703.m1,HiC_scaffold_7.g14459.m1,HiC_scaffold_3.g05309.m1,HiC_scaffold_4.g07470.m1,HiC_scaffold_7.g13636.m1,HiC_scaffold_2.g04479.m1,HiC_scaffold_4.g07875.m1,HiC_scaffold_1.g01924.m1,HiC_scaffold_1.g00363.m1,HiC_scaffold_3.g06599.m1…
Cellular component	sarcomere	GO:0030017	3	0.00437192	2.38276	12	131	254	6607	HiC_scaffold_2.g02832.m2,HiC_scaffold_7.g14351.m1,HiC_scaffold_7.g14459.m1,HiC_scaffold_7.g14843.m1,HiC_scaffold_1.g01011.m1,HiC_scaffold_1.g01938.m1,HiC_scaffold_7.g13125.m1,HiC_scaffold_6.g12534.m1,HiC_scaffold_4.g07617.m1,HiC_scaffold_7.g14848.m1,HiC_scaffold_4.g06996.m1,HiC_scaffold_4.g06998.m1,
Cellular component	axon	GO:0030424	6	0.00473986	1.65426	29	456	254	6607	HiC_scaffold_2.g03549.m1,HiC_scaffold_2.g04302.m1,HiC_scaffold_3.g06342.m1,HiC_scaffold_5.g08098.m1,HiC_scaffold_6.g11346.m1,HiC_scaffold_2.g03237.m1,HiC_scaffold_7.g13843.m1,HiC_scaffold_7.g13845.m1,HiC_scaffold_6.g10868.m1,HiC_scaffold_2.g04479.m1,HiC_scaffold_2.g02550.m1,HiC_scaffold_3.g04808.m1,HiC_scaffold_3.g05353.m1,HiC_scaffold_5.g08574.m1,HiC_scaffold_6.g12113.m1,HiC_scaffold_6.g12836.m1…
Cellular component	obsolete intrinsic component of membrane	GO:0031224	0	0.00577495	1.36187	60	1146	254	6607	HiC_scaffold_4.g06839.m1,HiC_scaffold_3.g05301.m2,HiC_scaffold_3.g04744.m1,HiC_scaffold_7.g13898.m1,HiC_scaffold_2.g02946.m1,HiC_scaffold_2.g03549.m1,HiC_scaffold_3.g06443.m1,HiC_scaffold_7.g14101.m1,HiC_scaffold_6.g12831.m1,HiC_scaffold_5.g10287.m1,HiC_scaffold_3.g06342.m1,HiC_scaffold_5.g08098.m1,HiC_scaffold_6.g10661.m1,HiC_scaffold_6.g11505.m1,HiC_scaffold_1.g00423.m1,HiC_scaffold_7.g14843.m1…
Cellular component	external side of plasma membrane	GO:0009897	4	0.00643185	3.13936	7	58	254	6607	HiC_scaffold_1.g00423.m1,HiC_scaffold_3.g05309.m1,HiC_scaffold_7.g13551.m1,HiC_scaffold_7.g13636.m1,HiC_scaffold_1.g00363.m1,HiC_scaffold_7.g13229.m1,HiC_scaffold_7.g14861.m1,
Cellular component	sarcolemma	GO:0042383	5	0.00706479	3.08615	7	59	254	6607	HiC_scaffold_2.g02832.m2,HiC_scaffold_7.g14843.m1,HiC_scaffold_3.g05309.m1,HiC_scaffold_7.g13636.m1,HiC_scaffold_2.g03509.m1,HiC_scaffold_7.g13229.m1,HiC_scaffold_7.g14861.m1,
Cellular component	ficolin-1-rich granule lumen	GO:1904813	6	0.00853589	2.54463	9	92	254	6607	HiC_scaffold_6.g12830.m1,HiC_scaffold_2.g02832.m2,HiC_scaffold_4.g06965.m1,HiC_scaffold_1.g00383.m1,HiC_scaffold_3.g05309.m1,HiC_scaffold_7.g13636.m1,HiC_scaffold_7.g13229.m1,HiC_scaffold_6.g12534.m1,HiC_scaffold_7.g14861.m1,
Cellular component	obsolete membrane part	GO:0044425	0	0.00870592	1.23125	95	2007	254	6607	HiC_scaffold_4.g06839.m1,HiC_scaffold_3.g05301.m2,HiC_scaffold_3.g04744.m1,HiC_scaffold_7.g13898.m1,HiC_scaffold_2.g02946.m1,HiC_scaffold_2.g03549.m1,HiC_scaffold_2.g02832.m2,HiC_scaffold_3.g06443.m1,HiC_scaffold_5.g10024.m1,HiC_scaffold_7.g14101.m1,HiC_scaffold_6.g12831.m1,HiC_scaffold_2.g04302.m1,HiC_scaffold_1.g00334.m1,HiC_scaffold_7.g14879.m1,HiC_scaffold_4.g06965.m1,HiC_scaffold_4.g07832.m1…
Cellular component	extracellular exosome	GO:0070062	7	0.00924143	2.93682	7	62	254	6607	HiC_scaffold_7.g14351.m1,HiC_scaffold_1.g00423.m1,HiC_scaffold_4.g07703.m1,HiC_scaffold_7.g14459.m1,HiC_scaffold_4.g07470.m1,HiC_scaffold_1.g01924.m1,HiC_scaffold_1.g01011.m1,
Cellular component	microtubule associated complex	GO:0005875	3	0.00943969	2.36471	10	110	254	6607	HiC_scaffold_4.g07843.m1,HiC_scaffold_1.g00334.m1,HiC_scaffold_1.g02058.m1,HiC_scaffold_4.g07481.m3,HiC_scaffold_6.g10518.m1,HiC_scaffold_7.g13822.m1,HiC_scaffold_1.g02059.m1,HiC_scaffold_5.g08483.m1,HiC_scaffold_2.g02649.m1,HiC_scaffold_4.g07649.m1,
Cellular component	cytoplasmic region	GO:0099568	4	0.00974053	1.72863	21	316	254	6607	HiC_scaffold_2.g02832.m2,HiC_scaffold_2.g04302.m1,HiC_scaffold_7.g14879.m1,HiC_scaffold_1.g02058.m1,HiC_scaffold_1.g00668.m1,HiC_scaffold_6.g12065.m1,HiC_scaffold_6.g10518.m1,HiC_scaffold_7.g13822.m1,HiC_scaffold_1.g02059.m1,HiC_scaffold_3.g04808.m1,HiC_scaffold_1.g01924.m1,HiC_scaffold_5.g08483.m1,HiC_scaffold_3.g05353.m1,HiC_scaffold_3.g04818.m1,HiC_scaffold_2.g03255.m2,HiC_scaffold_6.g12443.m1…
Cellular component	obsolete contractile fiber part	GO:0044449	0	0.0102176	2.13796	12	146	254	6607	HiC_scaffold_2.g02832.m2,HiC_scaffold_7.g14351.m1,HiC_scaffold_7.g14459.m1,HiC_scaffold_7.g14843.m1,HiC_scaffold_1.g01011.m1,HiC_scaffold_1.g01938.m1,HiC_scaffold_7.g13125.m1,HiC_scaffold_6.g12534.m1,HiC_scaffold_4.g07617.m1,HiC_scaffold_7.g14848.m1,HiC_scaffold_4.g06996.m1,HiC_scaffold_4.g06998.m1,
Cellular component	receptor complex	GO:0043235	3	0.010454	2.46428	9	95	254	6607	HiC_scaffold_4.g07317.m1,HiC_scaffold_2.g03895.m1,HiC_scaffold_3.g06342.m1,HiC_scaffold_1.g00363.m1,HiC_scaffold_6.g12113.m1,HiC_scaffold_1.g01938.m1,HiC_scaffold_6.g12534.m1,HiC_scaffold_7.g14976.m1,HiC_scaffold_6.g12117.m1,
Cellular component	myofibril	GO:0030016	7	0.0119016	2.09491	12	149	254	6607	HiC_scaffold_2.g02832.m2,HiC_scaffold_7.g14351.m1,HiC_scaffold_7.g14459.m1,HiC_scaffold_7.g14843.m1,HiC_scaffold_1.g01011.m1,HiC_scaffold_1.g01938.m1,HiC_scaffold_7.g13125.m1,HiC_scaffold_6.g12534.m1,HiC_scaffold_4.g07617.m1,HiC_scaffold_7.g14848.m1,HiC_scaffold_4.g06996.m1,HiC_scaffold_4.g06998.m1,
Cellular component	cilium	GO:0005929	5	0.0119078	1.69642	21	322	254	6607	HiC_scaffold_2.g04302.m1,HiC_scaffold_7.g14879.m1,HiC_scaffold_1.g02058.m1,HiC_scaffold_3.g06342.m1,HiC_scaffold_1.g00668.m1,HiC_scaffold_3.g05562.m1,HiC_scaffold_6.g10518.m1,HiC_scaffold_7.g13822.m1,HiC_scaffold_1.g02059.m1,HiC_scaffold_6.g11098.m2,HiC_scaffold_5.g08483.m1,HiC_scaffold_2.g03119.m1,HiC_scaffold_5.g08574.m1,HiC_scaffold_3.g04818.m1,HiC_scaffold_7.g14082.m1,HiC_scaffold_6.g12534.m1…
Cellular component	obsolete sperm part	GO:0097223	0	0.0126799	2.38884	9	98	254	6607	HiC_scaffold_2.g04302.m1,HiC_scaffold_7.g14879.m1,HiC_scaffold_3.g06342.m1,HiC_scaffold_1.g00668.m1,HiC_scaffold_7.g14082.m1,HiC_scaffold_6.g12534.m1,HiC_scaffold_7.g14976.m1,HiC_scaffold_6.g12127.m2,HiC_scaffold_4.g07578.m1,
Cellular component	extracellular vesicle	GO:1903561	6	0.0128598	2.75883	7	66	254	6607	HiC_scaffold_7.g14351.m1,HiC_scaffold_1.g00423.m1,HiC_scaffold_4.g07703.m1,HiC_scaffold_7.g14459.m1,HiC_scaffold_4.g07470.m1,HiC_scaffold_1.g01924.m1,HiC_scaffold_1.g01011.m1,
Cellular component	cell junction	GO:0030054	3	0.0130433	1.39236	44	822	254	6607	HiC_scaffold_4.g06839.m1,HiC_scaffold_3.g05301.m2,HiC_scaffold_2.g02946.m1,HiC_scaffold_2.g03549.m1,HiC_scaffold_3.g06443.m1,HiC_scaffold_7.g14101.m1,HiC_scaffold_2.g04302.m1,HiC_scaffold_4.g07832.m1,HiC_scaffold_5.g08098.m1,HiC_scaffold_6.g11346.m1,HiC_scaffold_6.g12065.m1,HiC_scaffold_2.g03237.m1,HiC_scaffold_7.g14843.m1,HiC_scaffold_2.g03072.m1,HiC_scaffold_3.g05562.m1,HiC_scaffold_7.g13843.m1…
Cellular component	supramolecular complex	GO:0099080	3	0.0135128	1.53011	29	493	254	6607	HiC_scaffold_2.g02832.m2,HiC_scaffold_4.g07843.m1,HiC_scaffold_1.g00334.m1,HiC_scaffold_7.g14351.m1,HiC_scaffold_6.g11346.m1,HiC_scaffold_1.g01238.m1,HiC_scaffold_7.g14459.m1,HiC_scaffold_7.g14843.m1,HiC_scaffold_5.g10187.m1,HiC_scaffold_7.g14939.m1,HiC_scaffold_6.g10518.m1,HiC_scaffold_2.g03571.m1,HiC_scaffold_1.g01924.m1,HiC_scaffold_5.g08483.m1,HiC_scaffold_1.g01011.m1,HiC_scaffold_1.g00580.m1…
Cellular component	9+2 motile cilium	GO:0097729	7	0.0150081	2.67769	7	68	254	6607	HiC_scaffold_2.g04302.m1,HiC_scaffold_7.g14879.m1,HiC_scaffold_1.g00668.m1,HiC_scaffold_7.g14082.m1,HiC_scaffold_6.g12534.m1,HiC_scaffold_4.g07578.m1,HiC_scaffold_4.g07649.m1,
Cellular component	perinuclear region of cytoplasm	GO:0048471	3	0.0158117	1.57076	25	414	254	6607	HiC_scaffold_6.g11745.m1,HiC_scaffold_4.g06839.m1,HiC_scaffold_2.g02832.m2,HiC_scaffold_4.g06965.m1,HiC_scaffold_7.g14351.m1,HiC_scaffold_2.g03237.m1,HiC_scaffold_7.g14459.m1,HiC_scaffold_3.g05309.m1,HiC_scaffold_2.g03571.m1,HiC_scaffold_7.g13636.m1,HiC_scaffold_2.g04479.m1,HiC_scaffold_3.g04808.m1,HiC_scaffold_5.g08483.m1,HiC_scaffold_1.g01528.m1,HiC_scaffold_1.g01011.m1,HiC_scaffold_2.g04524.m2…
Cellular component	obsolete intrinsic component of plasma membrane	GO:0031226	0	0.017322	1.4549	33	590	254	6607	HiC_scaffold_3.g05301.m2,HiC_scaffold_2.g03549.m1,HiC_scaffold_3.g06443.m1,HiC_scaffold_7.g14101.m1,HiC_scaffold_6.g12831.m1,HiC_scaffold_5.g10287.m1,HiC_scaffold_3.g06342.m1,HiC_scaffold_5.g08098.m1,HiC_scaffold_6.g11505.m1,HiC_scaffold_1.g00423.m1,HiC_scaffold_7.g14843.m1,HiC_scaffold_7.g13551.m1,HiC_scaffold_7.g13843.m1,HiC_scaffold_2.g03094.m1,HiC_scaffold_2.g02550.m1,HiC_scaffold_1.g00363.m1…
Cellular component	protein-DNA complex	GO:0032993	3	0.0174007	2.60118	7	70	254	6607	HiC_scaffold_5.g09322.m1,HiC_scaffold_7.g14054.m1,HiC_scaffold_5.g09329.m1,HiC_scaffold_1.g01756.m1,HiC_scaffold_5.g09327.m1,HiC_scaffold_5.g09336.m1,HiC_scaffold_3.g06333.m1,
Cellular component	obsolete plasma membrane bounded cell projection part	GO:0120038	0	0.0177899	1.3724	43	815	254	6607	HiC_scaffold_2.g03549.m1,HiC_scaffold_2.g02832.m2,HiC_scaffold_3.g06443.m1,HiC_scaffold_5.g10024.m1,HiC_scaffold_7.g14101.m1,HiC_scaffold_2.g04302.m1,HiC_scaffold_7.g14879.m1,HiC_scaffold_4.g07832.m1,HiC_scaffold_1.g02058.m1,HiC_scaffold_5.g08098.m1,HiC_scaffold_1.g00668.m1,HiC_scaffold_6.g11346.m1,HiC_scaffold_2.g04541.m2,HiC_scaffold_7.g14843.m1,HiC_scaffold_3.g05562.m1,HiC_scaffold_4.g07470.m1…
Cellular component	obsolete cell projection part	GO:0044463	0	0.0177899	1.3724	43	815	254	6607	HiC_scaffold_2.g03549.m1,HiC_scaffold_2.g02832.m2,HiC_scaffold_3.g06443.m1,HiC_scaffold_5.g10024.m1,HiC_scaffold_7.g14101.m1,HiC_scaffold_2.g04302.m1,HiC_scaffold_7.g14879.m1,HiC_scaffold_4.g07832.m1,HiC_scaffold_1.g02058.m1,HiC_scaffold_5.g08098.m1,HiC_scaffold_1.g00668.m1,HiC_scaffold_6.g11346.m1,HiC_scaffold_2.g04541.m2,HiC_scaffold_7.g14843.m1,HiC_scaffold_3.g05562.m1,HiC_scaffold_4.g07470.m1…
Cellular component	septate junction	GO:0005918	7	0.0182258	2.83765	6	55	254	6607	HiC_scaffold_2.g03237.m1,HiC_scaffold_2.g04479.m1,HiC_scaffold_3.g04808.m1,HiC_scaffold_2.g04524.m2,HiC_scaffold_2.g02744.m1,HiC_scaffold_4.g07043.m1,
Cellular component	plasma membrane region	GO:0098590	4	0.0230905	1.42353	33	603	254	6607	HiC_scaffold_4.g06839.m1,HiC_scaffold_3.g06443.m1,HiC_scaffold_5.g10024.m1,HiC_scaffold_7.g14101.m1,HiC_scaffold_2.g04302.m1,HiC_scaffold_7.g14879.m1,HiC_scaffold_4.g07832.m1,HiC_scaffold_5.g08098.m1,HiC_scaffold_1.g00668.m1,HiC_scaffold_3.g05309.m1,HiC_scaffold_3.g05562.m1,HiC_scaffold_6.g10518.m1,HiC_scaffold_7.g13636.m1,HiC_scaffold_2.g03094.m1,HiC_scaffold_3.g04808.m1,HiC_scaffold_6.g11098.m2…
Cellular component	contractile fiber	GO:0043292	6	0.0237159	1.9033	12	164	254	6607	HiC_scaffold_2.g02832.m2,HiC_scaffold_7.g14351.m1,HiC_scaffold_7.g14459.m1,HiC_scaffold_7.g14843.m1,HiC_scaffold_1.g01011.m1,HiC_scaffold_1.g01938.m1,HiC_scaffold_7.g13125.m1,HiC_scaffold_6.g12534.m1,HiC_scaffold_4.g07617.m1,HiC_scaffold_7.g14848.m1,HiC_scaffold_4.g06996.m1,HiC_scaffold_4.g06998.m1,
Cellular component	dendritic tree	GO:0097447	6	0.0252249	1.53797	23	389	254	6607	HiC_scaffold_2.g03549.m1,HiC_scaffold_2.g02832.m2,HiC_scaffold_3.g06443.m1,HiC_scaffold_5.g10024.m1,HiC_scaffold_7.g14101.m1,HiC_scaffold_4.g07832.m1,HiC_scaffold_5.g08098.m1,HiC_scaffold_6.g11346.m1,HiC_scaffold_2.g04541.m2,HiC_scaffold_7.g14843.m1,HiC_scaffold_3.g05562.m1,HiC_scaffold_4.g07470.m1,HiC_scaffold_2.g02550.m1,HiC_scaffold_5.g08574.m1,HiC_scaffold_2.g03509.m1,HiC_scaffold_1.g01938.m1…
Cellular component	dendrite	GO:0030425	6	0.0252249	1.53797	23	389	254	6607	HiC_scaffold_2.g03549.m1,HiC_scaffold_2.g02832.m2,HiC_scaffold_3.g06443.m1,HiC_scaffold_5.g10024.m1,HiC_scaffold_7.g14101.m1,HiC_scaffold_4.g07832.m1,HiC_scaffold_5.g08098.m1,HiC_scaffold_6.g11346.m1,HiC_scaffold_2.g04541.m2,HiC_scaffold_7.g14843.m1,HiC_scaffold_3.g05562.m1,HiC_scaffold_4.g07470.m1,HiC_scaffold_2.g02550.m1,HiC_scaffold_5.g08574.m1,HiC_scaffold_2.g03509.m1,HiC_scaffold_1.g01938.m1…
Cellular component	obsolete ciliary part	GO:0044441	0	0.0270612	1.69183	16	246	254	6607	HiC_scaffold_2.g04302.m1,HiC_scaffold_7.g14879.m1,HiC_scaffold_1.g02058.m1,HiC_scaffold_1.g00668.m1,HiC_scaffold_3.g05562.m1,HiC_scaffold_6.g10518.m1,HiC_scaffold_7.g13822.m1,HiC_scaffold_1.g02059.m1,HiC_scaffold_5.g08483.m1,HiC_scaffold_3.g04818.m1,HiC_scaffold_7.g14082.m1,HiC_scaffold_6.g12534.m1,HiC_scaffold_2.g02649.m1,HiC_scaffold_4.g07510.m1,HiC_scaffold_4.g07578.m1,HiC_scaffold_4.g07649.m1,
Cellular component	sperm flagellum	GO:0036126	8	0.0288892	2.55854	6	61	254	6607	HiC_scaffold_2.g04302.m1,HiC_scaffold_7.g14879.m1,HiC_scaffold_1.g00668.m1,HiC_scaffold_7.g14082.m1,HiC_scaffold_6.g12534.m1,HiC_scaffold_4.g07578.m1,
Cellular component	ficolin-1-rich granule	GO:0101002	10	0.0308588	2.05356	9	114	254	6607	HiC_scaffold_6.g12830.m1,HiC_scaffold_2.g02832.m2,HiC_scaffold_4.g06965.m1,HiC_scaffold_1.g00383.m1,HiC_scaffold_3.g05309.m1,HiC_scaffold_7.g13636.m1,HiC_scaffold_7.g13229.m1,HiC_scaffold_6.g12534.m1,HiC_scaffold_7.g14861.m1,
Cellular component	plasma membrane protein complex	GO:0098797	4	0.0311343	1.73412	14	210	254	6607	HiC_scaffold_4.g06965.m1,HiC_scaffold_3.g06342.m1,HiC_scaffold_4.g07372.m1,HiC_scaffold_7.g14843.m1,HiC_scaffold_3.g05562.m1,HiC_scaffold_2.g02550.m1,HiC_scaffold_3.g05353.m1,HiC_scaffold_3.g06025.m1,HiC_scaffold_6.g12652.m1,HiC_scaffold_5.g08175.m1,HiC_scaffold_1.g01938.m1,HiC_scaffold_7.g14976.m1,HiC_scaffold_4.g07043.m1,HiC_scaffold_7.g14816.m1,
Cellular component	obsolete neuron part	GO:0097458	0	0.0331261	1.28876	49	989	254	6607	HiC_scaffold_4.g06839.m1,HiC_scaffold_2.g03549.m1,HiC_scaffold_2.g02832.m2,HiC_scaffold_3.g06443.m1,HiC_scaffold_5.g10024.m1,HiC_scaffold_7.g14101.m1,HiC_scaffold_2.g04302.m1,HiC_scaffold_4.g06965.m1,HiC_scaffold_4.g07832.m1,HiC_scaffold_3.g06342.m1,HiC_scaffold_5.g08098.m1,HiC_scaffold_6.g11346.m1,HiC_scaffold_2.g04541.m2,HiC_scaffold_2.g03237.m1,HiC_scaffold_7.g14843.m1,HiC_scaffold_3.g05562.m1…
Cellular component	adherens junction	GO:0005912	6	0.0331586	1.87013	11	153	254	6607	HiC_scaffold_2.g02946.m1,HiC_scaffold_6.g12065.m1,HiC_scaffold_2.g03072.m1,HiC_scaffold_2.g02947.m1,HiC_scaffold_2.g03235.m1,HiC_scaffold_2.g02550.m1,HiC_scaffold_3.g04808.m1,HiC_scaffold_3.g05353.m1,HiC_scaffold_4.g07081.m1,HiC_scaffold_6.g12117.m1,HiC_scaffold_4.g07043.m1,
Cellular component	lysosomal lumen	GO:0043202	7	0.0359901	2.70956	5	48	254	6607	HiC_scaffold_3.g05309.m1,HiC_scaffold_7.g13636.m1,HiC_scaffold_7.g13229.m1,HiC_scaffold_6.g12534.m1,HiC_scaffold_7.g14861.m1,
Cellular component	lytic vacuole	GO:0000323	7	0.0385206	1.54445	19	320	254	6607	HiC_scaffold_6.g12830.m1,HiC_scaffold_4.g06839.m1,HiC_scaffold_2.g02832.m2,HiC_scaffold_6.g12831.m1,HiC_scaffold_3.g06342.m1,HiC_scaffold_7.g14054.m1,HiC_scaffold_4.g07372.m1,HiC_scaffold_3.g05309.m1,HiC_scaffold_6.g12821.m1,HiC_scaffold_6.g10657.m1,HiC_scaffold_3.g05562.m1,HiC_scaffold_7.g13636.m1,HiC_scaffold_3.g04969.m1,HiC_scaffold_3.g06599.m1,HiC_scaffold_6.g11246.m1,HiC_scaffold_7.g13229.m1…
Cellular component	tight junction	GO:0070160	6	0.0397395	2.19377	7	83	254	6607	HiC_scaffold_2.g03237.m1,HiC_scaffold_2.g04479.m1,HiC_scaffold_3.g04808.m1,HiC_scaffold_3.g05353.m1,HiC_scaffold_2.g04524.m2,HiC_scaffold_2.g02744.m1,HiC_scaffold_4.g07043.m1,
Cellular component	polymeric cytoskeletal fiber	GO:0099513	6	0.0410166	1.75361	12	178	254	6607	HiC_scaffold_4.g07843.m1,HiC_scaffold_1.g01238.m1,HiC_scaffold_7.g14939.m1,HiC_scaffold_6.g10518.m1,HiC_scaffold_2.g03571.m1,HiC_scaffold_5.g08483.m1,HiC_scaffold_1.g00580.m1,HiC_scaffold_6.g10997.m1,HiC_scaffold_6.g12151.m1,HiC_scaffold_1.g00389.m1,HiC_scaffold_7.g14023.m1,HiC_scaffold_4.g07578.m1,
Cellular component	postsynaptic membrane	GO:0045211	6	0.0419926	2.16765	7	84	254	6607	HiC_scaffold_4.g06839.m1,HiC_scaffold_5.g08098.m1,HiC_scaffold_3.g05562.m1,HiC_scaffold_2.g03094.m1,HiC_scaffold_3.g04808.m1,HiC_scaffold_1.g01938.m1,HiC_scaffold_4.g07617.m1,
Cellular component	leading edge membrane	GO:0031256	3	0.0467437	2.11724	7	86	254	6607	HiC_scaffold_5.g10024.m1,HiC_scaffold_4.g07832.m1,HiC_scaffold_5.g08574.m1,HiC_scaffold_4.g07081.m1,HiC_scaffold_7.g14082.m1,HiC_scaffold_6.g12534.m1,HiC_scaffold_6.g12127.m2,
Biological process	obsolete post-mating behavior	GO:0045297	0	1.25e-07	18.1144	6	8	282	6811	HiC_scaffold_6.g11102.m1,HiC_scaffold_6.g12687.m1,HiC_scaffold_6.g10781.m1,HiC_scaffold_6.g12686.m1,HiC_scaffold_4.g07290.m2,HiC_scaffold_6.g12685.m1,
Biological process	ecdysteroid metabolic process	GO:0045455	6	1.82e-07	8.05083	10	30	282	6811	HiC_scaffold_4.g07534.m1,HiC_scaffold_4.g07535.m1,HiC_scaffold_4.g07536.m1,HiC_scaffold_1.g01621.m1,HiC_scaffold_1.g01849.m1,HiC_scaffold_6.g10735.m1,HiC_scaffold_7.g14242.m1,HiC_scaffold_1.g02112.m1,HiC_scaffold_4.g07533.m1,HiC_scaffold_6.g10756.m1,
Biological process	apoptotic process involved in morphogenesis	GO:0060561	7	6.39e-07	9.66099	8	20	282	6811	HiC_scaffold_7.g14351.m1,HiC_scaffold_7.g14054.m1,HiC_scaffold_4.g07703.m1,HiC_scaffold_7.g14459.m1,HiC_scaffold_1.g01011.m1,HiC_scaffold_4.g07081.m1,HiC_scaffold_4.g07617.m1,HiC_scaffold_6.g10818.m1,
Biological process	regulation of interleukin-1 production	GO:0032652	8	4.57e-06	7.72879	8	25	282	6811	HiC_scaffold_7.g14879.m1,HiC_scaffold_4.g06965.m1,HiC_scaffold_1.g00668.m1,HiC_scaffold_3.g05562.m1,HiC_scaffold_4.g07470.m1,HiC_scaffold_1.g01528.m1,HiC_scaffold_1.g00580.m1,HiC_scaffold_4.g07617.m1,
Biological process	endocrine system development	GO:0035270	5	6.03e-06	3.85412	15	94	282	6811	HiC_scaffold_7.g14879.m1,HiC_scaffold_4.g07087.m1,HiC_scaffold_1.g00668.m1,HiC_scaffold_7.g14054.m1,HiC_scaffold_5.g08593.m1,HiC_scaffold_6.g10823.m1,HiC_scaffold_4.g07005.m1,HiC_scaffold_4.g07470.m1,HiC_scaffold_4.g07820.m1,HiC_scaffold_4.g06936.m1,HiC_scaffold_1.g00363.m1,HiC_scaffold_4.g07081.m1,HiC_scaffold_2.g03828.m1,HiC_scaffold_6.g10814.m1,HiC_scaffold_4.g07303.m2,
Biological process	muscle structure development	GO:0061061	4	6.4e-06	2.02881	42	500	282	6811	HiC_scaffold_4.g07408.m2,HiC_scaffold_2.g02832.m2,HiC_scaffold_7.g14686.m1,HiC_scaffold_4.g06965.m1,HiC_scaffold_3.g05372.m1,HiC_scaffold_7.g14351.m1,HiC_scaffold_6.g11346.m1,HiC_scaffold_5.g09587.m1,HiC_scaffold_7.g14054.m1,HiC_scaffold_4.g07123.m1,HiC_scaffold_5.g08593.m1,HiC_scaffold_4.g07703.m1,HiC_scaffold_7.g14459.m1,HiC_scaffold_3.g05309.m1,HiC_scaffold_4.g07830.m2,HiC_scaffold_3.g05562.m1…
Biological process	interleukin-1 production	GO:0032612	7	1.18e-05	6.90071	8	28	282	6811	HiC_scaffold_7.g14879.m1,HiC_scaffold_4.g06965.m1,HiC_scaffold_1.g00668.m1,HiC_scaffold_3.g05562.m1,HiC_scaffold_4.g07470.m1,HiC_scaffold_1.g01528.m1,HiC_scaffold_1.g00580.m1,HiC_scaffold_4.g07617.m1,
Biological process	cornification	GO:0070268	5	1.29e-05	13.418	5	9	282	6811	HiC_scaffold_2.g02946.m1,HiC_scaffold_2.g02832.m2,HiC_scaffold_2.g03072.m1,HiC_scaffold_2.g02947.m1,HiC_scaffold_2.g03235.m1,
Biological process	multicellular organism development	GO:0007275	4	1.68e-05	1.2509	172	3321	282	6811	HiC_scaffold_4.g07408.m2,HiC_scaffold_6.g12830.m1,HiC_scaffold_6.g11745.m1,HiC_scaffold_4.g06839.m1,HiC_scaffold_6.g12372.m1,HiC_scaffold_2.g02946.m1,HiC_scaffold_2.g03549.m1,HiC_scaffold_2.g02418.m2,HiC_scaffold_4.g07534.m1,HiC_scaffold_5.g08580.m1,HiC_scaffold_2.g02832.m2,HiC_scaffold_7.g14686.m1,HiC_scaffold_4.g07317.m1,HiC_scaffold_4.g07535.m1,HiC_scaffold_5.g09082.m1,HiC_scaffold_4.g07843.m1…
Biological process	positive regulation of interleukin-1 production	GO:0032732	9	1.74e-05	9.66099	6	15	282	6811	HiC_scaffold_7.g14879.m1,HiC_scaffold_4.g06965.m1,HiC_scaffold_1.g00668.m1,HiC_scaffold_4.g07470.m1,HiC_scaffold_1.g01528.m1,HiC_scaffold_4.g07617.m1,
Biological process	lens fiber cell development	GO:0070307	6	2.49e-05	12.0762	5	10	282	6811	HiC_scaffold_7.g14351.m1,HiC_scaffold_4.g07703.m1,HiC_scaffold_7.g14459.m1,HiC_scaffold_4.g07470.m1,HiC_scaffold_1.g01011.m1,
Biological process	keratinization	GO:0031424	3	2.49e-05	12.0762	5	10	282	6811	HiC_scaffold_2.g02946.m1,HiC_scaffold_2.g02832.m2,HiC_scaffold_2.g03072.m1,HiC_scaffold_2.g02947.m1,HiC_scaffold_2.g03235.m1,
Biological process	thyroid gland development	GO:0030878	6	2.69e-05	9.05718	6	16	282	6811	HiC_scaffold_7.g14054.m1,HiC_scaffold_6.g10823.m1,HiC_scaffold_4.g07005.m1,HiC_scaffold_1.g00363.m1,HiC_scaffold_4.g07081.m1,HiC_scaffold_6.g10814.m1,
Biological process	anatomical structure development	GO:0048856	3	3.71e-05	1.22291	180	3555	282	6811	HiC_scaffold_4.g07408.m2,HiC_scaffold_6.g12830.m1,HiC_scaffold_6.g11745.m1,HiC_scaffold_4.g06839.m1,HiC_scaffold_6.g12372.m1,HiC_scaffold_2.g02946.m1,HiC_scaffold_2.g03549.m1,HiC_scaffold_2.g02418.m2,HiC_scaffold_4.g07534.m1,HiC_scaffold_5.g08580.m1,HiC_scaffold_2.g02832.m2,HiC_scaffold_7.g14686.m1,HiC_scaffold_4.g07317.m1,HiC_scaffold_4.g07535.m1,HiC_scaffold_5.g09082.m1,HiC_scaffold_4.g07843.m1…
Biological process	response to antibiotic	GO:0046677	4	3.83e-05	2.26177	28	299	282	6811	HiC_scaffold_6.g12830.m1,HiC_scaffold_5.g10024.m1,HiC_scaffold_4.g07087.m1,HiC_scaffold_7.g14351.m1,HiC_scaffold_7.g14054.m1,HiC_scaffold_7.g14459.m1,HiC_scaffold_3.g05309.m1,HiC_scaffold_4.g07005.m1,HiC_scaffold_7.g13845.m1,HiC_scaffold_7.g13636.m1,HiC_scaffold_5.g08819.m1,HiC_scaffold_3.g04808.m1,HiC_scaffold_1.g01924.m1,HiC_scaffold_1.g00363.m1,HiC_scaffold_6.g11098.m2,HiC_scaffold_3.g06599.m1…
Biological process	multicellular organismal process	GO:0032501	2	6.06e-05	1.17831	203	4161	282	6811	HiC_scaffold_4.g07408.m2,HiC_scaffold_6.g12830.m1,HiC_scaffold_6.g11745.m1,HiC_scaffold_4.g07500.m1,HiC_scaffold_4.g06839.m1,HiC_scaffold_3.g05301.m2,HiC_scaffold_6.g12372.m1,HiC_scaffold_2.g02946.m1,HiC_scaffold_2.g03549.m1,HiC_scaffold_2.g02418.m2,HiC_scaffold_4.g07534.m1,HiC_scaffold_5.g08580.m1,HiC_scaffold_2.g02832.m2,HiC_scaffold_3.g06443.m1,HiC_scaffold_7.g14686.m1,HiC_scaffold_4.g07317.m1…
Biological process	keratinocyte differentiation	GO:0030216	7	6.93e-05	5.52057	8	35	282	6811	HiC_scaffold_2.g02946.m1,HiC_scaffold_2.g02832.m2,HiC_scaffold_4.g07087.m1,HiC_scaffold_2.g03072.m1,HiC_scaffold_4.g07470.m1,HiC_scaffold_2.g02947.m1,HiC_scaffold_2.g03235.m1,HiC_scaffold_4.g07081.m1,
Biological process	protein refolding	GO:0042026	4	7.32e-05	10.0635	5	12	282	6811	HiC_scaffold_7.g14351.m1,HiC_scaffold_7.g14459.m1,HiC_scaffold_1.g01011.m1,HiC_scaffold_6.g12534.m1,HiC_scaffold_4.g07617.m1,
Biological process	morphogenesis of an epithelial sheet	GO:0002011	6	0.000107	4.62494	9	47	282	6811	HiC_scaffold_4.g07703.m1,HiC_scaffold_4.g07470.m1,HiC_scaffold_3.g05353.m1,HiC_scaffold_6.g12113.m1,HiC_scaffold_2.g03509.m1,HiC_scaffold_4.g07081.m1,HiC_scaffold_6.g10818.m1,HiC_scaffold_6.g10827.m1,HiC_scaffold_6.g12117.m1,
Biological process	postsynapse assembly	GO:0099068	6	0.000115	9.28942	5	13	282	6811	HiC_scaffold_2.g03549.m1,HiC_scaffold_4.g07703.m1,HiC_scaffold_4.g07470.m1,HiC_scaffold_2.g03094.m1,HiC_scaffold_2.g03556.m1,
Biological process	positive regulation of interleukin-1 beta production	GO:0032731	10	0.000173	8.62589	5	14	282	6811	HiC_scaffold_7.g14879.m1,HiC_scaffold_4.g06965.m1,HiC_scaffold_1.g00668.m1,HiC_scaffold_4.g07470.m1,HiC_scaffold_4.g07617.m1,
Biological process	developmental process	GO:0032502	2	0.000204	1.18825	184	3740	282	6811	HiC_scaffold_4.g07408.m2,HiC_scaffold_6.g12830.m1,HiC_scaffold_6.g11745.m1,HiC_scaffold_4.g06839.m1,HiC_scaffold_6.g12372.m1,HiC_scaffold_2.g02946.m1,HiC_scaffold_2.g03549.m1,HiC_scaffold_2.g02418.m2,HiC_scaffold_4.g07534.m1,HiC_scaffold_5.g08580.m1,HiC_scaffold_2.g02832.m2,HiC_scaffold_7.g14686.m1,HiC_scaffold_4.g07317.m1,HiC_scaffold_4.g07535.m1,HiC_scaffold_5.g09082.m1,HiC_scaffold_4.g07843.m1…
Biological process	hormone metabolic process	GO:0042445	5	0.000212	2.64898	17	155	282	6811	HiC_scaffold_4.g07534.m1,HiC_scaffold_4.g07535.m1,HiC_scaffold_6.g10661.m1,HiC_scaffold_4.g07536.m1,HiC_scaffold_2.g02725.m1,HiC_scaffold_7.g13843.m1,HiC_scaffold_7.g13845.m1,HiC_scaffold_1.g01621.m1,HiC_scaffold_1.g01849.m1,HiC_scaffold_6.g10735.m1,HiC_scaffold_3.g06415.m1,HiC_scaffold_2.g03993.m1,HiC_scaffold_7.g13193.m2,HiC_scaffold_7.g14242.m1,HiC_scaffold_1.g02112.m1,HiC_scaffold_4.g07533.m1…
Biological process	skin development	GO:0043588	5	0.000223	3.13982	13	100	282	6811	HiC_scaffold_2.g02946.m1,HiC_scaffold_2.g02832.m2,HiC_scaffold_4.g07087.m1,HiC_scaffold_2.g03072.m1,HiC_scaffold_4.g07470.m1,HiC_scaffold_2.g02947.m1,HiC_scaffold_2.g03235.m1,HiC_scaffold_1.g01528.m1,HiC_scaffold_6.g12113.m1,HiC_scaffold_3.g06415.m1,HiC_scaffold_4.g07081.m1,HiC_scaffold_3.g06414.m1,HiC_scaffold_6.g12117.m1,
Biological process	muscle organ development	GO:0007517	5	0.000247	2.17917	24	266	282	6811	HiC_scaffold_4.g07408.m2,HiC_scaffold_2.g02832.m2,HiC_scaffold_3.g05372.m1,HiC_scaffold_6.g11346.m1,HiC_scaffold_7.g14054.m1,HiC_scaffold_5.g08593.m1,HiC_scaffold_3.g05309.m1,HiC_scaffold_4.g07830.m2,HiC_scaffold_3.g05562.m1,HiC_scaffold_4.g07470.m1,HiC_scaffold_7.g13845.m1,HiC_scaffold_7.g13636.m1,HiC_scaffold_4.g06936.m1,HiC_scaffold_6.g10803.m1,HiC_scaffold_1.g01528.m1,HiC_scaffold_2.g03509.m1…
Biological process	neural nucleus development	GO:0048857	4	0.00025	8.05083	5	15	282	6811	HiC_scaffold_4.g07408.m2,HiC_scaffold_7.g14054.m1,HiC_scaffold_4.g07005.m1,HiC_scaffold_2.g03828.m1,HiC_scaffold_6.g10827.m1,
Biological process	spindle assembly checkpoint signaling	GO:0071173	11	0.000266	6.30065	6	23	282	6811	HiC_scaffold_1.g00334.m1,HiC_scaffold_7.g14939.m1,HiC_scaffold_2.g03571.m1,HiC_scaffold_6.g10997.m1,HiC_scaffold_1.g00389.m1,HiC_scaffold_1.g01301.m1,
Biological process	mitotic spindle checkpoint signaling	GO:0071174	11	0.000266	6.30065	6	23	282	6811	HiC_scaffold_1.g00334.m1,HiC_scaffold_7.g14939.m1,HiC_scaffold_2.g03571.m1,HiC_scaffold_6.g10997.m1,HiC_scaffold_1.g00389.m1,HiC_scaffold_1.g01301.m1,
Biological process	spindle checkpoint signaling	GO:0031577	10	0.000266	6.30065	6	23	282	6811	HiC_scaffold_1.g00334.m1,HiC_scaffold_7.g14939.m1,HiC_scaffold_2.g03571.m1,HiC_scaffold_6.g10997.m1,HiC_scaffold_1.g00389.m1,HiC_scaffold_1.g01301.m1,
Biological process	mitotic spindle assembly checkpoint signaling	GO:0007094	13	0.000266	6.30065	6	23	282	6811	HiC_scaffold_1.g00334.m1,HiC_scaffold_7.g14939.m1,HiC_scaffold_2.g03571.m1,HiC_scaffold_6.g10997.m1,HiC_scaffold_1.g00389.m1,HiC_scaffold_1.g01301.m1,
Biological process	regulation of interleukin-1 beta production	GO:0032651	9	0.000266	6.30065	6	23	282	6811	HiC_scaffold_7.g14879.m1,HiC_scaffold_4.g06965.m1,HiC_scaffold_1.g00668.m1,HiC_scaffold_3.g05562.m1,HiC_scaffold_4.g07470.m1,HiC_scaffold_4.g07617.m1,
Biological process	regulation of hormone levels	GO:0010817	4	0.000319	2.0008	28	338	282	6811	HiC_scaffold_4.g07534.m1,HiC_scaffold_4.g07535.m1,HiC_scaffold_7.g14879.m1,HiC_scaffold_4.g07087.m1,HiC_scaffold_5.g08098.m1,HiC_scaffold_1.g00668.m1,HiC_scaffold_6.g10661.m1,HiC_scaffold_4.g07536.m1,HiC_scaffold_2.g02725.m1,HiC_scaffold_3.g05562.m1,HiC_scaffold_7.g13843.m1,HiC_scaffold_7.g13845.m1,HiC_scaffold_1.g01621.m1,HiC_scaffold_6.g11098.m2,HiC_scaffold_1.g01849.m1,HiC_scaffold_1.g01528.m1…
Biological process	mesenchyme development	GO:0060485	5	0.000338	2.7446	15	132	282	6811	HiC_scaffold_4.g07408.m2,HiC_scaffold_4.g07087.m1,HiC_scaffold_7.g14054.m1,HiC_scaffold_4.g07703.m1,HiC_scaffold_4.g07005.m1,HiC_scaffold_4.g07470.m1,HiC_scaffold_6.g10803.m1,HiC_scaffold_1.g01528.m1,HiC_scaffold_5.g08574.m1,HiC_scaffold_7.g14292.m1,HiC_scaffold_4.g07081.m1,HiC_scaffold_3.g05592.m1,HiC_scaffold_6.g10814.m1,HiC_scaffold_1.g00624.m1,HiC_scaffold_4.g07303.m2,
Biological process	negative regulation of metaphase/anaphase transition of cell cycle	GO:1902100	10	0.000342	6.03812	6	24	282	6811	HiC_scaffold_1.g00334.m1,HiC_scaffold_7.g14939.m1,HiC_scaffold_2.g03571.m1,HiC_scaffold_6.g10997.m1,HiC_scaffold_1.g00389.m1,HiC_scaffold_1.g01301.m1,
Biological process	negative regulation of mitotic sister chromatid separation	GO:2000816	11	0.000342	6.03812	6	24	282	6811	HiC_scaffold_1.g00334.m1,HiC_scaffold_7.g14939.m1,HiC_scaffold_2.g03571.m1,HiC_scaffold_6.g10997.m1,HiC_scaffold_1.g00389.m1,HiC_scaffold_1.g01301.m1,
Biological process	negative regulation of mitotic metaphase/anaphase transition	GO:0045841	12	0.000342	6.03812	6	24	282	6811	HiC_scaffold_1.g00334.m1,HiC_scaffold_7.g14939.m1,HiC_scaffold_2.g03571.m1,HiC_scaffold_6.g10997.m1,HiC_scaffold_1.g00389.m1,HiC_scaffold_1.g01301.m1,
Biological process	negative regulation of chromosome separation	GO:1905819	9	0.000342	6.03812	6	24	282	6811	HiC_scaffold_1.g00334.m1,HiC_scaffold_7.g14939.m1,HiC_scaffold_2.g03571.m1,HiC_scaffold_6.g10997.m1,HiC_scaffold_1.g00389.m1,HiC_scaffold_1.g01301.m1,
Biological process	lens development in camera-type eye	GO:0002088	4	0.000377	4.39136	8	44	282	6811	HiC_scaffold_4.g07087.m1,HiC_scaffold_7.g14351.m1,HiC_scaffold_4.g07703.m1,HiC_scaffold_7.g14459.m1,HiC_scaffold_4.g07470.m1,HiC_scaffold_6.g11064.m1,HiC_scaffold_1.g01011.m1,HiC_scaffold_4.g07617.m1,
Biological process	neuron differentiation	GO:0030182	5	0.000477	1.45372	70	1163	282	6811	HiC_scaffold_4.g07408.m2,HiC_scaffold_4.g06839.m1,HiC_scaffold_2.g02418.m2,HiC_scaffold_2.g02832.m2,HiC_scaffold_4.g07843.m1,HiC_scaffold_2.g04302.m1,HiC_scaffold_4.g07087.m1,HiC_scaffold_4.g06965.m1,HiC_scaffold_4.g07832.m1,HiC_scaffold_1.g00310.m1,HiC_scaffold_3.g05372.m1,HiC_scaffold_4.g07488.m1,HiC_scaffold_5.g07955.m1,HiC_scaffold_7.g14054.m1,HiC_scaffold_2.g04541.m2,HiC_scaffold_6.g12065.m1…
Biological process	neuron fate commitment	GO:0048663	5	0.000524	2.88057	13	109	282	6811	HiC_scaffold_4.g07087.m1,HiC_scaffold_5.g07955.m1,HiC_scaffold_7.g14054.m1,HiC_scaffold_5.g08593.m1,HiC_scaffold_4.g07005.m1,HiC_scaffold_4.g07585.m1,HiC_scaffold_4.g06936.m1,HiC_scaffold_7.g14292.m1,HiC_scaffold_4.g07081.m1,HiC_scaffold_3.g05592.m1,HiC_scaffold_6.g12534.m1,HiC_scaffold_2.g04168.m1,HiC_scaffold_2.g02744.m1,
Biological process	interleukin-1 beta production	GO:0032611	8	0.000545	5.57365	6	26	282	6811	HiC_scaffold_7.g14879.m1,HiC_scaffold_4.g06965.m1,HiC_scaffold_1.g00668.m1,HiC_scaffold_3.g05562.m1,HiC_scaffold_4.g07470.m1,HiC_scaffold_4.g07617.m1,
Biological process	animal organ morphogenesis	GO:0009887	4	0.000548	1.49297	62	1003	282	6811	HiC_scaffold_6.g12830.m1,HiC_scaffold_4.g06839.m1,HiC_scaffold_2.g02946.m1,HiC_scaffold_2.g02832.m2,HiC_scaffold_4.g07087.m1,HiC_scaffold_2.g03895.m1,HiC_scaffold_5.g07955.m1,HiC_scaffold_7.g14351.m1,HiC_scaffold_7.g14054.m1,HiC_scaffold_2.g04541.m2,HiC_scaffold_6.g12065.m1,HiC_scaffold_4.g07295.m1,HiC_scaffold_1.g00853.m1,HiC_scaffold_4.g07703.m1,HiC_scaffold_7.g14459.m1,HiC_scaffold_2.g03072.m1…
Biological process	regulation of cytosolic calcium ion concentration	GO:0051480	8	0.000567	2.72689	14	124	282	6811	HiC_scaffold_2.g02832.m2,HiC_scaffold_7.g14879.m1,HiC_scaffold_4.g06965.m1,HiC_scaffold_3.g06342.m1,HiC_scaffold_1.g00668.m1,HiC_scaffold_4.g07470.m1,HiC_scaffold_1.g00363.m1,HiC_scaffold_6.g11098.m2,HiC_scaffold_4.g06982.m2,HiC_scaffold_6.g12893.m1,HiC_scaffold_1.g01938.m1,HiC_scaffold_7.g14082.m1,HiC_scaffold_7.g14976.m1,HiC_scaffold_1.g01170.m1,
Biological process	embryonic skeletal system development	GO:0048706	6	0.000571	3.20093	11	83	282	6811	HiC_scaffold_7.g14054.m1,HiC_scaffold_6.g10823.m1,HiC_scaffold_4.g07470.m1,HiC_scaffold_5.g10112.m1,HiC_scaffold_6.g10811.m1,HiC_scaffold_6.g10803.m1,HiC_scaffold_7.g14292.m1,HiC_scaffold_3.g05592.m1,HiC_scaffold_6.g10814.m1,HiC_scaffold_6.g10818.m1,HiC_scaffold_6.g10827.m1,
Biological process	respiratory system process	GO:0003016	4	0.000645	6.70902	5	18	282	6811	HiC_scaffold_4.g07408.m2,HiC_scaffold_5.g07955.m1,HiC_scaffold_1.g00363.m1,HiC_scaffold_4.g07081.m1,HiC_scaffold_6.g10814.m1,
Biological process	heterophilic cell-cell adhesion via plasma membrane cell adhesion molecules	GO:0007157	6	0.000677	5.36722	6	27	282	6811	HiC_scaffold_2.g03991.m1,HiC_scaffold_7.g13787.m1,HiC_scaffold_6.g11056.m1,HiC_scaffold_2.g03996.m1,HiC_scaffold_7.g14184.m1,HiC_scaffold_7.g13558.m1,
Biological process	embryonic camera-type eye morphogenesis	GO:0048596	8	0.000677	5.36722	6	27	282	6811	HiC_scaffold_4.g07087.m1,HiC_scaffold_7.g14351.m1,HiC_scaffold_7.g14054.m1,HiC_scaffold_7.g14459.m1,HiC_scaffold_4.g07470.m1,HiC_scaffold_1.g01011.m1,
Biological process	anatomical structure morphogenesis	GO:0009653	3	0.000706	1.3079	105	1939	282	6811	HiC_scaffold_4.g07408.m2,HiC_scaffold_6.g12830.m1,HiC_scaffold_6.g11745.m1,HiC_scaffold_4.g06839.m1,HiC_scaffold_2.g02946.m1,HiC_scaffold_2.g02832.m2,HiC_scaffold_4.g07317.m1,HiC_scaffold_4.g07843.m1,HiC_scaffold_2.g04302.m1,HiC_scaffold_7.g14879.m1,HiC_scaffold_4.g07087.m1,HiC_scaffold_4.g06965.m1,HiC_scaffold_1.g00310.m1,HiC_scaffold_2.g03895.m1,HiC_scaffold_3.g06342.m1,HiC_scaffold_3.g05372.m1…
Biological process	microtubule-based process	GO:0007017	3	0.000711	1.66429	41	595	282	6811	HiC_scaffold_5.g10024.m1,HiC_scaffold_4.g07843.m1,HiC_scaffold_1.g00334.m1,HiC_scaffold_4.g07087.m1,HiC_scaffold_1.g02058.m1,HiC_scaffold_7.g14351.m1,HiC_scaffold_6.g11346.m1,HiC_scaffold_1.g01238.m1,HiC_scaffold_6.g10661.m1,HiC_scaffold_4.g07481.m3,HiC_scaffold_7.g14459.m1,HiC_scaffold_6.g10518.m1,HiC_scaffold_2.g03571.m1,HiC_scaffold_7.g13822.m1,HiC_scaffold_1.g02059.m1,HiC_scaffold_2.g02550.m1…
Biological process	generation of neurons	GO:0048699	6	0.000721	1.41399	74	1264	282	6811	HiC_scaffold_4.g07408.m2,HiC_scaffold_4.g06839.m1,HiC_scaffold_2.g02418.m2,HiC_scaffold_2.g02832.m2,HiC_scaffold_4.g07843.m1,HiC_scaffold_2.g04302.m1,HiC_scaffold_4.g07087.m1,HiC_scaffold_4.g06965.m1,HiC_scaffold_4.g07832.m1,HiC_scaffold_1.g00310.m1,HiC_scaffold_3.g05372.m1,HiC_scaffold_4.g07488.m1,HiC_scaffold_5.g07955.m1,HiC_scaffold_7.g14054.m1,HiC_scaffold_2.g04541.m2,HiC_scaffold_6.g12065.m1…
Biological process	epidermal cell differentiation	GO:0009913	6	0.000723	2.66248	14	127	282	6811	HiC_scaffold_2.g02946.m1,HiC_scaffold_2.g02832.m2,HiC_scaffold_4.g07087.m1,HiC_scaffold_7.g14054.m1,HiC_scaffold_6.g12065.m1,HiC_scaffold_2.g03072.m1,HiC_scaffold_4.g07470.m1,HiC_scaffold_2.g02947.m1,HiC_scaffold_2.g03235.m1,HiC_scaffold_1.g01528.m1,HiC_scaffold_4.g07081.m1,HiC_scaffold_6.g12443.m1,HiC_scaffold_6.g12151.m1,HiC_scaffold_1.g01973.m1,
Biological process	cell differentiation	GO:0030154	4	0.000861	1.25986	123	2358	282	6811	HiC_scaffold_4.g07408.m2,HiC_scaffold_6.g11745.m1,HiC_scaffold_4.g06839.m1,HiC_scaffold_2.g02946.m1,HiC_scaffold_2.g02418.m2,HiC_scaffold_2.g02832.m2,HiC_scaffold_4.g07317.m1,HiC_scaffold_4.g07843.m1,HiC_scaffold_2.g04302.m1,HiC_scaffold_1.g00334.m1,HiC_scaffold_4.g07087.m1,HiC_scaffold_4.g06965.m1,HiC_scaffold_4.g07832.m1,HiC_scaffold_1.g00310.m1,HiC_scaffold_2.g03895.m1,HiC_scaffold_3.g06342.m1…
Biological process	positive regulation of cell population proliferation	GO:0008284	6	0.000913	1.80416	31	415	282	6811	HiC_scaffold_2.g02946.m1,HiC_scaffold_2.g02832.m2,HiC_scaffold_5.g10024.m1,HiC_scaffold_4.g07087.m1,HiC_scaffold_4.g06965.m1,HiC_scaffold_2.g03895.m1,HiC_scaffold_3.g06342.m1,HiC_scaffold_5.g08098.m1,HiC_scaffold_7.g14054.m1,HiC_scaffold_4.g07703.m1,HiC_scaffold_2.g03072.m1,HiC_scaffold_6.g10823.m1,HiC_scaffold_3.g05562.m1,HiC_scaffold_4.g07470.m1,HiC_scaffold_5.g10112.m1,HiC_scaffold_4.g07585.m1…
Biological process	regulation of ossification	GO:0030278	5	0.000942	3.01906	11	88	282	6811	HiC_scaffold_3.g06342.m1,HiC_scaffold_1.g00853.m1,HiC_scaffold_4.g07703.m1,HiC_scaffold_4.g07470.m1,HiC_scaffold_5.g08819.m1,HiC_scaffold_6.g12113.m1,HiC_scaffold_4.g07081.m1,HiC_scaffold_7.g14082.m1,HiC_scaffold_7.g14976.m1,HiC_scaffold_6.g10827.m1,HiC_scaffold_6.g12117.m1,
Biological process	regulation of mitotic metaphase/anaphase transition	GO:0030071	10	0.000952	4.33506	7	39	282	6811	HiC_scaffold_1.g00334.m1,HiC_scaffold_4.g07830.m2,HiC_scaffold_7.g14939.m1,HiC_scaffold_2.g03571.m1,HiC_scaffold_6.g10997.m1,HiC_scaffold_1.g00389.m1,HiC_scaffold_1.g01301.m1,
Biological process	nucleosome assembly	GO:0006334	8	0.000952	4.33506	7	39	282	6811	HiC_scaffold_4.g06965.m1,HiC_scaffold_5.g09322.m1,HiC_scaffold_5.g09329.m1,HiC_scaffold_1.g01756.m1,HiC_scaffold_5.g09327.m1,HiC_scaffold_5.g09336.m1,HiC_scaffold_3.g06333.m1,
Biological process	steroid metabolic process	GO:0008202	5	0.000998	2.31973	17	177	282	6811	HiC_scaffold_6.g12830.m1,HiC_scaffold_4.g07534.m1,HiC_scaffold_4.g07535.m1,HiC_scaffold_4.g07536.m1,HiC_scaffold_2.g02725.m1,HiC_scaffold_7.g13551.m1,HiC_scaffold_1.g01621.m1,HiC_scaffold_1.g01849.m1,HiC_scaffold_6.g10735.m1,HiC_scaffold_3.g06415.m1,HiC_scaffold_2.g03993.m1,HiC_scaffold_7.g13193.m2,HiC_scaffold_3.g06414.m1,HiC_scaffold_7.g14242.m1,HiC_scaffold_1.g02112.m1,HiC_scaffold_4.g07533.m1…
Biological process	negative regulation of mitotic sister chromatid segregation	GO:0033048	10	0.00101352	4.99707	6	29	282	6811	HiC_scaffold_1.g00334.m1,HiC_scaffold_7.g14939.m1,HiC_scaffold_2.g03571.m1,HiC_scaffold_6.g10997.m1,HiC_scaffold_1.g00389.m1,HiC_scaffold_1.g01301.m1,
Biological process	stem cell development	GO:0048864	5	0.00104169	3.45035	9	63	282	6811	HiC_scaffold_4.g07408.m2,HiC_scaffold_4.g07087.m1,HiC_scaffold_5.g08593.m1,HiC_scaffold_4.g07703.m1,HiC_scaffold_6.g10811.m1,HiC_scaffold_6.g10803.m1,HiC_scaffold_7.g14292.m1,HiC_scaffold_4.g07081.m1,HiC_scaffold_3.g05592.m1,
Biological process	anterior/posterior pattern specification	GO:0009952	5	0.00106655	2.00544	23	277	282	6811	HiC_scaffold_6.g11745.m1,HiC_scaffold_4.g07843.m1,HiC_scaffold_4.g07087.m1,HiC_scaffold_3.g06342.m1,HiC_scaffold_6.g11346.m1,HiC_scaffold_7.g14054.m1,HiC_scaffold_5.g10187.m1,HiC_scaffold_6.g10823.m1,HiC_scaffold_4.g07470.m1,HiC_scaffold_6.g10811.m1,HiC_scaffold_3.g04808.m1,HiC_scaffold_6.g10803.m1,HiC_scaffold_3.g05353.m1,HiC_scaffold_7.g14292.m1,HiC_scaffold_3.g05592.m1,HiC_scaffold_2.g03255.m2…
Biological process	response to hormone	GO:0009725	5	0.00107947	1.59566	44	666	282	6811	HiC_scaffold_6.g12830.m1,HiC_scaffold_7.g14879.m1,HiC_scaffold_4.g07087.m1,HiC_scaffold_4.g06965.m1,HiC_scaffold_5.g10287.m1,HiC_scaffold_2.g03895.m1,HiC_scaffold_3.g06342.m1,HiC_scaffold_5.g08098.m1,HiC_scaffold_1.g00668.m1,HiC_scaffold_7.g14351.m1,HiC_scaffold_4.g07372.m1,HiC_scaffold_2.g03237.m1,HiC_scaffold_4.g07703.m1,HiC_scaffold_7.g14459.m1,HiC_scaffold_3.g05309.m1,HiC_scaffold_3.g05562.m1…
Biological process	lens fiber cell differentiation	GO:0070306	6	0.00109011	6.03812	5	20	282	6811	HiC_scaffold_7.g14351.m1,HiC_scaffold_4.g07703.m1,HiC_scaffold_7.g14459.m1,HiC_scaffold_4.g07470.m1,HiC_scaffold_1.g01011.m1,
Biological process	forebrain regionalization	GO:0021871	5	0.00109011	6.03812	5	20	282	6811	HiC_scaffold_4.g07087.m1,HiC_scaffold_5.g07955.m1,HiC_scaffold_4.g07703.m1,HiC_scaffold_4.g07005.m1,HiC_scaffold_4.g06936.m1,
Biological process	response to carbohydrate	GO:0009743	5	0.00120248	2.21809	18	196	282	6811	HiC_scaffold_6.g12830.m1,HiC_scaffold_7.g14879.m1,HiC_scaffold_4.g07087.m1,HiC_scaffold_4.g06965.m1,HiC_scaffold_3.g06342.m1,HiC_scaffold_1.g00668.m1,HiC_scaffold_7.g14054.m1,HiC_scaffold_3.g05309.m1,HiC_scaffold_3.g05562.m1,HiC_scaffold_7.g13636.m1,HiC_scaffold_6.g11098.m2,HiC_scaffold_5.g08574.m1,HiC_scaffold_3.g06415.m1,HiC_scaffold_7.g13229.m1,HiC_scaffold_1.g01938.m1,HiC_scaffold_7.g14695.m1…
Biological process	cellular developmental process	GO:0048869	3	0.00121268	1.24788	124	2400	282	6811	HiC_scaffold_4.g07408.m2,HiC_scaffold_6.g11745.m1,HiC_scaffold_4.g06839.m1,HiC_scaffold_2.g02946.m1,HiC_scaffold_2.g02418.m2,HiC_scaffold_2.g02832.m2,HiC_scaffold_4.g07317.m1,HiC_scaffold_4.g07843.m1,HiC_scaffold_2.g04302.m1,HiC_scaffold_1.g00334.m1,HiC_scaffold_4.g07087.m1,HiC_scaffold_4.g06965.m1,HiC_scaffold_4.g07832.m1,HiC_scaffold_1.g00310.m1,HiC_scaffold_2.g03895.m1,HiC_scaffold_3.g06342.m1…
Biological process	regulation of body fluid levels	GO:0050878	4	0.00127918	2.26847	17	181	282	6811	HiC_scaffold_2.g02946.m1,HiC_scaffold_7.g14879.m1,HiC_scaffold_5.g08098.m1,HiC_scaffold_1.g00668.m1,HiC_scaffold_5.g09329.m1,HiC_scaffold_2.g03072.m1,HiC_scaffold_3.g05562.m1,HiC_scaffold_2.g02947.m1,HiC_scaffold_2.g03235.m1,HiC_scaffold_2.g03004.m1,HiC_scaffold_6.g11098.m2,HiC_scaffold_1.g01528.m1,HiC_scaffold_2.g03119.m1,HiC_scaffold_3.g06415.m1,HiC_scaffold_4.g07058.m1,HiC_scaffold_7.g14082.m1…
Biological process	positive regulation of ossification	GO:0045778	6	0.00129607	4.12359	7	41	282	6811	HiC_scaffold_1.g00853.m1,HiC_scaffold_4.g07703.m1,HiC_scaffold_4.g07470.m1,HiC_scaffold_6.g12113.m1,HiC_scaffold_4.g07081.m1,HiC_scaffold_7.g14082.m1,HiC_scaffold_6.g12117.m1,
Biological process	sterol transport	GO:0015918	7	0.00130883	3.34419	9	65	282	6811	HiC_scaffold_7.g13898.m1,HiC_scaffold_7.g13958.m2,HiC_scaffold_7.g13551.m1,HiC_scaffold_1.g02197.m1,HiC_scaffold_7.g13435.m1,HiC_scaffold_7.g13616.m1,HiC_scaffold_4.g06825.m1,HiC_scaffold_7.g13082.m1,HiC_scaffold_7.g13953.m1,
Biological process	response to wounding	GO:0009611	4	0.00133224	1.85261	27	352	282	6811	HiC_scaffold_2.g02946.m1,HiC_scaffold_2.g02832.m2,HiC_scaffold_4.g07087.m1,HiC_scaffold_4.g06965.m1,HiC_scaffold_4.g07832.m1,HiC_scaffold_2.g04541.m2,HiC_scaffold_5.g09329.m1,HiC_scaffold_4.g07703.m1,HiC_scaffold_3.g05309.m1,HiC_scaffold_2.g03072.m1,HiC_scaffold_3.g05562.m1,HiC_scaffold_4.g07470.m1,HiC_scaffold_2.g02947.m1,HiC_scaffold_7.g13636.m1,HiC_scaffold_2.g03235.m1,HiC_scaffold_2.g03004.m1…
Biological process	taxis	GO:0042330	3	0.00141252	1.6873	35	501	282	6811	HiC_scaffold_4.g07408.m2,HiC_scaffold_4.g07500.m1,HiC_scaffold_4.g07843.m1,HiC_scaffold_4.g07087.m1,HiC_scaffold_4.g06965.m1,HiC_scaffold_3.g05372.m1,HiC_scaffold_4.g07123.m1,HiC_scaffold_5.g08593.m1,HiC_scaffold_4.g07481.m3,HiC_scaffold_2.g03237.m1,HiC_scaffold_4.g07703.m1,HiC_scaffold_3.g05562.m1,HiC_scaffold_4.g07005.m1,HiC_scaffold_4.g07470.m1,HiC_scaffold_7.g14074.m1,HiC_scaffold_2.g04479.m1…
Biological process	apoptotic process involved in development	GO:1902742	6	0.00146173	3.29352	9	66	282	6811	HiC_scaffold_7.g14351.m1,HiC_scaffold_7.g14054.m1,HiC_scaffold_4.g07703.m1,HiC_scaffold_7.g14459.m1,HiC_scaffold_3.g06048.m1,HiC_scaffold_1.g01011.m1,HiC_scaffold_4.g07081.m1,HiC_scaffold_4.g07617.m1,HiC_scaffold_6.g10818.m1,
Biological process	embryonic camera-type eye development	GO:0031076	8	0.00146533	4.67467	6	31	282	6811	HiC_scaffold_4.g07087.m1,HiC_scaffold_7.g14351.m1,HiC_scaffold_7.g14054.m1,HiC_scaffold_7.g14459.m1,HiC_scaffold_4.g07470.m1,HiC_scaffold_1.g01011.m1,
Biological process	respiratory gaseous exchange by respiratory system	GO:0007585	3	0.00146533	4.67467	6	31	282	6811	HiC_scaffold_4.g07408.m2,HiC_scaffold_5.g07955.m1,HiC_scaffold_1.g00363.m1,HiC_scaffold_4.g07081.m1,HiC_scaffold_6.g10814.m1,HiC_scaffold_6.g12127.m2,
Biological process	neurogenesis	GO:0022008	5	0.00159506	1.3678	76	1342	282	6811	HiC_scaffold_4.g07408.m2,HiC_scaffold_4.g06839.m1,HiC_scaffold_2.g02418.m2,HiC_scaffold_2.g02832.m2,HiC_scaffold_4.g07843.m1,HiC_scaffold_2.g04302.m1,HiC_scaffold_4.g07087.m1,HiC_scaffold_4.g06965.m1,HiC_scaffold_4.g07832.m1,HiC_scaffold_1.g00310.m1,HiC_scaffold_3.g05372.m1,HiC_scaffold_4.g07488.m1,HiC_scaffold_5.g07955.m1,HiC_scaffold_7.g14054.m1,HiC_scaffold_2.g04541.m2,HiC_scaffold_6.g12065.m1…
Biological process	regulation of metaphase/anaphase transition of cell cycle	GO:1902099	9	0.00173092	3.9318	7	43	282	6811	HiC_scaffold_1.g00334.m1,HiC_scaffold_4.g07830.m2,HiC_scaffold_7.g14939.m1,HiC_scaffold_2.g03571.m1,HiC_scaffold_6.g10997.m1,HiC_scaffold_1.g00389.m1,HiC_scaffold_1.g01301.m1,
Biological process	mammary gland morphogenesis	GO:0060443	6	0.00174187	4.52859	6	32	282	6811	HiC_scaffold_2.g02832.m2,HiC_scaffold_4.g07470.m1,HiC_scaffold_6.g12113.m1,HiC_scaffold_7.g14292.m1,HiC_scaffold_3.g05592.m1,HiC_scaffold_6.g12117.m1,
Biological process	skeletal muscle cell differentiation	GO:0035914	5	0.00174187	4.52859	6	32	282	6811	HiC_scaffold_4.g07408.m2,HiC_scaffold_2.g02832.m2,HiC_scaffold_7.g14054.m1,HiC_scaffold_4.g06936.m1,HiC_scaffold_7.g14292.m1,HiC_scaffold_3.g05592.m1,
Biological process	embryonic eye morphogenesis	GO:0048048	7	0.00174187	4.52859	6	32	282	6811	HiC_scaffold_4.g07087.m1,HiC_scaffold_7.g14351.m1,HiC_scaffold_7.g14054.m1,HiC_scaffold_7.g14459.m1,HiC_scaffold_4.g07470.m1,HiC_scaffold_1.g01011.m1,
Biological process	neuron development	GO:0048666	5	0.00181726	1.43622	60	1009	282	6811	HiC_scaffold_4.g07408.m2,HiC_scaffold_4.g06839.m1,HiC_scaffold_2.g02418.m2,HiC_scaffold_2.g02832.m2,HiC_scaffold_4.g07843.m1,HiC_scaffold_2.g04302.m1,HiC_scaffold_4.g07087.m1,HiC_scaffold_4.g06965.m1,HiC_scaffold_4.g07832.m1,HiC_scaffold_1.g00310.m1,HiC_scaffold_3.g05372.m1,HiC_scaffold_4.g07488.m1,HiC_scaffold_7.g14054.m1,HiC_scaffold_2.g04541.m2,HiC_scaffold_6.g12065.m1,HiC_scaffold_4.g07123.m1…
Biological process	positive regulation of cytosolic calcium ion concentration	GO:0007204	4	0.00187487	2.63482	12	110	282	6811	HiC_scaffold_2.g02832.m2,HiC_scaffold_7.g14879.m1,HiC_scaffold_4.g06965.m1,HiC_scaffold_3.g06342.m1,HiC_scaffold_1.g00668.m1,HiC_scaffold_4.g07470.m1,HiC_scaffold_1.g00363.m1,HiC_scaffold_6.g11098.m2,HiC_scaffold_1.g01938.m1,HiC_scaffold_7.g14082.m1,HiC_scaffold_7.g14976.m1,HiC_scaffold_1.g01170.m1,
Biological process	cholesterol transport	GO:0030301	8	0.0019678	3.45035	8	56	282	6811	HiC_scaffold_7.g13898.m1,HiC_scaffold_7.g13958.m2,HiC_scaffold_7.g13551.m1,HiC_scaffold_1.g02197.m1,HiC_scaffold_7.g13435.m1,HiC_scaffold_7.g13616.m1,HiC_scaffold_7.g13082.m1,HiC_scaffold_7.g13953.m1,
Biological process	regulation of mitotic sister chromatid separation	GO:0010965	9	0.00198698	3.84244	7	44	282	6811	HiC_scaffold_1.g00334.m1,HiC_scaffold_4.g07830.m2,HiC_scaffold_7.g14939.m1,HiC_scaffold_2.g03571.m1,HiC_scaffold_6.g10997.m1,HiC_scaffold_1.g00389.m1,HiC_scaffold_1.g01301.m1,
Biological process	metaphase/anaphase transition of mitotic cell cycle	GO:0007091	10	0.00198698	3.84244	7	44	282	6811	HiC_scaffold_1.g00334.m1,HiC_scaffold_4.g07830.m2,HiC_scaffold_7.g14939.m1,HiC_scaffold_2.g03571.m1,HiC_scaffold_6.g10997.m1,HiC_scaffold_1.g00389.m1,HiC_scaffold_1.g01301.m1,
Biological process	negative regulation of sister chromatid segregation	GO:0033046	9	0.00205628	4.39136	6	33	282	6811	HiC_scaffold_1.g00334.m1,HiC_scaffold_7.g14939.m1,HiC_scaffold_2.g03571.m1,HiC_scaffold_6.g10997.m1,HiC_scaffold_1.g00389.m1,HiC_scaffold_1.g01301.m1,
Biological process	response to ethanol	GO:0045471	6	0.00207137	2.23376	16	173	282	6811	HiC_scaffold_6.g12830.m1,HiC_scaffold_4.g07087.m1,HiC_scaffold_3.g05309.m1,HiC_scaffold_4.g07005.m1,HiC_scaffold_7.g13845.m1,HiC_scaffold_7.g13636.m1,HiC_scaffold_3.g04808.m1,HiC_scaffold_1.g00363.m1,HiC_scaffold_3.g06599.m1,HiC_scaffold_6.g11064.m1,HiC_scaffold_7.g13229.m1,HiC_scaffold_1.g01938.m1,HiC_scaffold_7.g14082.m1,HiC_scaffold_7.g14265.m1,HiC_scaffold_2.g02744.m1,HiC_scaffold_7.g14861.m1,
Biological process	pancreas development	GO:0031016	5	0.00222307	3.10532	9	70	282	6811	HiC_scaffold_7.g14879.m1,HiC_scaffold_4.g07087.m1,HiC_scaffold_1.g00668.m1,HiC_scaffold_7.g14054.m1,HiC_scaffold_5.g08593.m1,HiC_scaffold_4.g07470.m1,HiC_scaffold_4.g07081.m1,HiC_scaffold_2.g03828.m1,HiC_scaffold_5.g08683.m1,
Biological process	anatomical structure formation involved in morphogenesis	GO:0048646	3	0.00232414	1.48539	50	813	282	6811	HiC_scaffold_4.g07408.m2,HiC_scaffold_6.g11745.m1,HiC_scaffold_2.g02832.m2,HiC_scaffold_4.g07317.m1,HiC_scaffold_2.g04302.m1,HiC_scaffold_7.g14879.m1,HiC_scaffold_4.g07087.m1,HiC_scaffold_4.g06965.m1,HiC_scaffold_3.g06342.m1,HiC_scaffold_1.g00668.m1,HiC_scaffold_7.g14351.m1,HiC_scaffold_6.g11346.m1,HiC_scaffold_7.g14054.m1,HiC_scaffold_2.g04541.m2,HiC_scaffold_4.g07123.m1,HiC_scaffold_5.g08593.m1…
Biological process	cell fate commitment	GO:0045165	4	0.00233461	1.70165	31	440	282	6811	HiC_scaffold_6.g11745.m1,HiC_scaffold_4.g07843.m1,HiC_scaffold_4.g07087.m1,HiC_scaffold_4.g06965.m1,HiC_scaffold_5.g07955.m1,HiC_scaffold_7.g14054.m1,HiC_scaffold_5.g08593.m1,HiC_scaffold_4.g07703.m1,HiC_scaffold_4.g07005.m1,HiC_scaffold_4.g07470.m1,HiC_scaffold_6.g10518.m1,HiC_scaffold_4.g07585.m1,HiC_scaffold_6.g10811.m1,HiC_scaffold_3.g04808.m1,HiC_scaffold_4.g06936.m1,HiC_scaffold_4.g07875.m1…
Biological process	skeletal system morphogenesis	GO:0048705	5	0.00235926	2.56487	12	113	282	6811	HiC_scaffold_7.g14054.m1,HiC_scaffold_4.g07703.m1,HiC_scaffold_6.g10823.m1,HiC_scaffold_4.g07470.m1,HiC_scaffold_5.g10112.m1,HiC_scaffold_6.g10811.m1,HiC_scaffold_6.g10803.m1,HiC_scaffold_4.g07081.m1,HiC_scaffold_6.g10814.m1,HiC_scaffold_4.g07303.m2,HiC_scaffold_6.g10818.m1,HiC_scaffold_6.g10827.m1,
Biological process	negative regulation of mitotic nuclear division	GO:0045839	9	0.00241174	4.2622	6	34	282	6811	HiC_scaffold_1.g00334.m1,HiC_scaffold_7.g14939.m1,HiC_scaffold_2.g03571.m1,HiC_scaffold_6.g10997.m1,HiC_scaffold_1.g00389.m1,HiC_scaffold_1.g01301.m1,
Biological process	embryonic skeletal system morphogenesis	GO:0048704	6	0.00245564	3.06158	9	71	282	6811	HiC_scaffold_7.g14054.m1,HiC_scaffold_6.g10823.m1,HiC_scaffold_4.g07470.m1,HiC_scaffold_5.g10112.m1,HiC_scaffold_6.g10811.m1,HiC_scaffold_6.g10803.m1,HiC_scaffold_6.g10814.m1,HiC_scaffold_6.g10818.m1,HiC_scaffold_6.g10827.m1,
Biological process	mammary gland development	GO:0030879	6	0.00275852	2.80843	10	86	282	6811	HiC_scaffold_2.g02832.m2,HiC_scaffold_7.g14879.m1,HiC_scaffold_1.g00668.m1,HiC_scaffold_4.g07703.m1,HiC_scaffold_4.g07470.m1,HiC_scaffold_6.g12113.m1,HiC_scaffold_7.g14292.m1,HiC_scaffold_3.g05592.m1,HiC_scaffold_6.g10814.m1,HiC_scaffold_6.g12117.m1,
Biological process	nervous system development	GO:0007399	5	0.00276927	1.29439	91	1698	282	6811	HiC_scaffold_4.g07408.m2,HiC_scaffold_4.g06839.m1,HiC_scaffold_2.g03549.m1,HiC_scaffold_2.g02418.m2,HiC_scaffold_2.g02832.m2,HiC_scaffold_4.g07843.m1,HiC_scaffold_2.g04302.m1,HiC_scaffold_4.g07087.m1,HiC_scaffold_4.g06965.m1,HiC_scaffold_4.g07832.m1,HiC_scaffold_1.g00310.m1,HiC_scaffold_6.g12900.m1,HiC_scaffold_3.g05372.m1,HiC_scaffold_4.g07488.m1,HiC_scaffold_5.g07955.m1,HiC_scaffold_5.g08098.m1…
Biological process	cell differentiation in spinal cord	GO:0021515	5	0.00281152	4.14043	6	35	282	6811	HiC_scaffold_4.g07408.m2,HiC_scaffold_4.g07087.m1,HiC_scaffold_5.g07955.m1,HiC_scaffold_5.g08593.m1,HiC_scaffold_7.g14292.m1,HiC_scaffold_3.g05592.m1,
Biological process	dopaminergic neuron differentiation	GO:0071542	6	0.00281152	4.14043	6	35	282	6811	HiC_scaffold_4.g07408.m2,HiC_scaffold_7.g14054.m1,HiC_scaffold_4.g07470.m1,HiC_scaffold_4.g06936.m1,HiC_scaffold_5.g08574.m1,HiC_scaffold_6.g12151.m1,
Biological process	response to oxygen-containing compound	GO:1901700	4	0.00283151	1.41509	59	1007	282	6811	HiC_scaffold_6.g12830.m1,HiC_scaffold_6.g11745.m1,HiC_scaffold_2.g02832.m2,HiC_scaffold_5.g10024.m1,HiC_scaffold_7.g14879.m1,HiC_scaffold_4.g07087.m1,HiC_scaffold_4.g06965.m1,HiC_scaffold_5.g10287.m1,HiC_scaffold_2.g03895.m1,HiC_scaffold_3.g06342.m1,HiC_scaffold_5.g08098.m1,HiC_scaffold_1.g00668.m1,HiC_scaffold_7.g14351.m1,HiC_scaffold_7.g14054.m1,HiC_scaffold_4.g07295.m1,HiC_scaffold_4.g07372.m1…
Biological process	skeletal system development	GO:0001501	5	0.0028947	2.00392	19	229	282	6811	HiC_scaffold_7.g14054.m1,HiC_scaffold_1.g00853.m1,HiC_scaffold_4.g07703.m1,HiC_scaffold_6.g10823.m1,HiC_scaffold_4.g07470.m1,HiC_scaffold_5.g10112.m1,HiC_scaffold_6.g10811.m1,HiC_scaffold_1.g00363.m1,HiC_scaffold_6.g10803.m1,HiC_scaffold_6.g12113.m1,HiC_scaffold_7.g14292.m1,HiC_scaffold_4.g07081.m1,HiC_scaffold_3.g05592.m1,HiC_scaffold_6.g10814.m1,HiC_scaffold_4.g07117.m1,HiC_scaffold_4.g07303.m2…
Biological process	epithelial cell differentiation	GO:0030855	5	0.00302987	1.58729	37	563	282	6811	HiC_scaffold_2.g02946.m1,HiC_scaffold_2.g02832.m2,HiC_scaffold_4.g07087.m1,HiC_scaffold_7.g14351.m1,HiC_scaffold_6.g11346.m1,HiC_scaffold_7.g14054.m1,HiC_scaffold_6.g12065.m1,HiC_scaffold_5.g08593.m1,HiC_scaffold_1.g00853.m1,HiC_scaffold_4.g07481.m3,HiC_scaffold_4.g07703.m1,HiC_scaffold_7.g14459.m1,HiC_scaffold_3.g05309.m1,HiC_scaffold_2.g03072.m1,HiC_scaffold_4.g07005.m1,HiC_scaffold_4.g07470.m1…
Biological process	neuron projection development	GO:0031175	7	0.00303736	1.45945	51	844	282	6811	HiC_scaffold_4.g07408.m2,HiC_scaffold_2.g02418.m2,HiC_scaffold_4.g07843.m1,HiC_scaffold_2.g04302.m1,HiC_scaffold_4.g07087.m1,HiC_scaffold_4.g06965.m1,HiC_scaffold_4.g07832.m1,HiC_scaffold_1.g00310.m1,HiC_scaffold_3.g05372.m1,HiC_scaffold_4.g07488.m1,HiC_scaffold_7.g14054.m1,HiC_scaffold_2.g04541.m2,HiC_scaffold_6.g12065.m1,HiC_scaffold_4.g07123.m1,HiC_scaffold_5.g08593.m1,HiC_scaffold_4.g07481.m3…
Biological process	response to lipid	GO:0033993	5	0.00304745	1.62611	34	505	282	6811	HiC_scaffold_6.g12830.m1,HiC_scaffold_4.g07087.m1,HiC_scaffold_4.g06965.m1,HiC_scaffold_2.g03895.m1,HiC_scaffold_3.g06342.m1,HiC_scaffold_7.g14351.m1,HiC_scaffold_7.g14054.m1,HiC_scaffold_2.g03237.m1,HiC_scaffold_4.g07703.m1,HiC_scaffold_7.g14459.m1,HiC_scaffold_3.g05562.m1,HiC_scaffold_7.g13551.m1,HiC_scaffold_4.g07005.m1,HiC_scaffold_4.g07470.m1,HiC_scaffold_5.g08819.m1,HiC_scaffold_2.g04479.m1…
Biological process	presynapse assembly	GO:0099054	6	0.00315254	4.8305	5	25	282	6811	HiC_scaffold_2.g03549.m1,HiC_scaffold_4.g07703.m1,HiC_scaffold_4.g07470.m1,HiC_scaffold_2.g03094.m1,HiC_scaffold_2.g03556.m1,
Biological process	enteroendocrine cell differentiation	GO:0035883	8	0.00315254	4.8305	5	25	282	6811	HiC_scaffold_4.g07087.m1,HiC_scaffold_5.g08593.m1,HiC_scaffold_4.g07470.m1,HiC_scaffold_3.g04818.m1,HiC_scaffold_2.g03828.m1,
Biological process	collagen metabolic process	GO:0032963	3	0.00325892	4.02541	6	36	282	6811	HiC_scaffold_3.g05309.m1,HiC_scaffold_3.g05562.m1,HiC_scaffold_7.g13636.m1,HiC_scaffold_1.g01528.m1,HiC_scaffold_7.g13229.m1,HiC_scaffold_7.g14861.m1,
Biological process	glandular epithelial cell differentiation	GO:0002067	7	0.00325892	4.02541	6	36	282	6811	HiC_scaffold_4.g07087.m1,HiC_scaffold_5.g08593.m1,HiC_scaffold_4.g07470.m1,HiC_scaffold_3.g04818.m1,HiC_scaffold_2.g03828.m1,HiC_scaffold_6.g10814.m1,
Biological process	negative regulation of chromosome segregation	GO:0051985	8	0.00325892	4.02541	6	36	282	6811	HiC_scaffold_1.g00334.m1,HiC_scaffold_7.g14939.m1,HiC_scaffold_2.g03571.m1,HiC_scaffold_6.g10997.m1,HiC_scaffold_1.g00389.m1,HiC_scaffold_1.g01301.m1,
Biological process	tissue regeneration	GO:0042246	5	0.00331568	3.52224	7	48	282	6811	HiC_scaffold_2.g02832.m2,HiC_scaffold_2.g04541.m2,HiC_scaffold_4.g07703.m1,HiC_scaffold_4.g07470.m1,HiC_scaffold_7.g14292.m1,HiC_scaffold_4.g07081.m1,HiC_scaffold_3.g05592.m1,
Biological process	response to alcohol	GO:0097305	5	0.00337426	1.89963	21	267	282	6811	HiC_scaffold_6.g12830.m1,HiC_scaffold_6.g11745.m1,HiC_scaffold_4.g07087.m1,HiC_scaffold_2.g03895.m1,HiC_scaffold_3.g05309.m1,HiC_scaffold_4.g07005.m1,HiC_scaffold_7.g13845.m1,HiC_scaffold_7.g13636.m1,HiC_scaffold_5.g08819.m1,HiC_scaffold_3.g04808.m1,HiC_scaffold_1.g00363.m1,HiC_scaffold_6.g11098.m2,HiC_scaffold_3.g06599.m1,HiC_scaffold_2.g03119.m1,HiC_scaffold_6.g11064.m1,HiC_scaffold_7.g13229.m1…
Biological process	female meiotic nuclear division	GO:0007143	9	0.0034128	3.16754	8	61	282	6811	HiC_scaffold_6.g11745.m1,HiC_scaffold_4.g07843.m1,HiC_scaffold_6.g10518.m1,HiC_scaffold_7.g13125.m1,HiC_scaffold_2.g03255.m2,HiC_scaffold_6.g10663.m1,HiC_scaffold_5.g09244.m1,HiC_scaffold_1.g01301.m1,
Biological process	response to external stimulus	GO:0009605	3	0.00352625	1.30682	83	1534	282	6811	HiC_scaffold_4.g07408.m2,HiC_scaffold_6.g12830.m1,HiC_scaffold_4.g07500.m1,HiC_scaffold_3.g05301.m2,HiC_scaffold_2.g02832.m2,HiC_scaffold_4.g07843.m1,HiC_scaffold_7.g14879.m1,HiC_scaffold_4.g07087.m1,HiC_scaffold_4.g06965.m1,HiC_scaffold_1.g02058.m1,HiC_scaffold_3.g06342.m1,HiC_scaffold_3.g05372.m1,HiC_scaffold_6.g11102.m1,HiC_scaffold_4.g07488.m1,HiC_scaffold_5.g08098.m1,HiC_scaffold_1.g00668.m1…
Biological process	negative regulation of chromosome organization	GO:2001251	8	0.00365795	2.55459	11	104	282	6811	HiC_scaffold_1.g00334.m1,HiC_scaffold_7.g14054.m1,HiC_scaffold_7.g14939.m1,HiC_scaffold_2.g03571.m1,HiC_scaffold_5.g08819.m1,HiC_scaffold_1.g01924.m1,HiC_scaffold_1.g01528.m1,HiC_scaffold_6.g11110.m1,HiC_scaffold_6.g10997.m1,HiC_scaffold_1.g00389.m1,HiC_scaffold_1.g01301.m1,
Biological process	metaphase/anaphase transition of cell cycle	GO:0044784	9	0.00373452	3.45035	7	49	282	6811	HiC_scaffold_1.g00334.m1,HiC_scaffold_4.g07830.m2,HiC_scaffold_7.g14939.m1,HiC_scaffold_2.g03571.m1,HiC_scaffold_6.g10997.m1,HiC_scaffold_1.g00389.m1,HiC_scaffold_1.g01301.m1,
Biological process	pituitary gland development	GO:0021983	6	0.00377329	4.64471	5	26	282	6811	HiC_scaffold_4.g07087.m1,HiC_scaffold_4.g07005.m1,HiC_scaffold_4.g07470.m1,HiC_scaffold_4.g07820.m1,HiC_scaffold_4.g06936.m1,
Biological process	DNA conformation change	GO:0071103	7	0.00378882	2.2393	14	151	282	6811	HiC_scaffold_6.g11745.m1,HiC_scaffold_4.g06965.m1,HiC_scaffold_5.g09322.m1,HiC_scaffold_6.g11346.m1,HiC_scaffold_5.g09329.m1,HiC_scaffold_4.g07830.m2,HiC_scaffold_1.g01924.m1,HiC_scaffold_1.g01528.m1,HiC_scaffold_1.g01756.m1,HiC_scaffold_5.g09327.m1,HiC_scaffold_7.g13125.m1,HiC_scaffold_5.g09244.m1,HiC_scaffold_5.g09336.m1,HiC_scaffold_3.g06333.m1,
Biological process	positive regulation of epithelial cell proliferation	GO:0050679	7	0.0038549	2.68361	10	90	282	6811	HiC_scaffold_2.g02946.m1,HiC_scaffold_4.g06965.m1,HiC_scaffold_7.g14054.m1,HiC_scaffold_4.g07703.m1,HiC_scaffold_2.g03072.m1,HiC_scaffold_4.g07470.m1,HiC_scaffold_2.g02947.m1,HiC_scaffold_2.g03235.m1,HiC_scaffold_1.g00363.m1,HiC_scaffold_7.g14082.m1,
Biological process	cytoskeleton organization	GO:0007010	6	0.00408881	1.45211	49	815	282	6811	HiC_scaffold_2.g02832.m2,HiC_scaffold_5.g10024.m1,HiC_scaffold_4.g07843.m1,HiC_scaffold_2.g04302.m1,HiC_scaffold_1.g00334.m1,HiC_scaffold_4.g07087.m1,HiC_scaffold_4.g06965.m1,HiC_scaffold_1.g02058.m1,HiC_scaffold_7.g14351.m1,HiC_scaffold_6.g11346.m1,HiC_scaffold_6.g10661.m1,HiC_scaffold_4.g07481.m3,HiC_scaffold_7.g14459.m1,HiC_scaffold_3.g05562.m1,HiC_scaffold_7.g14939.m1,HiC_scaffold_6.g10518.m1…
Biological process	G protein-coupled receptor signaling pathway, coupled to cyclic nucleotide second messenger	GO:0007187	7	0.00417973	3.06698	8	63	282	6811	HiC_scaffold_3.g06443.m1,HiC_scaffold_7.g14101.m1,HiC_scaffold_3.g06342.m1,HiC_scaffold_5.g08098.m1,HiC_scaffold_3.g05562.m1,HiC_scaffold_6.g11098.m2,HiC_scaffold_2.g03119.m1,HiC_scaffold_7.g14976.m1,
Biological process	regulation of chromosome separation	GO:1905818	8	0.00419239	3.38135	7	50	282	6811	HiC_scaffold_1.g00334.m1,HiC_scaffold_4.g07830.m2,HiC_scaffold_7.g14939.m1,HiC_scaffold_2.g03571.m1,HiC_scaffold_6.g10997.m1,HiC_scaffold_1.g00389.m1,HiC_scaffold_1.g01301.m1,
Biological process	ventral cord development	GO:0007419	5	0.00431013	3.81355	6	38	282	6811	HiC_scaffold_5.g07955.m1,HiC_scaffold_2.g04541.m2,HiC_scaffold_5.g08593.m1,HiC_scaffold_1.g00363.m1,HiC_scaffold_3.g05592.m1,HiC_scaffold_2.g04168.m1,
Biological process	neuron fate specification	GO:0048665	5	0.00431013	3.81355	6	38	282	6811	HiC_scaffold_4.g07087.m1,HiC_scaffold_5.g07955.m1,HiC_scaffold_7.g14054.m1,HiC_scaffold_5.g08593.m1,HiC_scaffold_4.g07585.m1,HiC_scaffold_4.g06936.m1,
Biological process	obsolete biological adhesion	GO:0022610	0	0.00439293	1.82596	22	291	282	6811	HiC_scaffold_2.g03549.m1,HiC_scaffold_2.g04541.m2,HiC_scaffold_4.g07481.m3,HiC_scaffold_2.g03237.m1,HiC_scaffold_4.g07703.m1,HiC_scaffold_2.g04479.m1,HiC_scaffold_2.g03094.m1,HiC_scaffold_2.g02550.m1,HiC_scaffold_2.g03991.m1,HiC_scaffold_3.g05353.m1,HiC_scaffold_5.g08574.m1,HiC_scaffold_6.g12113.m1,HiC_scaffold_2.g04524.m2,HiC_scaffold_7.g13787.m1,HiC_scaffold_6.g12534.m1,HiC_scaffold_6.g11056.m1…
Biological process	axonemal dynein complex assembly	GO:0070286	7	0.00447695	4.47268	5	27	282	6811	HiC_scaffold_1.g02058.m1,HiC_scaffold_7.g13822.m1,HiC_scaffold_1.g02059.m1,HiC_scaffold_4.g07510.m1,HiC_scaffold_4.g07649.m1,
Biological process	lung alveolus development	GO:0048286	4	0.00447695	4.47268	5	27	282	6811	HiC_scaffold_4.g07005.m1,HiC_scaffold_4.g07470.m1,HiC_scaffold_1.g00363.m1,HiC_scaffold_6.g10814.m1,HiC_scaffold_6.g12127.m2,
Biological process	response to endogenous stimulus	GO:0009719	3	0.00463486	1.38973	58	1008	282	6811	HiC_scaffold_4.g07408.m2,HiC_scaffold_6.g12830.m1,HiC_scaffold_6.g11745.m1,HiC_scaffold_2.g02832.m2,HiC_scaffold_5.g10024.m1,HiC_scaffold_1.g00334.m1,HiC_scaffold_7.g14879.m1,HiC_scaffold_4.g07087.m1,HiC_scaffold_4.g06965.m1,HiC_scaffold_5.g10287.m1,HiC_scaffold_2.g03895.m1,HiC_scaffold_3.g06342.m1,HiC_scaffold_5.g08098.m1,HiC_scaffold_1.g00668.m1,HiC_scaffold_7.g14351.m1,HiC_scaffold_1.g00853.m1…
Biological process	mitotic sister chromatid separation	GO:0051306	5	0.00469153	3.31505	7	51	282	6811	HiC_scaffold_1.g00334.m1,HiC_scaffold_4.g07830.m2,HiC_scaffold_7.g14939.m1,HiC_scaffold_2.g03571.m1,HiC_scaffold_6.g10997.m1,HiC_scaffold_1.g00389.m1,HiC_scaffold_1.g01301.m1,
Biological process	head development	GO:0060322	4	0.00476071	1.56834	35	539	282	6811	HiC_scaffold_4.g07408.m2,HiC_scaffold_4.g06839.m1,HiC_scaffold_4.g07087.m1,HiC_scaffold_4.g07832.m1,HiC_scaffold_1.g00310.m1,HiC_scaffold_5.g07955.m1,HiC_scaffold_7.g14054.m1,HiC_scaffold_5.g08593.m1,HiC_scaffold_2.g03237.m1,HiC_scaffold_4.g07703.m1,HiC_scaffold_3.g05562.m1,HiC_scaffold_4.g07548.m1,HiC_scaffold_4.g07005.m1,HiC_scaffold_4.g07470.m1,HiC_scaffold_4.g07585.m1,HiC_scaffold_4.g07820.m1…
Biological process	ossification	GO:0001503	3	0.00482689	2.25887	13	139	282	6811	HiC_scaffold_3.g06342.m1,HiC_scaffold_1.g00853.m1,HiC_scaffold_1.g00423.m1,HiC_scaffold_4.g07703.m1,HiC_scaffold_6.g10823.m1,HiC_scaffold_4.g07470.m1,HiC_scaffold_5.g08819.m1,HiC_scaffold_6.g12113.m1,HiC_scaffold_4.g07081.m1,HiC_scaffold_7.g14082.m1,HiC_scaffold_7.g14976.m1,HiC_scaffold_6.g10827.m1,HiC_scaffold_6.g12117.m1,
Biological process	water homeostasis	GO:0030104	4	0.00492075	3.71577	6	39	282	6811	HiC_scaffold_1.g00655.m1,HiC_scaffold_6.g11098.m2,HiC_scaffold_2.g03119.m1,HiC_scaffold_3.g06415.m1,HiC_scaffold_4.g07058.m1,HiC_scaffold_3.g06414.m1,
Biological process	sarcomere organization	GO:0045214	9	0.00507312	2.97261	8	65	282	6811	HiC_scaffold_2.g02832.m2,HiC_scaffold_7.g14351.m1,HiC_scaffold_7.g14459.m1,HiC_scaffold_1.g01528.m1,HiC_scaffold_1.g01011.m1,HiC_scaffold_7.g13125.m1,HiC_scaffold_4.g06996.m1,HiC_scaffold_4.g06998.m1,
Biological process	adenylate cyclase-modulating G protein-coupled receptor signaling pathway	GO:0007188	7	0.00507312	2.97261	8	65	282	6811	HiC_scaffold_3.g06443.m1,HiC_scaffold_7.g14101.m1,HiC_scaffold_3.g06342.m1,HiC_scaffold_5.g08098.m1,HiC_scaffold_3.g05562.m1,HiC_scaffold_6.g11098.m2,HiC_scaffold_2.g03119.m1,HiC_scaffold_7.g14976.m1,
Biological process	cell-cell adhesion via plasma-membrane adhesion molecules	GO:0098742	5	0.00508921	2.75155	9	79	282	6811	HiC_scaffold_2.g02550.m1,HiC_scaffold_2.g03991.m1,HiC_scaffold_3.g05353.m1,HiC_scaffold_7.g13787.m1,HiC_scaffold_6.g11056.m1,HiC_scaffold_2.g02744.m1,HiC_scaffold_2.g03996.m1,HiC_scaffold_7.g14184.m1,HiC_scaffold_7.g13558.m1,
Biological process	positive regulation of chemotaxis	GO:0050921	7	0.00523422	3.2513	7	52	282	6811	HiC_scaffold_4.g06965.m1,HiC_scaffold_4.g07123.m1,HiC_scaffold_4.g07470.m1,HiC_scaffold_1.g00363.m1,HiC_scaffold_5.g08574.m1,HiC_scaffold_4.g07617.m1,HiC_scaffold_5.g08683.m1,
Biological process	chemotaxis	GO:0006935	4	0.00523464	1.62826	30	445	282	6811	HiC_scaffold_4.g07408.m2,HiC_scaffold_4.g07843.m1,HiC_scaffold_4.g07087.m1,HiC_scaffold_4.g06965.m1,HiC_scaffold_3.g05372.m1,HiC_scaffold_4.g07123.m1,HiC_scaffold_5.g08593.m1,HiC_scaffold_4.g07481.m3,HiC_scaffold_4.g07703.m1,HiC_scaffold_3.g05562.m1,HiC_scaffold_4.g07005.m1,HiC_scaffold_4.g07470.m1,HiC_scaffold_7.g14074.m1,HiC_scaffold_2.g02550.m1,HiC_scaffold_1.g00363.m1,HiC_scaffold_1.g01528.m1…
Biological process	central nervous system neuron differentiation	GO:0021953	6	0.00577221	2.30024	12	126	282	6811	HiC_scaffold_4.g07408.m2,HiC_scaffold_4.g07087.m1,HiC_scaffold_5.g07955.m1,HiC_scaffold_5.g08593.m1,HiC_scaffold_4.g07703.m1,HiC_scaffold_4.g07005.m1,HiC_scaffold_4.g07470.m1,HiC_scaffold_4.g07820.m1,HiC_scaffold_7.g14292.m1,HiC_scaffold_2.g03828.m1,HiC_scaffold_3.g05592.m1,HiC_scaffold_6.g12534.m1,
Biological process	cuticle development	GO:0042335	4	0.00594929	1.91517	18	227	282	6811	HiC_scaffold_6.g12372.m1,HiC_scaffold_5.g08580.m1,HiC_scaffold_2.g02832.m2,HiC_scaffold_5.g09082.m1,HiC_scaffold_2.g03961.m1,HiC_scaffold_2.g03960.m1,HiC_scaffold_3.g05562.m1,HiC_scaffold_5.g08584.m1,HiC_scaffold_4.g07782.m1,HiC_scaffold_6.g12365.m1,HiC_scaffold_3.g06415.m1,HiC_scaffold_4.g07081.m1,HiC_scaffold_5.g08174.m1,HiC_scaffold_5.g09106.m1,HiC_scaffold_3.g04999.m2,HiC_scaffold_2.g02857.m1…
Biological process	response to interleukin-4	GO:0070670	6	0.00615588	4.16422	5	29	282	6811	HiC_scaffold_3.g05309.m1,HiC_scaffold_7.g13636.m1,HiC_scaffold_7.g13229.m1,HiC_scaffold_6.g12534.m1,HiC_scaffold_7.g14861.m1,
Biological process	positive regulation of peptidyl-serine phosphorylation	GO:0033138	11	0.00632917	3.53451	6	41	282	6811	HiC_scaffold_3.g06342.m1,HiC_scaffold_4.g07123.m1,HiC_scaffold_3.g05562.m1,HiC_scaffold_4.g07470.m1,HiC_scaffold_6.g12534.m1,HiC_scaffold_7.g14976.m1,
Biological process	negative regulation of cysteine-type endopeptidase activity involved in apoptotic process	GO:0043154	12	0.00632917	3.53451	6	41	282	6811	HiC_scaffold_7.g14351.m1,HiC_scaffold_7.g14054.m1,HiC_scaffold_7.g14459.m1,HiC_scaffold_3.g05562.m1,HiC_scaffold_1.g01011.m1,HiC_scaffold_4.g07617.m1,
Biological process	negative regulation of nuclear division	GO:0051784	8	0.00632917	3.53451	6	41	282	6811	HiC_scaffold_1.g00334.m1,HiC_scaffold_7.g14939.m1,HiC_scaffold_2.g03571.m1,HiC_scaffold_6.g10997.m1,HiC_scaffold_1.g00389.m1,HiC_scaffold_1.g01301.m1,
Biological process	regulation of tumor necrosis factor superfamily cytokine production	GO:1903555	8	0.00632917	3.53451	6	41	282	6811	HiC_scaffold_4.g06965.m1,HiC_scaffold_3.g05562.m1,HiC_scaffold_4.g07470.m1,HiC_scaffold_1.g01528.m1,HiC_scaffold_1.g00580.m1,HiC_scaffold_4.g07617.m1,
Biological process	response to amine	GO:0014075	6	0.00632917	3.53451	6	41	282	6811	HiC_scaffold_3.g05309.m1,HiC_scaffold_7.g13636.m1,HiC_scaffold_1.g01528.m1,HiC_scaffold_7.g13229.m1,HiC_scaffold_1.g01938.m1,HiC_scaffold_7.g14861.m1,
Biological process	endocrine pancreas development	GO:0031018	4	0.00632917	3.53451	6	41	282	6811	HiC_scaffold_7.g14879.m1,HiC_scaffold_4.g07087.m1,HiC_scaffold_1.g00668.m1,HiC_scaffold_5.g08593.m1,HiC_scaffold_4.g07470.m1,HiC_scaffold_2.g03828.m1,
Biological process	regulation of tumor necrosis factor production	GO:0032680	9	0.00632917	3.53451	6	41	282	6811	HiC_scaffold_4.g06965.m1,HiC_scaffold_3.g05562.m1,HiC_scaffold_4.g07470.m1,HiC_scaffold_1.g01528.m1,HiC_scaffold_1.g00580.m1,HiC_scaffold_4.g07617.m1,
Biological process	regionalization	GO:0003002	4	0.00636411	1.49753	39	629	282	6811	HiC_scaffold_6.g11745.m1,HiC_scaffold_2.g02832.m2,HiC_scaffold_4.g07843.m1,HiC_scaffold_4.g07087.m1,HiC_scaffold_4.g06965.m1,HiC_scaffold_2.g03895.m1,HiC_scaffold_3.g06342.m1,HiC_scaffold_5.g07955.m1,HiC_scaffold_6.g11346.m1,HiC_scaffold_7.g14054.m1,HiC_scaffold_5.g08593.m1,HiC_scaffold_4.g07703.m1,HiC_scaffold_5.g10187.m1,HiC_scaffold_6.g10823.m1,HiC_scaffold_4.g07005.m1,HiC_scaffold_4.g07470.m1…
Biological process	plasma membrane bounded cell projection organization	GO:0120036	6	0.00659603	1.34906	62	1110	282	6811	HiC_scaffold_4.g07408.m2,HiC_scaffold_2.g02418.m2,HiC_scaffold_4.g07843.m1,HiC_scaffold_2.g04302.m1,HiC_scaffold_4.g07087.m1,HiC_scaffold_4.g06965.m1,HiC_scaffold_4.g07832.m1,HiC_scaffold_1.g02058.m1,HiC_scaffold_1.g00310.m1,HiC_scaffold_3.g05372.m1,HiC_scaffold_4.g07488.m1,HiC_scaffold_7.g14054.m1,HiC_scaffold_2.g04541.m2,HiC_scaffold_6.g12065.m1,HiC_scaffold_4.g07123.m1,HiC_scaffold_5.g08593.m1…
Biological process	cell fate determination	GO:0001709	4	0.00668962	2.10022	14	161	282	6811	HiC_scaffold_6.g11745.m1,HiC_scaffold_4.g07087.m1,HiC_scaffold_5.g07955.m1,HiC_scaffold_7.g14054.m1,HiC_scaffold_5.g08593.m1,HiC_scaffold_4.g07703.m1,HiC_scaffold_6.g10518.m1,HiC_scaffold_3.g04808.m1,HiC_scaffold_6.g10803.m1,HiC_scaffold_3.g05353.m1,HiC_scaffold_4.g07081.m1,HiC_scaffold_3.g06221.m1,HiC_scaffold_5.g09244.m1,HiC_scaffold_6.g10827.m1,
Biological process	regeneration	GO:0031099	4	0.00668962	2.10022	14	161	282	6811	HiC_scaffold_2.g02832.m2,HiC_scaffold_6.g12900.m1,HiC_scaffold_2.g04541.m2,HiC_scaffold_4.g07703.m1,HiC_scaffold_4.g07470.m1,HiC_scaffold_1.g00363.m1,HiC_scaffold_6.g12113.m1,HiC_scaffold_6.g11064.m1,HiC_scaffold_7.g14292.m1,HiC_scaffold_4.g07081.m1,HiC_scaffold_7.g13616.m1,HiC_scaffold_3.g05592.m1,HiC_scaffold_4.g07336.m1,HiC_scaffold_6.g12117.m1,
Biological process	response to toxic substance	GO:0009636	4	0.00684759	1.62957	28	415	282	6811	HiC_scaffold_6.g12830.m1,HiC_scaffold_3.g06443.m1,HiC_scaffold_5.g10024.m1,HiC_scaffold_7.g14101.m1,HiC_scaffold_4.g07087.m1,HiC_scaffold_7.g14351.m1,HiC_scaffold_7.g14054.m1,HiC_scaffold_7.g14459.m1,HiC_scaffold_3.g05309.m1,HiC_scaffold_4.g07005.m1,HiC_scaffold_7.g13845.m1,HiC_scaffold_7.g13636.m1,HiC_scaffold_3.g04808.m1,HiC_scaffold_1.g01924.m1,HiC_scaffold_1.g00363.m1,HiC_scaffold_3.g06599.m1…
Biological process	regulation of cell differentiation	GO:0045595	5	0.00699918	1.37314	56	985	282	6811	HiC_scaffold_4.g07408.m2,HiC_scaffold_2.g02832.m2,HiC_scaffold_4.g07087.m1,HiC_scaffold_4.g06965.m1,HiC_scaffold_1.g00310.m1,HiC_scaffold_2.g03895.m1,HiC_scaffold_4.g07488.m1,HiC_scaffold_5.g07955.m1,HiC_scaffold_5.g09587.m1,HiC_scaffold_7.g14054.m1,HiC_scaffold_6.g12065.m1,HiC_scaffold_4.g07123.m1,HiC_scaffold_5.g08593.m1,HiC_scaffold_1.g00853.m1,HiC_scaffold_2.g03237.m1,HiC_scaffold_5.g09329.m1…
Biological process	myofibril assembly	GO:0030239	9	0.00704135	2.61894	9	83	282	6811	HiC_scaffold_2.g02832.m2,HiC_scaffold_7.g14351.m1,HiC_scaffold_7.g14459.m1,HiC_scaffold_1.g01528.m1,HiC_scaffold_1.g01011.m1,HiC_scaffold_7.g13125.m1,HiC_scaffold_6.g12534.m1,HiC_scaffold_4.g06996.m1,HiC_scaffold_4.g06998.m1,
Biological process	cell fate commitment involved in pattern specification	GO:0060581	5	0.00713382	3.45035	6	42	282	6811	HiC_scaffold_4.g07087.m1,HiC_scaffold_5.g08593.m1,HiC_scaffold_4.g07470.m1,HiC_scaffold_3.g04808.m1,HiC_scaffold_6.g10803.m1,HiC_scaffold_3.g06221.m1,
Biological process	tumor necrosis factor superfamily cytokine production	GO:0071706	7	0.00713382	3.45035	6	42	282	6811	HiC_scaffold_4.g06965.m1,HiC_scaffold_3.g05562.m1,HiC_scaffold_4.g07470.m1,HiC_scaffold_1.g01528.m1,HiC_scaffold_1.g00580.m1,HiC_scaffold_4.g07617.m1,
Biological process	tumor necrosis factor production	GO:0032640	8	0.00713382	3.45035	6	42	282	6811	HiC_scaffold_4.g06965.m1,HiC_scaffold_3.g05562.m1,HiC_scaffold_4.g07470.m1,HiC_scaffold_1.g01528.m1,HiC_scaffold_1.g00580.m1,HiC_scaffold_4.g07617.m1,
Biological process	brain morphogenesis	GO:0048854	5	0.00714234	4.02541	5	30	282	6811	HiC_scaffold_4.g07087.m1,HiC_scaffold_5.g07955.m1,HiC_scaffold_7.g14054.m1,HiC_scaffold_4.g07470.m1,HiC_scaffold_4.g07585.m1,
Biological process	mesenchymal cell differentiation	GO:0048762	5	0.00758114	2.43964	10	99	282	6811	HiC_scaffold_4.g07408.m2,HiC_scaffold_4.g07087.m1,HiC_scaffold_7.g14054.m1,HiC_scaffold_4.g07005.m1,HiC_scaffold_4.g07470.m1,HiC_scaffold_1.g01528.m1,HiC_scaffold_5.g08574.m1,HiC_scaffold_7.g14292.m1,HiC_scaffold_4.g07081.m1,HiC_scaffold_3.g05592.m1,
Biological process	spinal cord development	GO:0021510	5	0.00760875	2.58777	9	84	282	6811	HiC_scaffold_4.g07408.m2,HiC_scaffold_2.g02832.m2,HiC_scaffold_4.g07087.m1,HiC_scaffold_3.g05372.m1,HiC_scaffold_5.g07955.m1,HiC_scaffold_5.g08593.m1,HiC_scaffold_7.g14292.m1,HiC_scaffold_1.g01938.m1,HiC_scaffold_3.g05592.m1,
Biological process	peptidyl-serine phosphorylation	GO:0018105	9	0.00769247	2.13593	13	147	282	6811	HiC_scaffold_7.g14879.m1,HiC_scaffold_3.g06342.m1,HiC_scaffold_1.g00668.m1,HiC_scaffold_4.g07123.m1,HiC_scaffold_3.g05562.m1,HiC_scaffold_4.g07470.m1,HiC_scaffold_6.g11064.m1,HiC_scaffold_7.g13125.m1,HiC_scaffold_6.g12151.m1,HiC_scaffold_5.g09244.m1,HiC_scaffold_6.g12534.m1,HiC_scaffold_4.g06996.m1,HiC_scaffold_7.g14976.m1,
Biological process	cell projection organization	GO:0030030	5	0.00772681	1.3394	62	1118	282	6811	HiC_scaffold_4.g07408.m2,HiC_scaffold_2.g02418.m2,HiC_scaffold_4.g07843.m1,HiC_scaffold_2.g04302.m1,HiC_scaffold_4.g07087.m1,HiC_scaffold_4.g06965.m1,HiC_scaffold_4.g07832.m1,HiC_scaffold_1.g02058.m1,HiC_scaffold_1.g00310.m1,HiC_scaffold_3.g05372.m1,HiC_scaffold_4.g07488.m1,HiC_scaffold_7.g14054.m1,HiC_scaffold_2.g04541.m2,HiC_scaffold_6.g12065.m1,HiC_scaffold_4.g07123.m1,HiC_scaffold_5.g08593.m1…
Biological process	eye-antennal disc development	GO:0035214	6	0.00788623	3.01906	7	56	282	6811	HiC_scaffold_4.g07087.m1,HiC_scaffold_4.g07295.m1,HiC_scaffold_4.g07585.m1,HiC_scaffold_4.g07081.m1,HiC_scaffold_2.g03828.m1,HiC_scaffold_6.g12443.m1,HiC_scaffold_2.g04168.m1,
Biological process	response to fatty acid	GO:0070542	6	0.00800997	3.37011	6	43	282	6811	HiC_scaffold_6.g12830.m1,HiC_scaffold_4.g07087.m1,HiC_scaffold_6.g11098.m2,HiC_scaffold_3.g06415.m1,HiC_scaffold_3.g06414.m1,HiC_scaffold_4.g07617.m1,
Biological process	forebrain neuron differentiation	GO:0021879	7	0.00800997	3.37011	6	43	282	6811	HiC_scaffold_4.g07087.m1,HiC_scaffold_5.g07955.m1,HiC_scaffold_4.g07005.m1,HiC_scaffold_4.g07470.m1,HiC_scaffold_4.g07820.m1,HiC_scaffold_2.g03828.m1,
Biological process	cellular response to mechanical stimulus	GO:0071260	6	0.00800997	3.37011	6	43	282	6811	HiC_scaffold_7.g14054.m1,HiC_scaffold_3.g05309.m1,HiC_scaffold_7.g13636.m1,HiC_scaffold_1.g00580.m1,HiC_scaffold_7.g13229.m1,HiC_scaffold_7.g14861.m1,
Biological process	pattern specification process	GO:0007389	3	0.00816575	1.46601	40	659	282	6811	HiC_scaffold_6.g11745.m1,HiC_scaffold_2.g02832.m2,HiC_scaffold_4.g07843.m1,HiC_scaffold_4.g07087.m1,HiC_scaffold_4.g06965.m1,HiC_scaffold_2.g03895.m1,HiC_scaffold_3.g06342.m1,HiC_scaffold_5.g07955.m1,HiC_scaffold_6.g11346.m1,HiC_scaffold_7.g14054.m1,HiC_scaffold_5.g08593.m1,HiC_scaffold_4.g07703.m1,HiC_scaffold_5.g10187.m1,HiC_scaffold_6.g10823.m1,HiC_scaffold_4.g07005.m1,HiC_scaffold_4.g07470.m1…
Biological process	female pregnancy	GO:0007565	4	0.00821044	2.55732	9	85	282	6811	HiC_scaffold_3.g05309.m1,HiC_scaffold_7.g13636.m1,HiC_scaffold_1.g00363.m1,HiC_scaffold_6.g12113.m1,HiC_scaffold_7.g13229.m1,HiC_scaffold_5.g09244.m1,HiC_scaffold_4.g07617.m1,HiC_scaffold_6.g12117.m1,HiC_scaffold_7.g14861.m1,
Biological process	cranial nerve development	GO:0021545	5	0.00823407	3.89556	5	31	282	6811	HiC_scaffold_4.g07408.m2,HiC_scaffold_3.g05372.m1,HiC_scaffold_7.g14054.m1,HiC_scaffold_6.g10823.m1,HiC_scaffold_6.g10827.m1,
Biological process	neurotransmitter metabolic process	GO:0042133	5	0.00864199	2.72141	8	71	282	6811	HiC_scaffold_3.g05301.m2,HiC_scaffold_2.g03928.m1,HiC_scaffold_7.g13843.m1,HiC_scaffold_7.g13845.m1,HiC_scaffold_3.g05731.m1,HiC_scaffold_1.g01938.m1,HiC_scaffold_3.g05790.m1,HiC_scaffold_6.g12534.m1,
Biological process	response to xenobiotic stimulus	GO:0009410	4	0.00877968	1.35797	56	996	282	6811	HiC_scaffold_6.g12830.m1,HiC_scaffold_6.g11745.m1,HiC_scaffold_3.g05301.m2,HiC_scaffold_2.g02832.m2,HiC_scaffold_5.g10024.m1,HiC_scaffold_7.g14879.m1,HiC_scaffold_4.g07087.m1,HiC_scaffold_4.g06965.m1,HiC_scaffold_6.g12900.m1,HiC_scaffold_5.g08098.m1,HiC_scaffold_1.g00668.m1,HiC_scaffold_7.g14351.m1,HiC_scaffold_7.g14054.m1,HiC_scaffold_1.g00853.m1,HiC_scaffold_7.g14459.m1,HiC_scaffold_3.g05309.m1…
Biological process	wound healing	GO:0042060	5	0.00880814	1.80668	19	254	282	6811	HiC_scaffold_2.g02946.m1,HiC_scaffold_2.g02832.m2,HiC_scaffold_4.g06965.m1,HiC_scaffold_2.g04541.m2,HiC_scaffold_5.g09329.m1,HiC_scaffold_4.g07703.m1,HiC_scaffold_2.g03072.m1,HiC_scaffold_3.g05562.m1,HiC_scaffold_4.g07470.m1,HiC_scaffold_2.g02947.m1,HiC_scaffold_2.g03235.m1,HiC_scaffold_2.g03004.m1,HiC_scaffold_3.g05353.m1,HiC_scaffold_1.g01528.m1,HiC_scaffold_6.g12113.m1,HiC_scaffold_7.g14292.m1…
Biological process	reproductive behavior	GO:0019098	4	0.00916904	1.7996	19	255	282	6811	HiC_scaffold_2.g04302.m1,HiC_scaffold_1.g02058.m1,HiC_scaffold_6.g11102.m1,HiC_scaffold_4.g07295.m1,HiC_scaffold_7.g14843.m1,HiC_scaffold_1.g02059.m1,HiC_scaffold_2.g03094.m1,HiC_scaffold_3.g04808.m1,HiC_scaffold_6.g12687.m1,HiC_scaffold_6.g10781.m1,HiC_scaffold_3.g06415.m1,HiC_scaffold_6.g12686.m1,HiC_scaffold_2.g04607.m1,HiC_scaffold_7.g14082.m1,HiC_scaffold_4.g07290.m2,HiC_scaffold_7.g14642.m1…
Biological process	multi-multicellular organism process	GO:0044706	3	0.00932498	2.16291	12	134	282	6811	HiC_scaffold_1.g02058.m1,HiC_scaffold_3.g05309.m1,HiC_scaffold_7.g13636.m1,HiC_scaffold_1.g02059.m1,HiC_scaffold_1.g00363.m1,HiC_scaffold_6.g12113.m1,HiC_scaffold_7.g13229.m1,HiC_scaffold_7.g14082.m1,HiC_scaffold_5.g09244.m1,HiC_scaffold_4.g07617.m1,HiC_scaffold_6.g12117.m1,HiC_scaffold_7.g14861.m1,
Biological process	organic hydroxy compound transport	GO:0015850	6	0.00932498	2.16291	12	134	282	6811	HiC_scaffold_7.g13898.m1,HiC_scaffold_7.g14879.m1,HiC_scaffold_5.g08098.m1,HiC_scaffold_1.g00668.m1,HiC_scaffold_7.g13958.m2,HiC_scaffold_7.g13551.m1,HiC_scaffold_1.g02197.m1,HiC_scaffold_7.g13435.m1,HiC_scaffold_7.g13616.m1,HiC_scaffold_4.g06825.m1,HiC_scaffold_7.g13082.m1,HiC_scaffold_7.g13953.m1,
Biological process	multicellular organismal-level water homeostasis	GO:0050891	5	0.00943633	3.77383	5	32	282	6811	HiC_scaffold_6.g11098.m2,HiC_scaffold_2.g03119.m1,HiC_scaffold_3.g06415.m1,HiC_scaffold_4.g07058.m1,HiC_scaffold_3.g06414.m1,
Biological process	positive regulation of osteoblast differentiation	GO:0045669	7	0.00943633	3.77383	5	32	282	6811	HiC_scaffold_1.g00853.m1,HiC_scaffold_4.g07703.m1,HiC_scaffold_6.g12113.m1,HiC_scaffold_4.g07081.m1,HiC_scaffold_6.g12117.m1,
Biological process	segmentation	GO:0035282	5	0.00945115	1.76295	20	274	282	6811	HiC_scaffold_4.g07843.m1,HiC_scaffold_4.g06965.m1,HiC_scaffold_3.g06342.m1,HiC_scaffold_6.g11346.m1,HiC_scaffold_5.g10187.m1,HiC_scaffold_4.g07470.m1,HiC_scaffold_6.g10811.m1,HiC_scaffold_3.g04808.m1,HiC_scaffold_3.g05353.m1,HiC_scaffold_1.g01528.m1,HiC_scaffold_7.g14292.m1,HiC_scaffold_4.g07081.m1,HiC_scaffold_3.g05592.m1,HiC_scaffold_2.g03255.m2,HiC_scaffold_4.g07303.m2,HiC_scaffold_6.g12534.m1…
Biological process	regulation of mitotic sister chromatid segregation	GO:0033047	9	0.00953327	2.91495	7	58	282	6811	HiC_scaffold_1.g00334.m1,HiC_scaffold_4.g07830.m2,HiC_scaffold_7.g14939.m1,HiC_scaffold_2.g03571.m1,HiC_scaffold_6.g10997.m1,HiC_scaffold_1.g00389.m1,HiC_scaffold_1.g01301.m1,
Biological process	system development	GO:0048731	4	0.00955547	1.17445	131	2694	282	6811	HiC_scaffold_4.g07408.m2,HiC_scaffold_6.g12830.m1,HiC_scaffold_4.g06839.m1,HiC_scaffold_2.g02946.m1,HiC_scaffold_2.g03549.m1,HiC_scaffold_2.g02418.m2,HiC_scaffold_2.g02832.m2,HiC_scaffold_7.g14686.m1,HiC_scaffold_4.g07843.m1,HiC_scaffold_2.g04302.m1,HiC_scaffold_7.g14879.m1,HiC_scaffold_4.g07087.m1,HiC_scaffold_4.g06965.m1,HiC_scaffold_4.g07832.m1,HiC_scaffold_1.g00310.m1,HiC_scaffold_2.g03895.m1…
Biological process	actomyosin structure organization	GO:0031032	8	0.00961697	2.01271	14	168	282	6811	HiC_scaffold_2.g02832.m2,HiC_scaffold_2.g04302.m1,HiC_scaffold_7.g14351.m1,HiC_scaffold_6.g10661.m1,HiC_scaffold_7.g14459.m1,HiC_scaffold_3.g05562.m1,HiC_scaffold_6.g10518.m1,HiC_scaffold_1.g01528.m1,HiC_scaffold_1.g01011.m1,HiC_scaffold_7.g13125.m1,HiC_scaffold_7.g14082.m1,HiC_scaffold_6.g12534.m1,HiC_scaffold_4.g06996.m1,HiC_scaffold_4.g06998.m1,
Biological process	negative regulation of cysteine-type endopeptidase activity	GO:2000117	11	0.00999012	3.22033	6	45	282	6811	HiC_scaffold_7.g14351.m1,HiC_scaffold_7.g14054.m1,HiC_scaffold_7.g14459.m1,HiC_scaffold_3.g05562.m1,HiC_scaffold_1.g01011.m1,HiC_scaffold_4.g07617.m1,
Biological process	motor neuron axon guidance	GO:0008045	10	0.0102339	2.47014	9	88	282	6811	HiC_scaffold_5.g08593.m1,HiC_scaffold_1.g00363.m1,HiC_scaffold_6.g12113.m1,HiC_scaffold_7.g13787.m1,HiC_scaffold_6.g10827.m1,HiC_scaffold_6.g12117.m1,HiC_scaffold_5.g08683.m1,HiC_scaffold_7.g14184.m1,HiC_scaffold_7.g13558.m1,
Biological process	calcium ion homeostasis	GO:0055074	6	0.010242	1.89431	16	204	282	6811	HiC_scaffold_2.g02832.m2,HiC_scaffold_7.g14879.m1,HiC_scaffold_4.g06965.m1,HiC_scaffold_3.g06342.m1,HiC_scaffold_1.g00668.m1,HiC_scaffold_1.g00853.m1,HiC_scaffold_6.g10823.m1,HiC_scaffold_4.g07470.m1,HiC_scaffold_1.g00363.m1,HiC_scaffold_6.g11098.m2,HiC_scaffold_4.g06982.m2,HiC_scaffold_6.g12893.m1,HiC_scaffold_1.g01938.m1,HiC_scaffold_7.g14082.m1,HiC_scaffold_7.g14976.m1,HiC_scaffold_1.g01170.m1,
Biological process	positive regulation of developmental process	GO:0051094	5	0.0103785	1.40103	46	793	282	6811	HiC_scaffold_4.g07408.m2,HiC_scaffold_2.g02832.m2,HiC_scaffold_7.g14879.m1,HiC_scaffold_4.g07087.m1,HiC_scaffold_4.g06965.m1,HiC_scaffold_5.g07955.m1,HiC_scaffold_1.g00668.m1,HiC_scaffold_5.g09587.m1,HiC_scaffold_7.g14054.m1,HiC_scaffold_4.g07123.m1,HiC_scaffold_5.g08593.m1,HiC_scaffold_1.g00853.m1,HiC_scaffold_4.g07703.m1,HiC_scaffold_5.g10187.m1,HiC_scaffold_3.g05562.m1,HiC_scaffold_4.g07470.m1…
Biological process	regulation of biological quality	GO:0065008	3	0.0109033	1.20372	108	2167	282	6811	HiC_scaffold_4.g07408.m2,HiC_scaffold_6.g12830.m1,HiC_scaffold_6.g11745.m1,HiC_scaffold_3.g05301.m2,HiC_scaffold_2.g02946.m1,HiC_scaffold_2.g03549.m1,HiC_scaffold_4.g07534.m1,HiC_scaffold_2.g02832.m2,HiC_scaffold_4.g07317.m1,HiC_scaffold_4.g07535.m1,HiC_scaffold_6.g12831.m1,HiC_scaffold_2.g03928.m1,HiC_scaffold_2.g04302.m1,HiC_scaffold_1.g00334.m1,HiC_scaffold_7.g14879.m1,HiC_scaffold_4.g07087.m1…
Biological process	response to peptide	GO:1901652	6	0.0109497	1.6421	24	353	282	6811	HiC_scaffold_6.g12830.m1,HiC_scaffold_7.g14879.m1,HiC_scaffold_4.g07087.m1,HiC_scaffold_4.g06965.m1,HiC_scaffold_5.g10287.m1,HiC_scaffold_1.g00668.m1,HiC_scaffold_4.g07372.m1,HiC_scaffold_3.g05309.m1,HiC_scaffold_7.g13845.m1,HiC_scaffold_7.g13636.m1,HiC_scaffold_6.g10868.m1,HiC_scaffold_1.g00363.m1,HiC_scaffold_6.g11098.m2,HiC_scaffold_3.g06599.m1,HiC_scaffold_2.g03119.m1,HiC_scaffold_6.g11064.m1…
Biological process	blastoderm segmentation	GO:0007350	6	0.0109758	1.92706	15	188	282	6811	HiC_scaffold_4.g07843.m1,HiC_scaffold_6.g11346.m1,HiC_scaffold_5.g10187.m1,HiC_scaffold_4.g07470.m1,HiC_scaffold_6.g10811.m1,HiC_scaffold_3.g04808.m1,HiC_scaffold_3.g05353.m1,HiC_scaffold_1.g01528.m1,HiC_scaffold_7.g14292.m1,HiC_scaffold_3.g05592.m1,HiC_scaffold_2.g03255.m2,HiC_scaffold_6.g12534.m1,HiC_scaffold_2.g04168.m1,HiC_scaffold_6.g10818.m1,HiC_scaffold_6.g10827.m1,
Biological process	protein autophosphorylation	GO:0046777	8	0.0112845	2.19568	11	121	282	6811	HiC_scaffold_7.g14879.m1,HiC_scaffold_1.g00668.m1,HiC_scaffold_4.g07123.m1,HiC_scaffold_4.g07830.m2,HiC_scaffold_6.g10868.m1,HiC_scaffold_1.g00363.m1,HiC_scaffold_6.g12113.m1,HiC_scaffold_7.g13125.m1,HiC_scaffold_6.g12151.m1,HiC_scaffold_5.g09244.m1,HiC_scaffold_6.g12117.m1,
Biological process	skeletal muscle tissue development	GO:0007519	6	0.011307	2.30024	10	105	282	6811	HiC_scaffold_4.g07408.m2,HiC_scaffold_2.g02832.m2,HiC_scaffold_7.g14054.m1,HiC_scaffold_3.g05309.m1,HiC_scaffold_7.g13636.m1,HiC_scaffold_4.g06936.m1,HiC_scaffold_7.g14292.m1,HiC_scaffold_7.g13229.m1,HiC_scaffold_3.g05592.m1,HiC_scaffold_7.g14861.m1,
Biological process	gland development	GO:0048732	5	0.0115409	1.56544	28	432	282	6811	HiC_scaffold_2.g02832.m2,HiC_scaffold_7.g14879.m1,HiC_scaffold_4.g07087.m1,HiC_scaffold_1.g00668.m1,HiC_scaffold_7.g14054.m1,HiC_scaffold_4.g07703.m1,HiC_scaffold_6.g10823.m1,HiC_scaffold_3.g05562.m1,HiC_scaffold_4.g07005.m1,HiC_scaffold_4.g07470.m1,HiC_scaffold_6.g10868.m1,HiC_scaffold_4.g07820.m1,HiC_scaffold_6.g10811.m1,HiC_scaffold_4.g06936.m1,HiC_scaffold_1.g00363.m1,HiC_scaffold_6.g12113.m1…
Biological process	animal organ development	GO:0048513	4	0.011567	1.20648	105	2102	282	6811	HiC_scaffold_4.g07408.m2,HiC_scaffold_6.g12830.m1,HiC_scaffold_4.g06839.m1,HiC_scaffold_2.g02946.m1,HiC_scaffold_2.g02832.m2,HiC_scaffold_7.g14686.m1,HiC_scaffold_7.g14879.m1,HiC_scaffold_4.g07087.m1,HiC_scaffold_4.g06965.m1,HiC_scaffold_4.g07832.m1,HiC_scaffold_1.g00310.m1,HiC_scaffold_2.g03895.m1,HiC_scaffold_6.g12900.m1,HiC_scaffold_3.g06342.m1,HiC_scaffold_3.g05372.m1,HiC_scaffold_5.g07955.m1…
Biological process	obsolete divalent inorganic cation homeostasis	GO:0072507	0	0.011682	1.86686	16	207	282	6811	HiC_scaffold_2.g02832.m2,HiC_scaffold_7.g14879.m1,HiC_scaffold_4.g06965.m1,HiC_scaffold_3.g06342.m1,HiC_scaffold_1.g00668.m1,HiC_scaffold_1.g00853.m1,HiC_scaffold_6.g10823.m1,HiC_scaffold_4.g07470.m1,HiC_scaffold_1.g00363.m1,HiC_scaffold_6.g11098.m2,HiC_scaffold_4.g06982.m2,HiC_scaffold_6.g12893.m1,HiC_scaffold_1.g01938.m1,HiC_scaffold_7.g14082.m1,HiC_scaffold_7.g14976.m1,HiC_scaffold_1.g01170.m1,
Biological process	axon development	GO:0061564	8	0.0118214	1.49818	33	532	282	6811	HiC_scaffold_4.g07408.m2,HiC_scaffold_2.g02418.m2,HiC_scaffold_4.g07843.m1,HiC_scaffold_2.g04302.m1,HiC_scaffold_4.g07087.m1,HiC_scaffold_3.g05372.m1,HiC_scaffold_7.g14054.m1,HiC_scaffold_2.g04541.m2,HiC_scaffold_6.g12065.m1,HiC_scaffold_5.g08593.m1,HiC_scaffold_4.g07481.m3,HiC_scaffold_4.g07703.m1,HiC_scaffold_4.g07005.m1,HiC_scaffold_4.g07470.m1,HiC_scaffold_7.g14074.m1,HiC_scaffold_2.g02550.m1…
Biological process	cell-cell adhesion	GO:0098609	4	0.0118349	1.72518	20	280	282	6811	HiC_scaffold_2.g03549.m1,HiC_scaffold_5.g10024.m1,HiC_scaffold_4.g06965.m1,HiC_scaffold_4.g07481.m3,HiC_scaffold_4.g07703.m1,HiC_scaffold_4.g07470.m1,HiC_scaffold_2.g03094.m1,HiC_scaffold_2.g02550.m1,HiC_scaffold_3.g04808.m1,HiC_scaffold_2.g03991.m1,HiC_scaffold_3.g05353.m1,HiC_scaffold_4.g07081.m1,HiC_scaffold_7.g13787.m1,HiC_scaffold_6.g12534.m1,HiC_scaffold_6.g11056.m1,HiC_scaffold_2.g02744.m1…
Biological process	nucleosome organization	GO:0034728	7	0.011895	2.57626	8	75	282	6811	HiC_scaffold_4.g06965.m1,HiC_scaffold_5.g09322.m1,HiC_scaffold_5.g09329.m1,HiC_scaffold_4.g07830.m2,HiC_scaffold_1.g01756.m1,HiC_scaffold_5.g09327.m1,HiC_scaffold_5.g09336.m1,HiC_scaffold_3.g06333.m1,
Biological process	cell adhesion	GO:0007155	3	0.0120031	1.54619	29	453	282	6811	HiC_scaffold_2.g03549.m1,HiC_scaffold_5.g10024.m1,HiC_scaffold_4.g07087.m1,HiC_scaffold_4.g06965.m1,HiC_scaffold_2.g04541.m2,HiC_scaffold_4.g07481.m3,HiC_scaffold_2.g03237.m1,HiC_scaffold_4.g07703.m1,HiC_scaffold_4.g07470.m1,HiC_scaffold_2.g04479.m1,HiC_scaffold_2.g03094.m1,HiC_scaffold_2.g02550.m1,HiC_scaffold_3.g04808.m1,HiC_scaffold_1.g00363.m1,HiC_scaffold_2.g03991.m1,HiC_scaffold_3.g05353.m1…
Biological process	mesenchymal cell development	GO:0014031	5	0.0121926	3.55184	5	34	282	6811	HiC_scaffold_4.g07408.m2,HiC_scaffold_4.g07087.m1,HiC_scaffold_7.g14292.m1,HiC_scaffold_4.g07081.m1,HiC_scaffold_3.g05592.m1,
Biological process	neural crest cell development	GO:0014032	6	0.0121926	3.55184	5	34	282	6811	HiC_scaffold_4.g07408.m2,HiC_scaffold_4.g07087.m1,HiC_scaffold_7.g14292.m1,HiC_scaffold_4.g07081.m1,HiC_scaffold_3.g05592.m1,
Biological process	protein localization to synapse	GO:0035418	7	0.0122959	3.0833	6	47	282	6811	HiC_scaffold_5.g08098.m1,HiC_scaffold_4.g07703.m1,HiC_scaffold_4.g07470.m1,HiC_scaffold_6.g12836.m1,HiC_scaffold_1.g01938.m1,HiC_scaffold_4.g07617.m1,
Biological process	microtubule cytoskeleton organization	GO:0000226	7	0.0123486	1.54278	29	454	282	6811	HiC_scaffold_5.g10024.m1,HiC_scaffold_4.g07843.m1,HiC_scaffold_1.g00334.m1,HiC_scaffold_4.g07087.m1,HiC_scaffold_1.g02058.m1,HiC_scaffold_6.g11346.m1,HiC_scaffold_6.g10661.m1,HiC_scaffold_4.g07481.m3,HiC_scaffold_6.g10518.m1,HiC_scaffold_7.g13822.m1,HiC_scaffold_1.g02059.m1,HiC_scaffold_2.g02550.m1,HiC_scaffold_3.g04808.m1,HiC_scaffold_3.g05353.m1,HiC_scaffold_6.g11064.m1,HiC_scaffold_1.g00580.m1…
Biological process	peptidyl-serine modification	GO:0018209	8	0.0123705	2.01271	13	156	282	6811	HiC_scaffold_7.g14879.m1,HiC_scaffold_3.g06342.m1,HiC_scaffold_1.g00668.m1,HiC_scaffold_4.g07123.m1,HiC_scaffold_3.g05562.m1,HiC_scaffold_4.g07470.m1,HiC_scaffold_6.g11064.m1,HiC_scaffold_7.g13125.m1,HiC_scaffold_6.g12151.m1,HiC_scaffold_5.g09244.m1,HiC_scaffold_6.g12534.m1,HiC_scaffold_4.g06996.m1,HiC_scaffold_7.g14976.m1,
Biological process	neuron projection guidance	GO:0097485	8	0.012465	1.6237	24	357	282	6811	HiC_scaffold_4.g07408.m2,HiC_scaffold_4.g07843.m1,HiC_scaffold_4.g07087.m1,HiC_scaffold_3.g05372.m1,HiC_scaffold_5.g08593.m1,HiC_scaffold_4.g07481.m3,HiC_scaffold_4.g07703.m1,HiC_scaffold_4.g07005.m1,HiC_scaffold_4.g07470.m1,HiC_scaffold_7.g14074.m1,HiC_scaffold_2.g02550.m1,HiC_scaffold_1.g00363.m1,HiC_scaffold_1.g01528.m1,HiC_scaffold_6.g12113.m1,HiC_scaffold_2.g03509.m1,HiC_scaffold_2.g03828.m1…
Biological process	embryonic pattern specification	GO:0009880	4	0.0127504	1.80878	17	227	282	6811	HiC_scaffold_4.g07843.m1,HiC_scaffold_6.g11346.m1,HiC_scaffold_7.g14054.m1,HiC_scaffold_4.g07703.m1,HiC_scaffold_5.g10187.m1,HiC_scaffold_4.g07470.m1,HiC_scaffold_6.g10811.m1,HiC_scaffold_3.g04808.m1,HiC_scaffold_3.g05353.m1,HiC_scaffold_1.g01528.m1,HiC_scaffold_7.g14292.m1,HiC_scaffold_3.g05592.m1,HiC_scaffold_2.g03255.m2,HiC_scaffold_6.g12534.m1,HiC_scaffold_2.g04168.m1,HiC_scaffold_6.g10818.m1…
Biological process	cellular response to acid chemical	GO:0071229	5	0.0128153	2.25724	10	107	282	6811	HiC_scaffold_2.g02832.m2,HiC_scaffold_4.g07087.m1,HiC_scaffold_7.g14054.m1,HiC_scaffold_4.g07703.m1,HiC_scaffold_4.g07470.m1,HiC_scaffold_1.g00363.m1,HiC_scaffold_6.g11098.m2,HiC_scaffold_1.g01938.m1,HiC_scaffold_4.g07617.m1,HiC_scaffold_6.g10827.m1,
Biological process	humoral immune response	GO:0006959	4	0.0128153	2.25724	10	107	282	6811	HiC_scaffold_4.g06965.m1,HiC_scaffold_7.g14054.m1,HiC_scaffold_2.g03072.m1,HiC_scaffold_2.g03571.m1,HiC_scaffold_2.g03235.m1,HiC_scaffold_2.g03004.m1,HiC_scaffold_1.g00363.m1,HiC_scaffold_7.g13616.m1,HiC_scaffold_6.g10997.m1,HiC_scaffold_1.g00389.m1,
Biological process	stem cell differentiation	GO:0048863	5	0.0131476	1.88691	15	192	282	6811	HiC_scaffold_4.g07408.m2,HiC_scaffold_4.g07087.m1,HiC_scaffold_5.g07955.m1,HiC_scaffold_7.g14054.m1,HiC_scaffold_5.g08593.m1,HiC_scaffold_4.g07703.m1,HiC_scaffold_4.g07830.m2,HiC_scaffold_6.g10811.m1,HiC_scaffold_3.g06048.m1,HiC_scaffold_6.g10803.m1,HiC_scaffold_7.g14292.m1,HiC_scaffold_4.g07081.m1,HiC_scaffold_3.g05592.m1,HiC_scaffold_6.g10814.m1,HiC_scaffold_6.g10818.m1,
Biological process	cilium movement	GO:0003341	5	0.0134896	2.36274	9	92	282	6811	HiC_scaffold_1.g02058.m1,HiC_scaffold_7.g13822.m1,HiC_scaffold_1.g02059.m1,HiC_scaffold_2.g03119.m1,HiC_scaffold_7.g14082.m1,HiC_scaffold_2.g02649.m1,HiC_scaffold_4.g07510.m1,HiC_scaffold_6.g11266.m1,HiC_scaffold_4.g07649.m1,
Biological process	telomere maintenance via telomere lengthening	GO:0010833	9	0.0135788	3.01906	6	48	282	6811	HiC_scaffold_6.g11745.m1,HiC_scaffold_7.g14240.m1,HiC_scaffold_1.g01924.m1,HiC_scaffold_6.g11110.m1,HiC_scaffold_5.g09244.m1,HiC_scaffold_6.g12534.m1,
Biological process	response to monosaccharide	GO:0034284	6	0.0136594	1.98723	13	158	282	6811	HiC_scaffold_6.g12830.m1,HiC_scaffold_7.g14879.m1,HiC_scaffold_4.g07087.m1,HiC_scaffold_4.g06965.m1,HiC_scaffold_1.g00668.m1,HiC_scaffold_7.g14054.m1,HiC_scaffold_3.g05309.m1,HiC_scaffold_3.g05562.m1,HiC_scaffold_7.g13636.m1,HiC_scaffold_6.g11098.m2,HiC_scaffold_5.g08574.m1,HiC_scaffold_7.g13229.m1,HiC_scaffold_7.g14861.m1,
Biological process	negative regulation of neuron differentiation	GO:0045665	7	0.0136594	1.98723	13	158	282	6811	HiC_scaffold_4.g07408.m2,HiC_scaffold_4.g07087.m1,HiC_scaffold_4.g07488.m1,HiC_scaffold_5.g08593.m1,HiC_scaffold_2.g03237.m1,HiC_scaffold_4.g07470.m1,HiC_scaffold_2.g04479.m1,HiC_scaffold_2.g02550.m1,HiC_scaffold_6.g11098.m2,HiC_scaffold_1.g01528.m1,HiC_scaffold_2.g04524.m2,HiC_scaffold_4.g07081.m1,HiC_scaffold_6.g10827.m1,
Biological process	behavior	GO:0007610	3	0.0137742	1.35063	51	912	282	6811	HiC_scaffold_4.g07500.m1,HiC_scaffold_4.g06839.m1,HiC_scaffold_2.g02832.m2,HiC_scaffold_3.g06443.m1,HiC_scaffold_7.g14101.m1,HiC_scaffold_2.g04302.m1,HiC_scaffold_4.g07087.m1,HiC_scaffold_4.g07832.m1,HiC_scaffold_1.g02058.m1,HiC_scaffold_6.g11102.m1,HiC_scaffold_5.g08098.m1,HiC_scaffold_6.g11346.m1,HiC_scaffold_7.g14054.m1,HiC_scaffold_6.g12065.m1,HiC_scaffold_4.g07123.m1,HiC_scaffold_4.g07295.m1…
Biological process	regulation of binding	GO:0051098	4	0.0138192	1.79298	17	229	282	6811	HiC_scaffold_7.g14686.m1,HiC_scaffold_4.g06965.m1,HiC_scaffold_4.g07123.m1,HiC_scaffold_6.g10823.m1,HiC_scaffold_3.g05562.m1,HiC_scaffold_4.g07470.m1,HiC_scaffold_5.g08819.m1,HiC_scaffold_1.g01528.m1,HiC_scaffold_5.g08574.m1,HiC_scaffold_7.g14292.m1,HiC_scaffold_7.g13616.m1,HiC_scaffold_3.g05592.m1,HiC_scaffold_6.g12151.m1,HiC_scaffold_5.g09244.m1,HiC_scaffold_4.g07360.m1,HiC_scaffold_6.g12534.m1…
Biological process	regulation of neurogenesis	GO:0050767	7	0.0138489	1.45157	36	599	282	6811	HiC_scaffold_4.g07408.m2,HiC_scaffold_4.g07087.m1,HiC_scaffold_4.g06965.m1,HiC_scaffold_1.g00310.m1,HiC_scaffold_4.g07488.m1,HiC_scaffold_5.g07955.m1,HiC_scaffold_7.g14054.m1,HiC_scaffold_6.g12065.m1,HiC_scaffold_4.g07123.m1,HiC_scaffold_5.g08593.m1,HiC_scaffold_2.g03237.m1,HiC_scaffold_4.g07703.m1,HiC_scaffold_4.g07470.m1,HiC_scaffold_4.g07820.m1,HiC_scaffold_2.g04479.m1,HiC_scaffold_2.g02550.m1…
Biological process	cellular ketone metabolic process	GO:0042180	4	0.0143878	2.04105	12	142	282	6811	HiC_scaffold_4.g07534.m1,HiC_scaffold_4.g07535.m1,HiC_scaffold_4.g07536.m1,HiC_scaffold_1.g01621.m1,HiC_scaffold_3.g06025.m1,HiC_scaffold_1.g01849.m1,HiC_scaffold_6.g10735.m1,HiC_scaffold_7.g14242.m1,HiC_scaffold_1.g02112.m1,HiC_scaffold_6.g12580.m1,HiC_scaffold_4.g07533.m1,HiC_scaffold_6.g10756.m1,
Biological process	postsynapse organization	GO:0099173	5	0.0144117	2.33734	9	93	282	6811	HiC_scaffold_2.g03549.m1,HiC_scaffold_2.g04302.m1,HiC_scaffold_4.g07703.m1,HiC_scaffold_4.g07470.m1,HiC_scaffold_2.g03094.m1,HiC_scaffold_5.g08574.m1,HiC_scaffold_1.g01938.m1,HiC_scaffold_2.g02805.m1,HiC_scaffold_2.g03556.m1,
Biological process	response to estradiol	GO:0032355	6	0.0144117	2.33734	9	93	282	6811	HiC_scaffold_6.g12830.m1,HiC_scaffold_2.g03237.m1,HiC_scaffold_4.g07470.m1,HiC_scaffold_2.g04479.m1,HiC_scaffold_1.g00363.m1,HiC_scaffold_6.g11064.m1,HiC_scaffold_2.g04524.m2,HiC_scaffold_7.g14082.m1,HiC_scaffold_4.g07617.m1,
Biological process	positive regulation of nervous system development	GO:0051962	7	0.0144282	1.58481	25	381	282	6811	HiC_scaffold_4.g07408.m2,HiC_scaffold_4.g07087.m1,HiC_scaffold_4.g06965.m1,HiC_scaffold_5.g07955.m1,HiC_scaffold_7.g14054.m1,HiC_scaffold_4.g07123.m1,HiC_scaffold_5.g08593.m1,HiC_scaffold_4.g07703.m1,HiC_scaffold_4.g07470.m1,HiC_scaffold_4.g07820.m1,HiC_scaffold_3.g04808.m1,HiC_scaffold_4.g06936.m1,HiC_scaffold_1.g00363.m1,HiC_scaffold_3.g06048.m1,HiC_scaffold_3.g05353.m1,HiC_scaffold_1.g01528.m1…
Biological process	regulation of sister chromatid segregation	GO:0033045	8	0.0148693	2.47718	8	78	282	6811	HiC_scaffold_1.g00334.m1,HiC_scaffold_4.g07830.m2,HiC_scaffold_7.g14939.m1,HiC_scaffold_2.g03571.m1,HiC_scaffold_5.g08819.m1,HiC_scaffold_6.g10997.m1,HiC_scaffold_1.g00389.m1,HiC_scaffold_1.g01301.m1,
Biological process	epithelium development	GO:0060429	5	0.0148996	1.29136	64	1197	282	6811	HiC_scaffold_6.g12830.m1,HiC_scaffold_2.g02946.m1,HiC_scaffold_2.g02832.m2,HiC_scaffold_4.g07317.m1,HiC_scaffold_4.g07087.m1,HiC_scaffold_4.g06965.m1,HiC_scaffold_2.g03895.m1,HiC_scaffold_3.g06342.m1,HiC_scaffold_7.g14351.m1,HiC_scaffold_6.g11346.m1,HiC_scaffold_7.g14054.m1,HiC_scaffold_2.g04541.m2,HiC_scaffold_6.g12065.m1,HiC_scaffold_5.g08593.m1,HiC_scaffold_4.g07295.m1,HiC_scaffold_1.g00853.m1…
Biological process	positive regulation of cell differentiation	GO:0045597	6	0.0149023	1.47326	33	541	282	6811	HiC_scaffold_4.g07408.m2,HiC_scaffold_4.g07087.m1,HiC_scaffold_4.g06965.m1,HiC_scaffold_5.g07955.m1,HiC_scaffold_5.g09587.m1,HiC_scaffold_7.g14054.m1,HiC_scaffold_4.g07123.m1,HiC_scaffold_5.g08593.m1,HiC_scaffold_1.g00853.m1,HiC_scaffold_4.g07703.m1,HiC_scaffold_3.g05562.m1,HiC_scaffold_4.g07470.m1,HiC_scaffold_4.g07820.m1,HiC_scaffold_4.g06936.m1,HiC_scaffold_1.g00363.m1,HiC_scaffold_6.g11098.m2…
Biological process	axonogenesis	GO:0007409	10	0.0154153	1.49149	31	502	282	6811	HiC_scaffold_4.g07408.m2,HiC_scaffold_4.g07843.m1,HiC_scaffold_2.g04302.m1,HiC_scaffold_4.g07087.m1,HiC_scaffold_3.g05372.m1,HiC_scaffold_7.g14054.m1,HiC_scaffold_6.g12065.m1,HiC_scaffold_5.g08593.m1,HiC_scaffold_4.g07481.m3,HiC_scaffold_4.g07703.m1,HiC_scaffold_4.g07005.m1,HiC_scaffold_4.g07470.m1,HiC_scaffold_7.g14074.m1,HiC_scaffold_2.g02550.m1,HiC_scaffold_1.g00363.m1,HiC_scaffold_3.g05353.m1…
Biological process	neurotransmitter biosynthetic process	GO:0042136	6	0.0154492	3.35451	5	36	282	6811	HiC_scaffold_3.g05301.m2,HiC_scaffold_7.g13843.m1,HiC_scaffold_7.g13845.m1,HiC_scaffold_3.g05790.m1,HiC_scaffold_6.g12534.m1,
Biological process	bone mineralization	GO:0030282	6	0.0154492	3.35451	5	36	282	6811	HiC_scaffold_1.g00853.m1,HiC_scaffold_1.g00423.m1,HiC_scaffold_6.g10823.m1,HiC_scaffold_6.g12113.m1,HiC_scaffold_6.g12117.m1,
Biological process	regulation of smooth muscle contraction	GO:0006940	8	0.0154492	3.35451	5	36	282	6811	HiC_scaffold_3.g06342.m1,HiC_scaffold_5.g08098.m1,HiC_scaffold_1.g00363.m1,HiC_scaffold_7.g14082.m1,HiC_scaffold_7.g14976.m1,
Biological process	adenylate cyclase-inhibiting G protein-coupled receptor signaling pathway	GO:0007193	8	0.0154492	3.35451	5	36	282	6811	HiC_scaffold_3.g06443.m1,HiC_scaffold_7.g14101.m1,HiC_scaffold_5.g08098.m1,HiC_scaffold_6.g11098.m2,HiC_scaffold_2.g03119.m1,
Biological process	eye-antennal disc morphogenesis	GO:0007455	7	0.0154492	3.35451	5	36	282	6811	HiC_scaffold_4.g07295.m1,HiC_scaffold_4.g07585.m1,HiC_scaffold_2.g03828.m1,HiC_scaffold_6.g12443.m1,HiC_scaffold_2.g04168.m1,
Biological process	neuron recognition	GO:0008038	4	0.0158204	2.09195	11	127	282	6811	HiC_scaffold_2.g04541.m2,HiC_scaffold_2.g03237.m1,HiC_scaffold_4.g07470.m1,HiC_scaffold_2.g04479.m1,HiC_scaffold_2.g02550.m1,HiC_scaffold_2.g04524.m2,HiC_scaffold_7.g13787.m1,HiC_scaffold_6.g12443.m1,HiC_scaffold_2.g02846.m1,HiC_scaffold_7.g14184.m1,HiC_scaffold_7.g13558.m1,
Biological process	cilium or flagellum-dependent cell motility	GO:0001539	4	0.0159766	2.64168	7	64	282	6811	HiC_scaffold_1.g02058.m1,HiC_scaffold_7.g13822.m1,HiC_scaffold_1.g02059.m1,HiC_scaffold_2.g03119.m1,HiC_scaffold_7.g14082.m1,HiC_scaffold_6.g11266.m1,HiC_scaffold_4.g07649.m1,
Biological process	cilium-dependent cell motility	GO:0060285	5	0.0159766	2.64168	7	64	282	6811	HiC_scaffold_1.g02058.m1,HiC_scaffold_7.g13822.m1,HiC_scaffold_1.g02059.m1,HiC_scaffold_2.g03119.m1,HiC_scaffold_7.g14082.m1,HiC_scaffold_6.g11266.m1,HiC_scaffold_4.g07649.m1,
Biological process	response to peptide hormone	GO:0043434	7	0.0163233	1.64676	21	308	282	6811	HiC_scaffold_6.g12830.m1,HiC_scaffold_7.g14879.m1,HiC_scaffold_4.g07087.m1,HiC_scaffold_4.g06965.m1,HiC_scaffold_1.g00668.m1,HiC_scaffold_4.g07372.m1,HiC_scaffold_3.g05309.m1,HiC_scaffold_7.g13845.m1,HiC_scaffold_7.g13636.m1,HiC_scaffold_6.g10868.m1,HiC_scaffold_1.g00363.m1,HiC_scaffold_6.g11098.m2,HiC_scaffold_3.g06599.m1,HiC_scaffold_2.g03119.m1,HiC_scaffold_6.g11064.m1,HiC_scaffold_7.g13229.m1…
Biological process	multicellular organismal-level chemical homeostasis	GO:0140962	4	0.0164197	2.8983	6	50	282	6811	HiC_scaffold_1.g00363.m1,HiC_scaffold_6.g11098.m2,HiC_scaffold_2.g03119.m1,HiC_scaffold_3.g06415.m1,HiC_scaffold_4.g07058.m1,HiC_scaffold_3.g06414.m1,
Biological process	skeletal muscle organ development	GO:0060538	6	0.0167483	1.99883	12	145	282	6811	HiC_scaffold_4.g07408.m2,HiC_scaffold_2.g02832.m2,HiC_scaffold_7.g14054.m1,HiC_scaffold_3.g05309.m1,HiC_scaffold_4.g07470.m1,HiC_scaffold_7.g13636.m1,HiC_scaffold_4.g06936.m1,HiC_scaffold_7.g14292.m1,HiC_scaffold_7.g13229.m1,HiC_scaffold_3.g05592.m1,HiC_scaffold_5.g08683.m1,HiC_scaffold_7.g14861.m1,
Biological process	axon guidance	GO:0007411	9	0.0172052	1.59628	23	348	282	6811	HiC_scaffold_4.g07408.m2,HiC_scaffold_4.g07843.m1,HiC_scaffold_4.g07087.m1,HiC_scaffold_3.g05372.m1,HiC_scaffold_5.g08593.m1,HiC_scaffold_4.g07481.m3,HiC_scaffold_4.g07703.m1,HiC_scaffold_4.g07005.m1,HiC_scaffold_4.g07470.m1,HiC_scaffold_7.g14074.m1,HiC_scaffold_2.g02550.m1,HiC_scaffold_1.g00363.m1,HiC_scaffold_6.g12113.m1,HiC_scaffold_2.g03509.m1,HiC_scaffold_2.g03828.m1,HiC_scaffold_7.g13787.m1…
Biological process	lung morphogenesis	GO:0060425	5	0.017276	3.26385	5	37	282	6811	HiC_scaffold_4.g07703.m1,HiC_scaffold_4.g07005.m1,HiC_scaffold_2.g03509.m1,HiC_scaffold_6.g10814.m1,HiC_scaffold_6.g12127.m2,
Biological process	neural tube patterning	GO:0021532	5	0.017276	3.26385	5	37	282	6811	HiC_scaffold_4.g07087.m1,HiC_scaffold_7.g14054.m1,HiC_scaffold_7.g14292.m1,HiC_scaffold_3.g05592.m1,HiC_scaffold_2.g04168.m1,
Biological process	regulation of osteoblast differentiation	GO:0045667	6	0.0172925	2.60104	7	65	282	6811	HiC_scaffold_1.g00853.m1,HiC_scaffold_4.g07703.m1,HiC_scaffold_5.g08819.m1,HiC_scaffold_6.g12113.m1,HiC_scaffold_4.g07081.m1,HiC_scaffold_6.g10827.m1,HiC_scaffold_6.g12117.m1,
Biological process	maintenance of protein location in cell	GO:0032507	5	0.0172925	2.60104	7	65	282	6811	HiC_scaffold_7.g14879.m1,HiC_scaffold_1.g00668.m1,HiC_scaffold_6.g10518.m1,HiC_scaffold_7.g14074.m1,HiC_scaffold_2.g02550.m1,HiC_scaffold_6.g11098.m2,HiC_scaffold_1.g00580.m1,
Biological process	regulation of chemotaxis	GO:0050920	6	0.0174575	2.2643	9	96	282	6811	HiC_scaffold_4.g06965.m1,HiC_scaffold_4.g07123.m1,HiC_scaffold_4.g07470.m1,HiC_scaffold_2.g02550.m1,HiC_scaffold_1.g00363.m1,HiC_scaffold_5.g08574.m1,HiC_scaffold_7.g14642.m1,HiC_scaffold_4.g07617.m1,HiC_scaffold_5.g08683.m1,
Biological process	forebrain generation of neurons	GO:0021872	7	0.0179834	2.84147	6	51	282	6811	HiC_scaffold_4.g07087.m1,HiC_scaffold_5.g07955.m1,HiC_scaffold_4.g07005.m1,HiC_scaffold_4.g07470.m1,HiC_scaffold_4.g07820.m1,HiC_scaffold_2.g03828.m1,
Biological process	regulation of cell development	GO:0060284	6	0.017984	1.36198	45	798	282	6811	HiC_scaffold_4.g07408.m2,HiC_scaffold_4.g07087.m1,HiC_scaffold_4.g06965.m1,HiC_scaffold_1.g00310.m1,HiC_scaffold_2.g03895.m1,HiC_scaffold_4.g07488.m1,HiC_scaffold_5.g07955.m1,HiC_scaffold_7.g14054.m1,HiC_scaffold_6.g12065.m1,HiC_scaffold_4.g07123.m1,HiC_scaffold_5.g08593.m1,HiC_scaffold_2.g03237.m1,HiC_scaffold_5.g09329.m1,HiC_scaffold_4.g07703.m1,HiC_scaffold_3.g05562.m1,HiC_scaffold_4.g07470.m1…
Biological process	embryonic organ morphogenesis	GO:0048562	5	0.0183709	1.77266	16	218	282	6811	HiC_scaffold_4.g07087.m1,HiC_scaffold_7.g14351.m1,HiC_scaffold_7.g14054.m1,HiC_scaffold_2.g04541.m2,HiC_scaffold_7.g14459.m1,HiC_scaffold_6.g10823.m1,HiC_scaffold_4.g07470.m1,HiC_scaffold_5.g10112.m1,HiC_scaffold_6.g10811.m1,HiC_scaffold_6.g10803.m1,HiC_scaffold_6.g11110.m1,HiC_scaffold_1.g01011.m1,HiC_scaffold_4.g07081.m1,HiC_scaffold_6.g10814.m1,HiC_scaffold_6.g10818.m1,HiC_scaffold_6.g10827.m1,
Biological process	gland morphogenesis	GO:0022612	5	0.0184771	1.97163	12	147	282	6811	HiC_scaffold_2.g02832.m2,HiC_scaffold_4.g07087.m1,HiC_scaffold_4.g07470.m1,HiC_scaffold_6.g10868.m1,HiC_scaffold_1.g00363.m1,HiC_scaffold_6.g12113.m1,HiC_scaffold_2.g03509.m1,HiC_scaffold_7.g14292.m1,HiC_scaffold_4.g07081.m1,HiC_scaffold_3.g05592.m1,HiC_scaffold_6.g12117.m1,HiC_scaffold_5.g08683.m1,
Biological process	cell morphogenesis involved in neuron differentiation	GO:0048667	6	0.0185259	1.41399	37	632	282	6811	HiC_scaffold_4.g07408.m2,HiC_scaffold_4.g07843.m1,HiC_scaffold_2.g04302.m1,HiC_scaffold_4.g07087.m1,HiC_scaffold_1.g00310.m1,HiC_scaffold_3.g05372.m1,HiC_scaffold_7.g14054.m1,HiC_scaffold_6.g12065.m1,HiC_scaffold_5.g08593.m1,HiC_scaffold_4.g07481.m3,HiC_scaffold_4.g07703.m1,HiC_scaffold_4.g07005.m1,HiC_scaffold_4.g07470.m1,HiC_scaffold_7.g14074.m1,HiC_scaffold_2.g02550.m1,HiC_scaffold_1.g00363.m1…
Biological process	cell chemotaxis	GO:0060326	5	0.0186832	2.56163	7	66	282	6811	HiC_scaffold_4.g06965.m1,HiC_scaffold_4.g07123.m1,HiC_scaffold_3.g05562.m1,HiC_scaffold_4.g07470.m1,HiC_scaffold_1.g00363.m1,HiC_scaffold_5.g08574.m1,HiC_scaffold_4.g07617.m1,
Biological process	cellular component morphogenesis	GO:0032989	5	0.0189124	1.33145	50	907	282	6811	HiC_scaffold_4.g07408.m2,HiC_scaffold_2.g02832.m2,HiC_scaffold_4.g07843.m1,HiC_scaffold_2.g04302.m1,HiC_scaffold_4.g07087.m1,HiC_scaffold_4.g06965.m1,HiC_scaffold_1.g00310.m1,HiC_scaffold_3.g05372.m1,HiC_scaffold_7.g14351.m1,HiC_scaffold_6.g11346.m1,HiC_scaffold_7.g14054.m1,HiC_scaffold_6.g12065.m1,HiC_scaffold_4.g07123.m1,HiC_scaffold_5.g08593.m1,HiC_scaffold_4.g07481.m3,HiC_scaffold_4.g07703.m1…
Biological process	mammary gland epithelium development	GO:0061180	6	0.0192405	3.17796	5	38	282	6811	HiC_scaffold_4.g07703.m1,HiC_scaffold_4.g07470.m1,HiC_scaffold_6.g12113.m1,HiC_scaffold_6.g10814.m1,HiC_scaffold_6.g12117.m1,
Biological process	regulation of nucleotide biosynthetic process	GO:0030808	9	0.0192405	3.17796	5	38	282	6811	HiC_scaffold_7.g14879.m1,HiC_scaffold_1.g00668.m1,HiC_scaffold_6.g12893.m1,HiC_scaffold_7.g14848.m1,HiC_scaffold_6.g12580.m1,
Biological process	adult walking behavior	GO:0007628	6	0.0192405	3.17796	5	38	282	6811	HiC_scaffold_3.g05562.m1,HiC_scaffold_4.g07585.m1,HiC_scaffold_7.g13845.m1,HiC_scaffold_2.g03094.m1,HiC_scaffold_2.g04168.m1,
Biological process	regulation of purine nucleotide biosynthetic process	GO:1900371	10	0.0192405	3.17796	5	38	282	6811	HiC_scaffold_7.g14879.m1,HiC_scaffold_1.g00668.m1,HiC_scaffold_6.g12893.m1,HiC_scaffold_7.g14848.m1,HiC_scaffold_6.g12580.m1,
Biological process	brain development	GO:0007420	5	0.0193817	1.46522	31	511	282	6811	HiC_scaffold_4.g07408.m2,HiC_scaffold_4.g06839.m1,HiC_scaffold_4.g07087.m1,HiC_scaffold_4.g07832.m1,HiC_scaffold_1.g00310.m1,HiC_scaffold_5.g07955.m1,HiC_scaffold_7.g14054.m1,HiC_scaffold_5.g08593.m1,HiC_scaffold_2.g03237.m1,HiC_scaffold_4.g07703.m1,HiC_scaffold_3.g05562.m1,HiC_scaffold_4.g07005.m1,HiC_scaffold_4.g07470.m1,HiC_scaffold_4.g07585.m1,HiC_scaffold_4.g07820.m1,HiC_scaffold_2.g04479.m1…
Biological process	response to mechanical stimulus	GO:0009612	4	0.0193901	1.95831	12	148	282	6811	HiC_scaffold_1.g02058.m1,HiC_scaffold_7.g14054.m1,HiC_scaffold_3.g05309.m1,HiC_scaffold_7.g13636.m1,HiC_scaffold_1.g02059.m1,HiC_scaffold_1.g00580.m1,HiC_scaffold_7.g13229.m1,HiC_scaffold_7.g13616.m1,HiC_scaffold_1.g01938.m1,HiC_scaffold_7.g14082.m1,HiC_scaffold_4.g07617.m1,HiC_scaffold_7.g14861.m1,
Biological process	locomotion	GO:0040011	2	0.0195397	1.27759	63	1191	282	6811	HiC_scaffold_4.g07408.m2,HiC_scaffold_4.g07500.m1,HiC_scaffold_2.g02832.m2,HiC_scaffold_4.g07843.m1,HiC_scaffold_2.g04302.m1,HiC_scaffold_4.g07087.m1,HiC_scaffold_4.g06965.m1,HiC_scaffold_4.g07832.m1,HiC_scaffold_1.g02058.m1,HiC_scaffold_3.g05372.m1,HiC_scaffold_5.g07955.m1,HiC_scaffold_5.g08098.m1,HiC_scaffold_4.g07123.m1,HiC_scaffold_5.g08593.m1,HiC_scaffold_4.g07481.m3,HiC_scaffold_2.g03237.m1…
Biological process	instar larval or pupal development	GO:0002165	5	0.0195653	1.4871	29	471	282	6811	HiC_scaffold_4.g07534.m1,HiC_scaffold_4.g07535.m1,HiC_scaffold_2.g03895.m1,HiC_scaffold_2.g04541.m2,HiC_scaffold_6.g12065.m1,HiC_scaffold_4.g07536.m1,HiC_scaffold_4.g07295.m1,HiC_scaffold_4.g07830.m2,HiC_scaffold_3.g05562.m1,HiC_scaffold_4.g07585.m1,HiC_scaffold_3.g04808.m1,HiC_scaffold_1.g00363.m1,HiC_scaffold_1.g01621.m1,HiC_scaffold_1.g01849.m1,HiC_scaffold_4.g07266.m1,HiC_scaffold_6.g10735.m1…
Biological process	protein complex oligomerization	GO:0051259	7	0.0199131	1.66267	19	276	282	6811	HiC_scaffold_6.g12830.m1,HiC_scaffold_6.g11745.m1,HiC_scaffold_2.g02832.m2,HiC_scaffold_2.g04302.m1,HiC_scaffold_7.g14351.m1,HiC_scaffold_5.g09329.m1,HiC_scaffold_7.g14459.m1,HiC_scaffold_4.g07330.m2,HiC_scaffold_3.g04818.m1,HiC_scaffold_1.g01011.m1,HiC_scaffold_1.g00442.m1,HiC_scaffold_1.g01938.m1,HiC_scaffold_7.g14695.m1,HiC_scaffold_4.g07336.m1,HiC_scaffold_4.g07617.m1,HiC_scaffold_7.g14848.m1…
Biological process	camera-type eye development	GO:0043010	7	0.020048	1.7935	15	202	282	6811	HiC_scaffold_4.g07087.m1,HiC_scaffold_7.g14351.m1,HiC_scaffold_7.g14054.m1,HiC_scaffold_4.g07481.m3,HiC_scaffold_4.g07703.m1,HiC_scaffold_7.g14459.m1,HiC_scaffold_4.g07470.m1,HiC_scaffold_1.g00363.m1,HiC_scaffold_1.g01528.m1,HiC_scaffold_6.g11064.m1,HiC_scaffold_2.g03509.m1,HiC_scaffold_1.g01011.m1,HiC_scaffold_4.g07081.m1,HiC_scaffold_2.g04168.m1,HiC_scaffold_4.g07617.m1,
Biological process	action potential	GO:0001508	5	0.0201505	2.52339	7	67	282	6811	HiC_scaffold_5.g08098.m1,HiC_scaffold_7.g14843.m1,HiC_scaffold_1.g01924.m1,HiC_scaffold_6.g12893.m1,HiC_scaffold_4.g07058.m1,HiC_scaffold_1.g01938.m1,HiC_scaffold_7.g14082.m1,
Biological process	dendritic spine development	GO:0060996	4	0.0201505	2.52339	7	67	282	6811	HiC_scaffold_2.g04302.m1,HiC_scaffold_4.g07832.m1,HiC_scaffold_4.g07123.m1,HiC_scaffold_4.g07703.m1,HiC_scaffold_1.g01528.m1,HiC_scaffold_5.g08574.m1,HiC_scaffold_2.g03255.m2,
Biological process	animal organ regeneration	GO:0031100	5	0.0201505	2.52339	7	67	282	6811	HiC_scaffold_6.g12900.m1,HiC_scaffold_1.g00363.m1,HiC_scaffold_6.g12113.m1,HiC_scaffold_6.g11064.m1,HiC_scaffold_4.g07081.m1,HiC_scaffold_7.g13616.m1,HiC_scaffold_6.g12117.m1,
Biological process	regulation of neuron differentiation	GO:0045664	6	0.0205016	1.46973	30	493	282	6811	HiC_scaffold_4.g07408.m2,HiC_scaffold_4.g07087.m1,HiC_scaffold_4.g06965.m1,HiC_scaffold_4.g07488.m1,HiC_scaffold_7.g14054.m1,HiC_scaffold_6.g12065.m1,HiC_scaffold_4.g07123.m1,HiC_scaffold_5.g08593.m1,HiC_scaffold_2.g03237.m1,HiC_scaffold_4.g07703.m1,HiC_scaffold_4.g07470.m1,HiC_scaffold_2.g04479.m1,HiC_scaffold_2.g02550.m1,HiC_scaffold_6.g11098.m2,HiC_scaffold_3.g06048.m1,HiC_scaffold_1.g01528.m1…
Biological process	regulation of protein binding	GO:0043393	5	0.0205479	2.01271	11	132	282	6811	HiC_scaffold_4.g07123.m1,HiC_scaffold_6.g10823.m1,HiC_scaffold_3.g05562.m1,HiC_scaffold_4.g07470.m1,HiC_scaffold_5.g08574.m1,HiC_scaffold_7.g14292.m1,HiC_scaffold_3.g05592.m1,HiC_scaffold_6.g12151.m1,HiC_scaffold_5.g09244.m1,HiC_scaffold_6.g12534.m1,HiC_scaffold_6.g12127.m2,
Biological process	cell development	GO:0048468	4	0.0208338	1.1953	97	1960	282	6811	HiC_scaffold_4.g07408.m2,HiC_scaffold_6.g11745.m1,HiC_scaffold_4.g06839.m1,HiC_scaffold_2.g02418.m2,HiC_scaffold_2.g02832.m2,HiC_scaffold_4.g07317.m1,HiC_scaffold_4.g07843.m1,HiC_scaffold_2.g04302.m1,HiC_scaffold_1.g00334.m1,HiC_scaffold_4.g07087.m1,HiC_scaffold_4.g06965.m1,HiC_scaffold_4.g07832.m1,HiC_scaffold_1.g00310.m1,HiC_scaffold_2.g03895.m1,HiC_scaffold_3.g06342.m1,HiC_scaffold_3.g05372.m1…
Biological process	response to acid chemical	GO:0001101	4	0.0208661	1.78467	15	203	282	6811	HiC_scaffold_6.g12830.m1,HiC_scaffold_2.g02832.m2,HiC_scaffold_4.g07087.m1,HiC_scaffold_7.g14054.m1,HiC_scaffold_4.g07295.m1,HiC_scaffold_4.g07703.m1,HiC_scaffold_4.g07470.m1,HiC_scaffold_1.g00363.m1,HiC_scaffold_6.g11098.m2,HiC_scaffold_3.g06415.m1,HiC_scaffold_1.g01938.m1,HiC_scaffold_7.g14082.m1,HiC_scaffold_3.g06414.m1,HiC_scaffold_4.g07617.m1,HiC_scaffold_6.g10827.m1,
Biological process	cartilage development	GO:0051216	5	0.0209739	2.32795	8	83	282	6811	HiC_scaffold_4.g07703.m1,HiC_scaffold_6.g10823.m1,HiC_scaffold_4.g07470.m1,HiC_scaffold_5.g10112.m1,HiC_scaffold_7.g14292.m1,HiC_scaffold_4.g07081.m1,HiC_scaffold_3.g05592.m1,HiC_scaffold_6.g10814.m1,
Biological process	regulation of neurotransmitter levels	GO:0001505	4	0.0213045	1.65071	19	278	282	6811	HiC_scaffold_3.g05301.m2,HiC_scaffold_2.g03549.m1,HiC_scaffold_2.g03928.m1,HiC_scaffold_4.g07832.m1,HiC_scaffold_5.g08098.m1,HiC_scaffold_4.g07703.m1,HiC_scaffold_7.g13843.m1,HiC_scaffold_7.g13845.m1,HiC_scaffold_3.g05731.m1,HiC_scaffold_3.g06048.m1,HiC_scaffold_1.g01938.m1,HiC_scaffold_3.g05790.m1,HiC_scaffold_7.g14082.m1,HiC_scaffold_2.g02805.m1,HiC_scaffold_6.g12534.m1,HiC_scaffold_2.g03347.m1…
Biological process	response to glucose	GO:0009749	8	0.0213169	1.9322	12	150	282	6811	HiC_scaffold_7.g14879.m1,HiC_scaffold_4.g07087.m1,HiC_scaffold_4.g06965.m1,HiC_scaffold_1.g00668.m1,HiC_scaffold_7.g14054.m1,HiC_scaffold_3.g05309.m1,HiC_scaffold_3.g05562.m1,HiC_scaffold_7.g13636.m1,HiC_scaffold_6.g11098.m2,HiC_scaffold_5.g08574.m1,HiC_scaffold_7.g13229.m1,HiC_scaffold_7.g14861.m1,
Biological process	walking behavior	GO:0090659	5	0.0213464	3.09647	5	39	282	6811	HiC_scaffold_3.g05562.m1,HiC_scaffold_4.g07585.m1,HiC_scaffold_7.g13845.m1,HiC_scaffold_2.g03094.m1,HiC_scaffold_2.g04168.m1,
Biological process	obsolete regulation of coenzyme metabolic process	GO:0051196	0	0.0213464	3.09647	5	39	282	6811	HiC_scaffold_7.g14879.m1,HiC_scaffold_1.g00668.m1,HiC_scaffold_7.g14695.m1,HiC_scaffold_7.g14848.m1,HiC_scaffold_6.g12580.m1,
Biological process	positive regulation of JUN kinase activity	GO:0043507	14	0.0213464	3.09647	5	39	282	6811	HiC_scaffold_5.g10024.m1,HiC_scaffold_4.g07703.m1,HiC_scaffold_4.g07470.m1,HiC_scaffold_5.g08574.m1,HiC_scaffold_6.g12127.m2,
Biological process	midbrain development	GO:0030901	4	0.0213464	3.09647	5	39	282	6811	HiC_scaffold_4.g07408.m2,HiC_scaffold_7.g14054.m1,HiC_scaffold_4.g07470.m1,HiC_scaffold_6.g12151.m1,HiC_scaffold_2.g04168.m1,
Biological process	hindbrain development	GO:0030902	4	0.0215357	2.08211	10	116	282	6811	HiC_scaffold_4.g07408.m2,HiC_scaffold_4.g07087.m1,HiC_scaffold_5.g07955.m1,HiC_scaffold_7.g14054.m1,HiC_scaffold_2.g03237.m1,HiC_scaffold_4.g07703.m1,HiC_scaffold_2.g04479.m1,HiC_scaffold_2.g04524.m2,HiC_scaffold_2.g04168.m1,HiC_scaffold_6.g10827.m1,
Biological process	branching morphogenesis of an epithelial tube	GO:0048754	7	0.0216067	1.99757	11	133	282	6811	HiC_scaffold_7.g14054.m1,HiC_scaffold_4.g07005.m1,HiC_scaffold_4.g07470.m1,HiC_scaffold_6.g10811.m1,HiC_scaffold_1.g00363.m1,HiC_scaffold_6.g10803.m1,HiC_scaffold_3.g05353.m1,HiC_scaffold_6.g12113.m1,HiC_scaffold_2.g03509.m1,HiC_scaffold_6.g10814.m1,HiC_scaffold_6.g12117.m1,
Biological process	sensory organ development	GO:0007423	5	0.0217702	1.38318	39	681	282	6811	HiC_scaffold_4.g07408.m2,HiC_scaffold_4.g06839.m1,HiC_scaffold_4.g07087.m1,HiC_scaffold_4.g06965.m1,HiC_scaffold_4.g07832.m1,HiC_scaffold_7.g14351.m1,HiC_scaffold_7.g14054.m1,HiC_scaffold_6.g12065.m1,HiC_scaffold_4.g07295.m1,HiC_scaffold_4.g07481.m3,HiC_scaffold_4.g07703.m1,HiC_scaffold_7.g14459.m1,HiC_scaffold_4.g07470.m1,HiC_scaffold_5.g10112.m1,HiC_scaffold_4.g07585.m1,HiC_scaffold_7.g14551.m1…
Biological process	cellular response to antibiotic	GO:0071236	5	0.022217	2.17372	9	100	282	6811	HiC_scaffold_5.g10024.m1,HiC_scaffold_7.g14054.m1,HiC_scaffold_5.g08819.m1,HiC_scaffold_1.g01924.m1,HiC_scaffold_6.g11098.m2,HiC_scaffold_1.g01528.m1,HiC_scaffold_2.g03119.m1,HiC_scaffold_1.g01938.m1,HiC_scaffold_4.g07617.m1,
Biological process	cell morphogenesis involved in differentiation	GO:0000904	5	0.0222481	1.37425	40	703	282	6811	HiC_scaffold_4.g07408.m2,HiC_scaffold_4.g07843.m1,HiC_scaffold_2.g04302.m1,HiC_scaffold_4.g07087.m1,HiC_scaffold_1.g00310.m1,HiC_scaffold_3.g05372.m1,HiC_scaffold_7.g14351.m1,HiC_scaffold_7.g14054.m1,HiC_scaffold_6.g12065.m1,HiC_scaffold_5.g08593.m1,HiC_scaffold_4.g07481.m3,HiC_scaffold_4.g07703.m1,HiC_scaffold_7.g14459.m1,HiC_scaffold_4.g07005.m1,HiC_scaffold_4.g07470.m1,HiC_scaffold_7.g14074.m1…
Biological process	defense response to Gram-positive bacterium	GO:0050830	8	0.02328	2.68361	6	54	282	6811	HiC_scaffold_4.g06965.m1,HiC_scaffold_4.g07782.m1,HiC_scaffold_3.g06415.m1,HiC_scaffold_3.g04818.m1,HiC_scaffold_3.g06221.m1,HiC_scaffold_3.g06414.m1,
Biological process	reproductive process	GO:0022414	2	0.0234671	1.22389	79	1559	282	6811	HiC_scaffold_6.g11745.m1,HiC_scaffold_2.g02832.m2,HiC_scaffold_4.g07317.m1,HiC_scaffold_4.g07843.m1,HiC_scaffold_2.g04302.m1,HiC_scaffold_1.g00334.m1,HiC_scaffold_4.g07087.m1,HiC_scaffold_4.g06965.m1,HiC_scaffold_4.g07832.m1,HiC_scaffold_1.g02058.m1,HiC_scaffold_2.g03895.m1,HiC_scaffold_6.g11102.m1,HiC_scaffold_6.g11346.m1,HiC_scaffold_6.g10661.m1,HiC_scaffold_7.g14054.m1,HiC_scaffold_6.g12065.m1…
Biological process	response to hydrogen peroxide	GO:0042542	6	0.023853	2.27317	8	85	282	6811	HiC_scaffold_6.g12830.m1,HiC_scaffold_5.g10024.m1,HiC_scaffold_7.g14351.m1,HiC_scaffold_7.g14054.m1,HiC_scaffold_7.g14459.m1,HiC_scaffold_1.g01528.m1,HiC_scaffold_1.g01011.m1,HiC_scaffold_4.g07617.m1,
Biological process	maintenance of protein location	GO:0045185	4	0.023853	2.27317	8	85	282	6811	HiC_scaffold_7.g14879.m1,HiC_scaffold_1.g00668.m1,HiC_scaffold_6.g10518.m1,HiC_scaffold_7.g14074.m1,HiC_scaffold_2.g02550.m1,HiC_scaffold_6.g11098.m2,HiC_scaffold_1.g00580.m1,HiC_scaffold_7.g13616.m1,
Biological process	metencephalon development	GO:0022037	4	0.023853	2.27317	8	85	282	6811	HiC_scaffold_4.g07408.m2,HiC_scaffold_4.g07087.m1,HiC_scaffold_7.g14054.m1,HiC_scaffold_2.g03237.m1,HiC_scaffold_4.g07703.m1,HiC_scaffold_2.g04479.m1,HiC_scaffold_2.g04524.m2,HiC_scaffold_2.g04168.m1,
Biological process	camera-type eye morphogenesis	GO:0048593	7	0.023853	2.27317	8	85	282	6811	HiC_scaffold_4.g07087.m1,HiC_scaffold_7.g14351.m1,HiC_scaffold_7.g14054.m1,HiC_scaffold_7.g14459.m1,HiC_scaffold_4.g07470.m1,HiC_scaffold_1.g00363.m1,HiC_scaffold_1.g01011.m1,HiC_scaffold_4.g07081.m1,
Biological process	non-membrane-bounded organelle assembly	GO:0140694	7	0.0241608	1.60482	20	301	282	6811	HiC_scaffold_2.g02832.m2,HiC_scaffold_5.g10024.m1,HiC_scaffold_1.g00334.m1,HiC_scaffold_7.g14351.m1,HiC_scaffold_6.g10661.m1,HiC_scaffold_7.g14459.m1,HiC_scaffold_6.g10518.m1,HiC_scaffold_1.g01528.m1,HiC_scaffold_6.g11064.m1,HiC_scaffold_1.g01011.m1,HiC_scaffold_1.g00580.m1,HiC_scaffold_7.g13125.m1,HiC_scaffold_6.g10663.m1,HiC_scaffold_6.g12151.m1,HiC_scaffold_5.g09919.m1,HiC_scaffold_6.g12534.m1…
Biological process	response to hexose	GO:0009746	7	0.0244689	1.89431	12	153	282	6811	HiC_scaffold_7.g14879.m1,HiC_scaffold_4.g07087.m1,HiC_scaffold_4.g06965.m1,HiC_scaffold_1.g00668.m1,HiC_scaffold_7.g14054.m1,HiC_scaffold_3.g05309.m1,HiC_scaffold_3.g05562.m1,HiC_scaffold_7.g13636.m1,HiC_scaffold_6.g11098.m2,HiC_scaffold_5.g08574.m1,HiC_scaffold_7.g13229.m1,HiC_scaffold_7.g14861.m1,
Biological process	cellular component assembly involved in morphogenesis	GO:0010927	6	0.0247119	1.83615	13	171	282	6811	HiC_scaffold_2.g02832.m2,HiC_scaffold_7.g14351.m1,HiC_scaffold_6.g11346.m1,HiC_scaffold_4.g07481.m3,HiC_scaffold_7.g14459.m1,HiC_scaffold_1.g01528.m1,HiC_scaffold_1.g01011.m1,HiC_scaffold_3.g06256.m1,HiC_scaffold_7.g13616.m1,HiC_scaffold_7.g13125.m1,HiC_scaffold_6.g12534.m1,HiC_scaffold_4.g06996.m1,HiC_scaffold_4.g06998.m1,
Biological process	muscle cell differentiation	GO:0042692	5	0.0249296	1.5995	20	302	282	6811	HiC_scaffold_2.g02832.m2,HiC_scaffold_7.g14351.m1,HiC_scaffold_5.g09587.m1,HiC_scaffold_4.g07123.m1,HiC_scaffold_4.g07703.m1,HiC_scaffold_7.g14459.m1,HiC_scaffold_3.g05562.m1,HiC_scaffold_6.g10811.m1,HiC_scaffold_6.g10803.m1,HiC_scaffold_1.g01528.m1,HiC_scaffold_1.g01011.m1,HiC_scaffold_7.g14292.m1,HiC_scaffold_1.g00580.m1,HiC_scaffold_3.g05592.m1,HiC_scaffold_7.g13125.m1,HiC_scaffold_6.g12534.m1…
Biological process	organelle assembly	GO:0070925	6	0.024991	1.39956	35	604	282	6811	HiC_scaffold_2.g02832.m2,HiC_scaffold_5.g10024.m1,HiC_scaffold_2.g04302.m1,HiC_scaffold_1.g00334.m1,HiC_scaffold_1.g02058.m1,HiC_scaffold_4.g07488.m1,HiC_scaffold_7.g14351.m1,HiC_scaffold_6.g10661.m1,HiC_scaffold_7.g14054.m1,HiC_scaffold_7.g14459.m1,HiC_scaffold_4.g07830.m2,HiC_scaffold_6.g10518.m1,HiC_scaffold_7.g13822.m1,HiC_scaffold_1.g02059.m1,HiC_scaffold_3.g04969.m1,HiC_scaffold_5.g08483.m1…
Biological process	regulation of peptidyl-serine phosphorylation	GO:0033135	10	0.0252556	2.63482	6	55	282	6811	HiC_scaffold_3.g06342.m1,HiC_scaffold_4.g07123.m1,HiC_scaffold_3.g05562.m1,HiC_scaffold_4.g07470.m1,HiC_scaffold_6.g12534.m1,HiC_scaffold_7.g14976.m1,
Biological process	somitogenesis	GO:0001756	6	0.0252556	2.63482	6	55	282	6811	HiC_scaffold_3.g06342.m1,HiC_scaffold_4.g07470.m1,HiC_scaffold_7.g14292.m1,HiC_scaffold_3.g05592.m1,HiC_scaffold_4.g07303.m2,HiC_scaffold_7.g14976.m1,
Biological process	positive regulation of nucleocytoplasmic transport	GO:0046824	8	0.0252556	2.63482	6	55	282	6811	HiC_scaffold_1.g00334.m1,HiC_scaffold_4.g07123.m1,HiC_scaffold_4.g07830.m2,HiC_scaffold_4.g07330.m2,HiC_scaffold_1.g00580.m1,HiC_scaffold_6.g12534.m1,
Biological process	regulation of inflammatory response	GO:0050727	7	0.025392	2.24674	8	86	282	6811	HiC_scaffold_3.g05301.m2,HiC_scaffold_4.g06965.m1,HiC_scaffold_3.g06342.m1,HiC_scaffold_3.g05562.m1,HiC_scaffold_4.g07470.m1,HiC_scaffold_7.g13616.m1,HiC_scaffold_3.g05790.m1,HiC_scaffold_7.g14976.m1,
Biological process	peptidyl-threonine phosphorylation	GO:0018107	9	0.025392	2.24674	8	86	282	6811	HiC_scaffold_7.g14879.m1,HiC_scaffold_1.g00668.m1,HiC_scaffold_4.g07123.m1,HiC_scaffold_4.g07470.m1,HiC_scaffold_6.g10868.m1,HiC_scaffold_3.g05353.m1,HiC_scaffold_7.g13125.m1,HiC_scaffold_4.g06996.m1,
Biological process	regulation of nervous system development	GO:0051960	6	0.0257187	1.36712	39	689	282	6811	HiC_scaffold_4.g07408.m2,HiC_scaffold_2.g02832.m2,HiC_scaffold_4.g07087.m1,HiC_scaffold_4.g06965.m1,HiC_scaffold_1.g00310.m1,HiC_scaffold_4.g07488.m1,HiC_scaffold_5.g07955.m1,HiC_scaffold_7.g14054.m1,HiC_scaffold_6.g12065.m1,HiC_scaffold_4.g07123.m1,HiC_scaffold_5.g08593.m1,HiC_scaffold_2.g03237.m1,HiC_scaffold_4.g07703.m1,HiC_scaffold_4.g07470.m1,HiC_scaffold_4.g07820.m1,HiC_scaffold_2.g04479.m1…
Biological process	receptor clustering	GO:0043113	7	0.0259952	2.94542	5	41	282	6811	HiC_scaffold_2.g03549.m1,HiC_scaffold_3.g04808.m1,HiC_scaffold_1.g01938.m1,HiC_scaffold_2.g02805.m1,HiC_scaffold_2.g03556.m1,
Biological process	cell morphogenesis	GO:0000902	4	0.0263659	1.32421	46	839	282	6811	HiC_scaffold_4.g07408.m2,HiC_scaffold_4.g07843.m1,HiC_scaffold_2.g04302.m1,HiC_scaffold_4.g07087.m1,HiC_scaffold_4.g06965.m1,HiC_scaffold_1.g00310.m1,HiC_scaffold_3.g05372.m1,HiC_scaffold_7.g14351.m1,HiC_scaffold_7.g14054.m1,HiC_scaffold_6.g12065.m1,HiC_scaffold_4.g07123.m1,HiC_scaffold_5.g08593.m1,HiC_scaffold_4.g07481.m3,HiC_scaffold_4.g07703.m1,HiC_scaffold_7.g14459.m1,HiC_scaffold_4.g07005.m1…
Biological process	response to organic cyclic compound	GO:0014070	5	0.0266791	1.39265	35	607	282	6811	HiC_scaffold_6.g12830.m1,HiC_scaffold_6.g11745.m1,HiC_scaffold_1.g00334.m1,HiC_scaffold_4.g06965.m1,HiC_scaffold_2.g03895.m1,HiC_scaffold_3.g06342.m1,HiC_scaffold_7.g14351.m1,HiC_scaffold_2.g03237.m1,HiC_scaffold_7.g14459.m1,HiC_scaffold_3.g05309.m1,HiC_scaffold_3.g05562.m1,HiC_scaffold_4.g07470.m1,HiC_scaffold_7.g13636.m1,HiC_scaffold_5.g08819.m1,HiC_scaffold_2.g04479.m1,HiC_scaffold_1.g01924.m1…
Biological process	reproductive structure development	GO:0048608	4	0.027293	1.54464	22	344	282	6811	HiC_scaffold_4.g06965.m1,HiC_scaffold_7.g14054.m1,HiC_scaffold_4.g07703.m1,HiC_scaffold_3.g05309.m1,HiC_scaffold_3.g05562.m1,HiC_scaffold_4.g07005.m1,HiC_scaffold_4.g07470.m1,HiC_scaffold_7.g13845.m1,HiC_scaffold_7.g13636.m1,HiC_scaffold_1.g01924.m1,HiC_scaffold_1.g00363.m1,HiC_scaffold_4.g07782.m1,HiC_scaffold_6.g10803.m1,HiC_scaffold_3.g05353.m1,HiC_scaffold_2.g03509.m1,HiC_scaffold_6.g11110.m1…
Biological process	striated muscle tissue development	GO:0014706	6	0.0273203	1.72518	15	210	282	6811	HiC_scaffold_4.g07408.m2,HiC_scaffold_2.g02832.m2,HiC_scaffold_7.g14054.m1,HiC_scaffold_3.g05309.m1,HiC_scaffold_3.g05562.m1,HiC_scaffold_4.g07470.m1,HiC_scaffold_7.g13636.m1,HiC_scaffold_4.g06936.m1,HiC_scaffold_6.g10803.m1,HiC_scaffold_1.g01528.m1,HiC_scaffold_7.g14292.m1,HiC_scaffold_1.g00580.m1,HiC_scaffold_7.g13229.m1,HiC_scaffold_3.g05592.m1,HiC_scaffold_7.g14861.m1,
Biological process	axoneme assembly	GO:0035082	9	0.0273399	2.58777	6	56	282	6811	HiC_scaffold_1.g02058.m1,HiC_scaffold_7.g13822.m1,HiC_scaffold_1.g02059.m1,HiC_scaffold_4.g07510.m1,HiC_scaffold_6.g11266.m1,HiC_scaffold_4.g07649.m1,
Biological process	epidermis development	GO:0008544	5	0.0277709	1.76112	14	192	282	6811	HiC_scaffold_2.g02946.m1,HiC_scaffold_2.g02832.m2,HiC_scaffold_4.g07087.m1,HiC_scaffold_7.g14054.m1,HiC_scaffold_6.g12065.m1,HiC_scaffold_2.g03072.m1,HiC_scaffold_4.g07470.m1,HiC_scaffold_2.g02947.m1,HiC_scaffold_2.g03235.m1,HiC_scaffold_1.g01528.m1,HiC_scaffold_4.g07081.m1,HiC_scaffold_6.g12443.m1,HiC_scaffold_6.g12151.m1,HiC_scaffold_1.g01973.m1,
Biological process	central nervous system development	GO:0007417	5	0.0284614	1.35727	39	694	282	6811	HiC_scaffold_4.g07408.m2,HiC_scaffold_4.g06839.m1,HiC_scaffold_2.g02832.m2,HiC_scaffold_4.g07087.m1,HiC_scaffold_4.g07832.m1,HiC_scaffold_1.g00310.m1,HiC_scaffold_3.g05372.m1,HiC_scaffold_5.g07955.m1,HiC_scaffold_7.g14054.m1,HiC_scaffold_2.g04541.m2,HiC_scaffold_5.g08593.m1,HiC_scaffold_2.g03237.m1,HiC_scaffold_4.g07703.m1,HiC_scaffold_3.g05562.m1,HiC_scaffold_4.g07005.m1,HiC_scaffold_4.g07470.m1…
Biological process	neural crest cell differentiation	GO:0014033	6	0.028544	2.8753	5	42	282	6811	HiC_scaffold_4.g07408.m2,HiC_scaffold_4.g07087.m1,HiC_scaffold_7.g14292.m1,HiC_scaffold_4.g07081.m1,HiC_scaffold_3.g05592.m1,
Biological process	phospholipase C-activating G protein-coupled receptor signaling pathway	GO:0007200	7	0.028544	2.8753	5	42	282	6811	HiC_scaffold_3.g06443.m1,HiC_scaffold_7.g14101.m1,HiC_scaffold_5.g08098.m1,HiC_scaffold_7.g14082.m1,HiC_scaffold_1.g00660.m1,
Biological process	epithelial to mesenchymal transition	GO:0001837	6	0.0287024	2.34816	7	72	282	6811	HiC_scaffold_4.g07005.m1,HiC_scaffold_4.g07470.m1,HiC_scaffold_1.g01528.m1,HiC_scaffold_5.g08574.m1,HiC_scaffold_7.g14292.m1,HiC_scaffold_4.g07081.m1,HiC_scaffold_3.g05592.m1,
Biological process	positive regulation of JNK cascade	GO:0046330	11	0.0287024	2.34816	7	72	282	6811	HiC_scaffold_5.g10024.m1,HiC_scaffold_4.g06965.m1,HiC_scaffold_4.g07703.m1,HiC_scaffold_4.g07470.m1,HiC_scaffold_1.g00363.m1,HiC_scaffold_5.g08574.m1,HiC_scaffold_6.g12127.m2,
Biological process	reproductive system development	GO:0061458	5	0.0288938	1.53571	22	346	282	6811	HiC_scaffold_4.g06965.m1,HiC_scaffold_7.g14054.m1,HiC_scaffold_4.g07703.m1,HiC_scaffold_3.g05309.m1,HiC_scaffold_3.g05562.m1,HiC_scaffold_4.g07005.m1,HiC_scaffold_4.g07470.m1,HiC_scaffold_7.g13845.m1,HiC_scaffold_7.g13636.m1,HiC_scaffold_1.g01924.m1,HiC_scaffold_1.g00363.m1,HiC_scaffold_4.g07782.m1,HiC_scaffold_6.g10803.m1,HiC_scaffold_3.g05353.m1,HiC_scaffold_2.g03509.m1,HiC_scaffold_6.g11110.m1…
Biological process	negative regulation of cell projection organization	GO:0031345	7	0.0293564	1.97971	10	122	282	6811	HiC_scaffold_4.g07488.m1,HiC_scaffold_2.g03237.m1,HiC_scaffold_4.g07470.m1,HiC_scaffold_2.g04479.m1,HiC_scaffold_2.g02550.m1,HiC_scaffold_6.g11098.m2,HiC_scaffold_3.g05353.m1,HiC_scaffold_1.g01528.m1,HiC_scaffold_2.g04524.m2,HiC_scaffold_1.g01938.m1,
Biological process	protein localization to cell junction	GO:1902414	6	0.029535	2.54237	6	57	282	6811	HiC_scaffold_5.g08098.m1,HiC_scaffold_4.g07703.m1,HiC_scaffold_4.g07470.m1,HiC_scaffold_6.g12836.m1,HiC_scaffold_1.g01938.m1,HiC_scaffold_4.g07617.m1,
Biological process	obsolete cellular divalent inorganic cation homeostasis	GO:0072503	0	0.0299973	1.74296	14	194	282	6811	HiC_scaffold_2.g02832.m2,HiC_scaffold_7.g14879.m1,HiC_scaffold_4.g06965.m1,HiC_scaffold_3.g06342.m1,HiC_scaffold_1.g00668.m1,HiC_scaffold_4.g07470.m1,HiC_scaffold_1.g00363.m1,HiC_scaffold_6.g11098.m2,HiC_scaffold_4.g06982.m2,HiC_scaffold_6.g12893.m1,HiC_scaffold_1.g01938.m1,HiC_scaffold_7.g14082.m1,HiC_scaffold_7.g14976.m1,HiC_scaffold_1.g01170.m1,
Biological process	positive regulation of transcription by RNA polymerase II	GO:0045944	12	0.0301309	1.39585	33	571	282	6811	HiC_scaffold_4.g07408.m2,HiC_scaffold_1.g00334.m1,HiC_scaffold_4.g07087.m1,HiC_scaffold_4.g06965.m1,HiC_scaffold_4.g07832.m1,HiC_scaffold_2.g03895.m1,HiC_scaffold_5.g09587.m1,HiC_scaffold_7.g14054.m1,HiC_scaffold_4.g07123.m1,HiC_scaffold_5.g08593.m1,HiC_scaffold_4.g07703.m1,HiC_scaffold_3.g05562.m1,HiC_scaffold_4.g07005.m1,HiC_scaffold_4.g07470.m1,HiC_scaffold_5.g10112.m1,HiC_scaffold_4.g07585.m1…
Biological process	positive regulation of cell development	GO:0010720	7	0.0303485	1.45562	27	448	282	6811	HiC_scaffold_4.g07408.m2,HiC_scaffold_4.g07087.m1,HiC_scaffold_4.g06965.m1,HiC_scaffold_5.g07955.m1,HiC_scaffold_4.g07123.m1,HiC_scaffold_5.g08593.m1,HiC_scaffold_4.g07470.m1,HiC_scaffold_4.g07820.m1,HiC_scaffold_4.g06936.m1,HiC_scaffold_1.g00363.m1,HiC_scaffold_6.g11098.m2,HiC_scaffold_3.g06048.m1,HiC_scaffold_1.g01528.m1,HiC_scaffold_2.g03119.m1,HiC_scaffold_5.g08574.m1,HiC_scaffold_6.g12113.m1…
Biological process	regulation of epithelial cell proliferation	GO:0050678	6	0.0304646	1.83437	12	158	282	6811	HiC_scaffold_2.g02946.m1,HiC_scaffold_4.g07087.m1,HiC_scaffold_4.g06965.m1,HiC_scaffold_7.g14054.m1,HiC_scaffold_4.g07703.m1,HiC_scaffold_2.g03072.m1,HiC_scaffold_4.g07470.m1,HiC_scaffold_2.g02947.m1,HiC_scaffold_2.g03235.m1,HiC_scaffold_1.g00363.m1,HiC_scaffold_7.g14082.m1,HiC_scaffold_6.g10814.m1,
Biological process	cellular response to fibroblast growth factor stimulus	GO:0044344	6	0.0306677	2.31599	7	73	282	6811	HiC_scaffold_4.g07087.m1,HiC_scaffold_1.g00853.m1,HiC_scaffold_4.g07470.m1,HiC_scaffold_1.g01924.m1,HiC_scaffold_7.g14292.m1,HiC_scaffold_3.g05592.m1,HiC_scaffold_7.g13125.m1,
Biological process	response to fibroblast growth factor	GO:0071774	5	0.0306677	2.31599	7	73	282	6811	HiC_scaffold_4.g07087.m1,HiC_scaffold_1.g00853.m1,HiC_scaffold_4.g07470.m1,HiC_scaffold_1.g01924.m1,HiC_scaffold_7.g14292.m1,HiC_scaffold_3.g05592.m1,HiC_scaffold_7.g13125.m1,
Biological process	oocyte anterior/posterior axis specification	GO:0007314	6	0.0306677	2.31599	7	73	282	6811	HiC_scaffold_4.g07843.m1,HiC_scaffold_6.g11346.m1,HiC_scaffold_5.g10187.m1,HiC_scaffold_3.g04808.m1,HiC_scaffold_3.g05353.m1,HiC_scaffold_2.g03255.m2,HiC_scaffold_6.g12534.m1,
Biological process	positive regulation of multicellular organismal process	GO:0051240	5	0.0311752	1.29624	49	913	282	6811	HiC_scaffold_4.g07408.m2,HiC_scaffold_2.g02832.m2,HiC_scaffold_5.g10024.m1,HiC_scaffold_7.g14879.m1,HiC_scaffold_4.g07087.m1,HiC_scaffold_4.g06965.m1,HiC_scaffold_5.g07955.m1,HiC_scaffold_5.g08098.m1,HiC_scaffold_1.g00668.m1,HiC_scaffold_7.g14054.m1,HiC_scaffold_4.g07123.m1,HiC_scaffold_5.g08593.m1,HiC_scaffold_1.g00853.m1,HiC_scaffold_4.g07703.m1,HiC_scaffold_7.g14843.m1,HiC_scaffold_3.g05562.m1…
Biological process	telomere maintenance via telomerase	GO:0007004	10	0.0312459	2.80843	5	43	282	6811	HiC_scaffold_7.g14240.m1,HiC_scaffold_1.g01924.m1,HiC_scaffold_6.g11110.m1,HiC_scaffold_5.g09244.m1,HiC_scaffold_6.g12534.m1,
Biological process	stem cell fate commitment	GO:0048865	5	0.0312459	2.80843	5	43	282	6811	HiC_scaffold_5.g07955.m1,HiC_scaffold_5.g08593.m1,HiC_scaffold_6.g10803.m1,HiC_scaffold_7.g14292.m1,HiC_scaffold_3.g05592.m1,
Biological process	regulation of cell population proliferation	GO:0042127	5	0.0315364	1.32949	42	763	282	6811	HiC_scaffold_4.g07408.m2,HiC_scaffold_6.g12830.m1,HiC_scaffold_2.g02946.m1,HiC_scaffold_2.g02832.m2,HiC_scaffold_7.g14686.m1,HiC_scaffold_5.g10024.m1,HiC_scaffold_4.g07087.m1,HiC_scaffold_4.g06965.m1,HiC_scaffold_2.g03895.m1,HiC_scaffold_3.g06342.m1,HiC_scaffold_5.g08098.m1,HiC_scaffold_7.g14054.m1,HiC_scaffold_2.g02613.m2,HiC_scaffold_4.g07703.m1,HiC_scaffold_2.g03072.m1,HiC_scaffold_6.g10823.m1…
Biological process	cell division	GO:0051301	3	0.0315379	1.50544	23	369	282	6811	HiC_scaffold_4.g07317.m1,HiC_scaffold_4.g07843.m1,HiC_scaffold_2.g04302.m1,HiC_scaffold_1.g00334.m1,HiC_scaffold_4.g07087.m1,HiC_scaffold_1.g01238.m1,HiC_scaffold_6.g10661.m1,HiC_scaffold_4.g07703.m1,HiC_scaffold_6.g10518.m1,HiC_scaffold_2.g03571.m1,HiC_scaffold_3.g04808.m1,HiC_scaffold_3.g06048.m1,HiC_scaffold_3.g05353.m1,HiC_scaffold_3.g06415.m1,HiC_scaffold_2.g03255.m2,HiC_scaffold_6.g10814.m1…
Biological process	diencephalon development	GO:0021536	4	0.0318429	2.49853	6	58	282	6811	HiC_scaffold_4.g07087.m1,HiC_scaffold_4.g07005.m1,HiC_scaffold_4.g07470.m1,HiC_scaffold_4.g07820.m1,HiC_scaffold_4.g06936.m1,HiC_scaffold_2.g03828.m1,
Biological process	peptidyl-threonine modification	GO:0018210	8	0.0322418	2.14689	8	90	282	6811	HiC_scaffold_7.g14879.m1,HiC_scaffold_1.g00668.m1,HiC_scaffold_4.g07123.m1,HiC_scaffold_4.g07470.m1,HiC_scaffold_6.g10868.m1,HiC_scaffold_3.g05353.m1,HiC_scaffold_7.g13125.m1,HiC_scaffold_4.g06996.m1,
Biological process	response to organic substance	GO:0010033	4	0.0325798	1.20998	77	1537	282	6811	HiC_scaffold_4.g07408.m2,HiC_scaffold_6.g12830.m1,HiC_scaffold_6.g11745.m1,HiC_scaffold_4.g06839.m1,HiC_scaffold_2.g02946.m1,HiC_scaffold_2.g02832.m2,HiC_scaffold_5.g10024.m1,HiC_scaffold_1.g00334.m1,HiC_scaffold_7.g14879.m1,HiC_scaffold_4.g07087.m1,HiC_scaffold_4.g06965.m1,HiC_scaffold_5.g10287.m1,HiC_scaffold_2.g03895.m1,HiC_scaffold_3.g06342.m1,HiC_scaffold_5.g08098.m1,HiC_scaffold_1.g00668.m1…
Biological process	obsolete oxidation-reduction process	GO:0055114	0	0.0335587	1.38374	33	576	282	6811	HiC_scaffold_6.g12830.m1,HiC_scaffold_4.g07500.m1,HiC_scaffold_2.g03916.m1,HiC_scaffold_4.g07534.m1,HiC_scaffold_4.g07535.m1,HiC_scaffold_2.g03928.m1,HiC_scaffold_7.g14879.m1,HiC_scaffold_6.g13019.m1,HiC_scaffold_1.g00668.m1,HiC_scaffold_7.g14054.m1,HiC_scaffold_4.g07536.m1,HiC_scaffold_2.g02725.m1,HiC_scaffold_5.g09199.m1,HiC_scaffold_1.g01621.m1,HiC_scaffold_3.g05731.m1,HiC_scaffold_2.g03429.m1…
Biological process	intracellular calcium ion homeostasis	GO:0006874	7	0.0335787	1.71642	14	197	282	6811	HiC_scaffold_2.g02832.m2,HiC_scaffold_7.g14879.m1,HiC_scaffold_4.g06965.m1,HiC_scaffold_3.g06342.m1,HiC_scaffold_1.g00668.m1,HiC_scaffold_4.g07470.m1,HiC_scaffold_1.g00363.m1,HiC_scaffold_6.g11098.m2,HiC_scaffold_4.g06982.m2,HiC_scaffold_6.g12893.m1,HiC_scaffold_1.g01938.m1,HiC_scaffold_7.g14082.m1,HiC_scaffold_7.g14976.m1,HiC_scaffold_1.g01170.m1,
Biological process	sex differentiation	GO:0007548	4	0.033684	1.54824	20	312	282	6811	HiC_scaffold_4.g07087.m1,HiC_scaffold_4.g06965.m1,HiC_scaffold_7.g14054.m1,HiC_scaffold_4.g07703.m1,HiC_scaffold_3.g05562.m1,HiC_scaffold_4.g07005.m1,HiC_scaffold_4.g07470.m1,HiC_scaffold_7.g13845.m1,HiC_scaffold_1.g01924.m1,HiC_scaffold_1.g00363.m1,HiC_scaffold_4.g07782.m1,HiC_scaffold_6.g10803.m1,HiC_scaffold_3.g05353.m1,HiC_scaffold_2.g03509.m1,HiC_scaffold_6.g11110.m1,HiC_scaffold_1.g00580.m1…
Biological process	positive regulation of response to wounding	GO:1903036	7	0.0341029	2.7446	5	44	282	6811	HiC_scaffold_2.g02832.m2,HiC_scaffold_4.g06965.m1,HiC_scaffold_6.g12113.m1,HiC_scaffold_4.g07336.m1,HiC_scaffold_6.g12117.m1,
Biological process	positive regulation of gliogenesis	GO:0014015	9	0.0341029	2.7446	5	44	282	6811	HiC_scaffold_5.g07955.m1,HiC_scaffold_5.g08593.m1,HiC_scaffold_1.g00363.m1,HiC_scaffold_1.g01528.m1,HiC_scaffold_5.g08574.m1,
Biological process	RNA-templated DNA biosynthetic process	GO:0006278	9	0.0341029	2.7446	5	44	282	6811	HiC_scaffold_7.g14240.m1,HiC_scaffold_1.g01924.m1,HiC_scaffold_6.g11110.m1,HiC_scaffold_5.g09244.m1,HiC_scaffold_6.g12534.m1,
Biological process	nephron tubule development	GO:0072080	8	0.0341029	2.7446	5	44	282	6811	HiC_scaffold_7.g14054.m1,HiC_scaffold_4.g07703.m1,HiC_scaffold_6.g10811.m1,HiC_scaffold_6.g10803.m1,HiC_scaffold_4.g07081.m1,
Biological process	tissue development	GO:0009888	4	0.034581	1.21511	73	1451	282	6811	HiC_scaffold_4.g07408.m2,HiC_scaffold_6.g12830.m1,HiC_scaffold_2.g02946.m1,HiC_scaffold_2.g02832.m2,HiC_scaffold_4.g07317.m1,HiC_scaffold_4.g07087.m1,HiC_scaffold_4.g06965.m1,HiC_scaffold_2.g03895.m1,HiC_scaffold_3.g06342.m1,HiC_scaffold_5.g07955.m1,HiC_scaffold_7.g14351.m1,HiC_scaffold_6.g11346.m1,HiC_scaffold_7.g14054.m1,HiC_scaffold_2.g04541.m2,HiC_scaffold_6.g12065.m1,HiC_scaffold_5.g08593.m1…
Biological process	maternal determination of anterior/posterior axis, embryo	GO:0008358	7	0.0348656	2.25423	7	75	282	6811	HiC_scaffold_4.g07843.m1,HiC_scaffold_6.g11346.m1,HiC_scaffold_5.g10187.m1,HiC_scaffold_3.g04808.m1,HiC_scaffold_3.g05353.m1,HiC_scaffold_2.g03255.m2,HiC_scaffold_6.g12534.m1,
Biological process	chemical homeostasis	GO:0048878	3	0.0350529	1.36345	35	620	282	6811	HiC_scaffold_3.g05301.m2,HiC_scaffold_2.g02832.m2,HiC_scaffold_6.g12831.m1,HiC_scaffold_7.g14879.m1,HiC_scaffold_4.g07087.m1,HiC_scaffold_4.g06965.m1,HiC_scaffold_3.g06342.m1,HiC_scaffold_1.g00668.m1,HiC_scaffold_7.g14054.m1,HiC_scaffold_6.g11505.m1,HiC_scaffold_1.g00853.m1,HiC_scaffold_4.g07703.m1,HiC_scaffold_6.g10823.m1,HiC_scaffold_3.g05562.m1,HiC_scaffold_7.g13551.m1,HiC_scaffold_4.g07470.m1…
Biological process	cell fate specification	GO:0001708	4	0.0355408	1.74435	13	180	282	6811	HiC_scaffold_4.g07087.m1,HiC_scaffold_4.g06965.m1,HiC_scaffold_5.g07955.m1,HiC_scaffold_7.g14054.m1,HiC_scaffold_5.g08593.m1,HiC_scaffold_4.g07470.m1,HiC_scaffold_4.g07585.m1,HiC_scaffold_6.g10811.m1,HiC_scaffold_3.g04808.m1,HiC_scaffold_4.g06936.m1,HiC_scaffold_6.g10803.m1,HiC_scaffold_7.g13125.m1,HiC_scaffold_6.g10814.m1,
Biological process	positive regulation of neurogenesis	GO:0050769	8	0.0359174	1.51857	21	334	282	6811	HiC_scaffold_4.g07408.m2,HiC_scaffold_4.g07087.m1,HiC_scaffold_4.g06965.m1,HiC_scaffold_5.g07955.m1,HiC_scaffold_4.g07123.m1,HiC_scaffold_5.g08593.m1,HiC_scaffold_4.g07470.m1,HiC_scaffold_4.g07820.m1,HiC_scaffold_4.g06936.m1,HiC_scaffold_1.g00363.m1,HiC_scaffold_3.g06048.m1,HiC_scaffold_1.g01528.m1,HiC_scaffold_5.g08574.m1,HiC_scaffold_6.g12113.m1,HiC_scaffold_6.g12151.m1,HiC_scaffold_2.g04168.m1…
Biological process	cellular component assembly	GO:0022607	5	0.0360505	1.18238	89	1818	282	6811	HiC_scaffold_6.g12830.m1,HiC_scaffold_6.g11745.m1,HiC_scaffold_2.g03549.m1,HiC_scaffold_2.g02832.m2,HiC_scaffold_7.g14686.m1,HiC_scaffold_5.g10024.m1,HiC_scaffold_4.g07843.m1,HiC_scaffold_2.g04302.m1,HiC_scaffold_1.g00334.m1,HiC_scaffold_4.g06965.m1,HiC_scaffold_1.g02058.m1,HiC_scaffold_2.g03895.m1,HiC_scaffold_4.g07488.m1,HiC_scaffold_5.g09322.m1,HiC_scaffold_7.g14351.m1,HiC_scaffold_6.g11346.m1…
Biological process	muscle tissue development	GO:0060537	5	0.0363945	1.66187	15	218	282	6811	HiC_scaffold_4.g07408.m2,HiC_scaffold_2.g02832.m2,HiC_scaffold_7.g14054.m1,HiC_scaffold_3.g05309.m1,HiC_scaffold_3.g05562.m1,HiC_scaffold_4.g07470.m1,HiC_scaffold_7.g13636.m1,HiC_scaffold_4.g06936.m1,HiC_scaffold_6.g10803.m1,HiC_scaffold_1.g01528.m1,HiC_scaffold_7.g14292.m1,HiC_scaffold_1.g00580.m1,HiC_scaffold_7.g13229.m1,HiC_scaffold_3.g05592.m1,HiC_scaffold_7.g14861.m1,
Biological process	oocyte development	GO:0048599	6	0.0369256	1.73471	13	181	282	6811	HiC_scaffold_4.g07843.m1,HiC_scaffold_2.g03895.m1,HiC_scaffold_6.g11346.m1,HiC_scaffold_5.g10187.m1,HiC_scaffold_3.g04808.m1,HiC_scaffold_6.g11098.m2,HiC_scaffold_3.g06048.m1,HiC_scaffold_3.g05353.m1,HiC_scaffold_2.g03119.m1,HiC_scaffold_3.g06256.m1,HiC_scaffold_2.g03255.m2,HiC_scaffold_6.g12443.m1,HiC_scaffold_6.g12534.m1,
Biological process	neuron projection morphogenesis	GO:0048812	9	0.037034	1.34382	37	665	282	6811	HiC_scaffold_4.g07408.m2,HiC_scaffold_4.g07843.m1,HiC_scaffold_2.g04302.m1,HiC_scaffold_4.g07087.m1,HiC_scaffold_1.g00310.m1,HiC_scaffold_3.g05372.m1,HiC_scaffold_7.g14054.m1,HiC_scaffold_6.g12065.m1,HiC_scaffold_4.g07123.m1,HiC_scaffold_5.g08593.m1,HiC_scaffold_4.g07481.m3,HiC_scaffold_4.g07703.m1,HiC_scaffold_4.g07005.m1,HiC_scaffold_4.g07470.m1,HiC_scaffold_7.g14074.m1,HiC_scaffold_2.g02550.m1…
Biological process	microtubule bundle formation	GO:0001578	8	0.0371008	2.22457	7	76	282	6811	HiC_scaffold_1.g02058.m1,HiC_scaffold_6.g10518.m1,HiC_scaffold_7.g13822.m1,HiC_scaffold_1.g02059.m1,HiC_scaffold_4.g07510.m1,HiC_scaffold_6.g11266.m1,HiC_scaffold_4.g07649.m1,
Biological process	epithelial cell apoptotic process	GO:1904019	6	0.037117	2.68361	5	45	282	6811	HiC_scaffold_3.g05562.m1,HiC_scaffold_1.g00363.m1,HiC_scaffold_1.g01528.m1,HiC_scaffold_1.g00580.m1,HiC_scaffold_4.g07081.m1,
Biological process	artery morphogenesis	GO:0048844	6	0.037117	2.68361	5	45	282	6811	HiC_scaffold_3.g06342.m1,HiC_scaffold_5.g10112.m1,HiC_scaffold_1.g00363.m1,HiC_scaffold_4.g07081.m1,HiC_scaffold_7.g14976.m1,
Biological process	positive regulation of DNA-templated transcription	GO:0045893	11	0.0371334	1.32524	40	729	282	6811	HiC_scaffold_4.g07408.m2,HiC_scaffold_2.g02832.m2,HiC_scaffold_7.g14686.m1,HiC_scaffold_1.g00334.m1,HiC_scaffold_4.g07087.m1,HiC_scaffold_4.g06965.m1,HiC_scaffold_4.g07832.m1,HiC_scaffold_2.g03895.m1,HiC_scaffold_5.g09587.m1,HiC_scaffold_7.g14054.m1,HiC_scaffold_4.g07123.m1,HiC_scaffold_5.g08593.m1,HiC_scaffold_4.g07703.m1,HiC_scaffold_3.g05562.m1,HiC_scaffold_4.g07005.m1,HiC_scaffold_4.g07470.m1…
Biological process	negative regulation of transport	GO:0051051	6	0.0373422	1.59764	17	257	282	6811	HiC_scaffold_2.g03549.m1,HiC_scaffold_1.g00334.m1,HiC_scaffold_7.g14879.m1,HiC_scaffold_4.g06965.m1,HiC_scaffold_1.g00668.m1,HiC_scaffold_7.g14351.m1,HiC_scaffold_7.g14459.m1,HiC_scaffold_6.g10823.m1,HiC_scaffold_1.g01528.m1,HiC_scaffold_1.g01011.m1,HiC_scaffold_1.g00580.m1,HiC_scaffold_6.g11154.m1,HiC_scaffold_7.g14082.m1,HiC_scaffold_2.g02805.m1,HiC_scaffold_3.g05671.m1,HiC_scaffold_4.g07617.m1…
Biological process	morphogenesis of a branching epithelium	GO:0061138	6	0.0376175	1.83226	11	145	282	6811	HiC_scaffold_7.g14054.m1,HiC_scaffold_4.g07005.m1,HiC_scaffold_4.g07470.m1,HiC_scaffold_6.g10811.m1,HiC_scaffold_1.g00363.m1,HiC_scaffold_6.g10803.m1,HiC_scaffold_3.g05353.m1,HiC_scaffold_6.g12113.m1,HiC_scaffold_2.g03509.m1,HiC_scaffold_6.g10814.m1,HiC_scaffold_6.g12117.m1,
Biological process	mitotic cytokinesis	GO:0000281	6	0.0381412	2.07763	8	93	282	6811	HiC_scaffold_2.g04302.m1,HiC_scaffold_6.g10518.m1,HiC_scaffold_2.g03571.m1,HiC_scaffold_3.g06048.m1,HiC_scaffold_3.g06415.m1,HiC_scaffold_6.g10997.m1,HiC_scaffold_1.g00389.m1,HiC_scaffold_4.g07578.m1,
Biological process	regulation of morphogenesis of an epithelium	GO:1905330	6	0.0381412	2.07763	8	93	282	6811	HiC_scaffold_7.g14054.m1,HiC_scaffold_4.g07703.m1,HiC_scaffold_3.g05562.m1,HiC_scaffold_4.g07470.m1,HiC_scaffold_6.g10811.m1,HiC_scaffold_6.g10803.m1,HiC_scaffold_3.g05353.m1,HiC_scaffold_5.g08574.m1,
Biological process	dorsal/ventral pattern formation	GO:0009953	5	0.0388241	1.68226	14	201	282	6811	HiC_scaffold_6.g11745.m1,HiC_scaffold_2.g02832.m2,HiC_scaffold_4.g07087.m1,HiC_scaffold_5.g07955.m1,HiC_scaffold_5.g08593.m1,HiC_scaffold_4.g07703.m1,HiC_scaffold_4.g07005.m1,HiC_scaffold_7.g14292.m1,HiC_scaffold_1.g00580.m1,HiC_scaffold_3.g06256.m1,HiC_scaffold_4.g07081.m1,HiC_scaffold_7.g13616.m1,HiC_scaffold_3.g05592.m1,HiC_scaffold_6.g10827.m1,
Biological process	oocyte differentiation	GO:0009994	5	0.0388241	1.68226	14	201	282	6811	HiC_scaffold_6.g11745.m1,HiC_scaffold_4.g07843.m1,HiC_scaffold_2.g03895.m1,HiC_scaffold_6.g11346.m1,HiC_scaffold_5.g10187.m1,HiC_scaffold_3.g04808.m1,HiC_scaffold_6.g11098.m2,HiC_scaffold_3.g06048.m1,HiC_scaffold_3.g05353.m1,HiC_scaffold_2.g03119.m1,HiC_scaffold_3.g06256.m1,HiC_scaffold_2.g03255.m2,HiC_scaffold_6.g12443.m1,HiC_scaffold_6.g12534.m1,
Biological process	protein homooligomerization	GO:0051260	8	0.0389796	1.76725	12	164	282	6811	HiC_scaffold_6.g12830.m1,HiC_scaffold_6.g11745.m1,HiC_scaffold_2.g02832.m2,HiC_scaffold_7.g14351.m1,HiC_scaffold_7.g14459.m1,HiC_scaffold_3.g04818.m1,HiC_scaffold_1.g01011.m1,HiC_scaffold_4.g07336.m1,HiC_scaffold_4.g07617.m1,HiC_scaffold_7.g14848.m1,HiC_scaffold_6.g12127.m2,HiC_scaffold_1.g01170.m1,
Biological process	actin filament-based process	GO:0030029	3	0.0389852	1.43371	26	438	282	6811	HiC_scaffold_2.g02832.m2,HiC_scaffold_2.g04302.m1,HiC_scaffold_4.g06965.m1,HiC_scaffold_7.g14351.m1,HiC_scaffold_6.g10661.m1,HiC_scaffold_7.g14459.m1,HiC_scaffold_7.g14843.m1,HiC_scaffold_3.g05562.m1,HiC_scaffold_6.g10518.m1,HiC_scaffold_2.g02550.m1,HiC_scaffold_1.g00363.m1,HiC_scaffold_3.g05353.m1,HiC_scaffold_1.g01528.m1,HiC_scaffold_5.g08574.m1,HiC_scaffold_1.g01011.m1,HiC_scaffold_7.g13125.m1…
Biological process	cell part morphogenesis	GO:0032990	6	0.0390436	1.33207	38	689	282	6811	HiC_scaffold_4.g07408.m2,HiC_scaffold_4.g07843.m1,HiC_scaffold_2.g04302.m1,HiC_scaffold_4.g07087.m1,HiC_scaffold_1.g00310.m1,HiC_scaffold_3.g05372.m1,HiC_scaffold_7.g14054.m1,HiC_scaffold_6.g12065.m1,HiC_scaffold_4.g07123.m1,HiC_scaffold_5.g08593.m1,HiC_scaffold_4.g07481.m3,HiC_scaffold_4.g07703.m1,HiC_scaffold_4.g07005.m1,HiC_scaffold_4.g07470.m1,HiC_scaffold_7.g14074.m1,HiC_scaffold_2.g02550.m1…
Biological process	regulation of chromosome organization	GO:0033044	7	0.0392026	1.56383	18	278	282	6811	HiC_scaffold_1.g00334.m1,HiC_scaffold_2.g03895.m1,HiC_scaffold_7.g14240.m1,HiC_scaffold_7.g14054.m1,HiC_scaffold_4.g07830.m2,HiC_scaffold_3.g05562.m1,HiC_scaffold_7.g14939.m1,HiC_scaffold_2.g03571.m1,HiC_scaffold_5.g08819.m1,HiC_scaffold_1.g01924.m1,HiC_scaffold_1.g01528.m1,HiC_scaffold_6.g11110.m1,HiC_scaffold_7.g14292.m1,HiC_scaffold_3.g05592.m1,HiC_scaffold_6.g10997.m1,HiC_scaffold_5.g09244.m1…
Biological process	chromosome separation	GO:0051304	4	0.0394285	2.19568	7	77	282	6811	HiC_scaffold_1.g00334.m1,HiC_scaffold_4.g07830.m2,HiC_scaffold_7.g14939.m1,HiC_scaffold_2.g03571.m1,HiC_scaffold_6.g10997.m1,HiC_scaffold_1.g00389.m1,HiC_scaffold_1.g01301.m1,
Biological process	protein kinase B signaling	GO:0043491	7	0.0394285	2.19568	7	77	282	6811	HiC_scaffold_3.g06342.m1,HiC_scaffold_7.g14054.m1,HiC_scaffold_3.g05562.m1,HiC_scaffold_1.g00363.m1,HiC_scaffold_1.g01528.m1,HiC_scaffold_6.g12534.m1,HiC_scaffold_7.g14976.m1,
Biological process	animal organ formation	GO:0048645	4	0.0394285	2.19568	7	77	282	6811	HiC_scaffold_7.g14054.m1,HiC_scaffold_6.g10823.m1,HiC_scaffold_4.g07470.m1,HiC_scaffold_7.g14292.m1,HiC_scaffold_3.g06221.m1,HiC_scaffold_3.g05592.m1,HiC_scaffold_6.g10814.m1,
Biological process	fibroblast growth factor receptor signaling pathway	GO:0008543	9	0.0394599	2.37565	6	61	282	6811	HiC_scaffold_1.g00853.m1,HiC_scaffold_4.g07470.m1,HiC_scaffold_1.g01924.m1,HiC_scaffold_7.g14292.m1,HiC_scaffold_3.g05592.m1,HiC_scaffold_7.g13125.m1,
Biological process	positive regulation of nucleobase-containing compound metabolic process	GO:0045935	7	0.0396054	1.27252	50	949	282	6811	HiC_scaffold_4.g07408.m2,HiC_scaffold_6.g11745.m1,HiC_scaffold_2.g02832.m2,HiC_scaffold_7.g14686.m1,HiC_scaffold_5.g10024.m1,HiC_scaffold_1.g00334.m1,HiC_scaffold_7.g14879.m1,HiC_scaffold_4.g07087.m1,HiC_scaffold_4.g06965.m1,HiC_scaffold_4.g07832.m1,HiC_scaffold_2.g03895.m1,HiC_scaffold_1.g00668.m1,HiC_scaffold_5.g09587.m1,HiC_scaffold_7.g14054.m1,HiC_scaffold_4.g07123.m1,HiC_scaffold_5.g08593.m1…
Biological process	regulation of developmental process	GO:0050793	4	0.0396877	1.2068	73	1461	282	6811	HiC_scaffold_4.g07408.m2,HiC_scaffold_6.g12830.m1,HiC_scaffold_4.g06839.m1,HiC_scaffold_2.g02832.m2,HiC_scaffold_2.g04302.m1,HiC_scaffold_7.g14879.m1,HiC_scaffold_4.g07087.m1,HiC_scaffold_4.g06965.m1,HiC_scaffold_1.g00310.m1,HiC_scaffold_2.g03895.m1,HiC_scaffold_4.g07488.m1,HiC_scaffold_5.g07955.m1,HiC_scaffold_1.g00668.m1,HiC_scaffold_5.g09587.m1,HiC_scaffold_7.g14054.m1,HiC_scaffold_6.g12065.m1…
Biological process	lung development	GO:0030324	5	0.0399786	1.95831	9	111	282	6811	HiC_scaffold_4.g06965.m1,HiC_scaffold_4.g07703.m1,HiC_scaffold_4.g07005.m1,HiC_scaffold_4.g07470.m1,HiC_scaffold_1.g01924.m1,HiC_scaffold_1.g00363.m1,HiC_scaffold_2.g03509.m1,HiC_scaffold_6.g10814.m1,HiC_scaffold_6.g12127.m2,
Biological process	multicellular organismal reproductive process	GO:0048609	3	0.0403572	1.23496	61	1193	282	6811	HiC_scaffold_6.g11745.m1,HiC_scaffold_2.g02832.m2,HiC_scaffold_4.g07317.m1,HiC_scaffold_4.g07843.m1,HiC_scaffold_2.g04302.m1,HiC_scaffold_1.g00334.m1,HiC_scaffold_4.g06965.m1,HiC_scaffold_4.g07832.m1,HiC_scaffold_1.g02058.m1,HiC_scaffold_2.g03895.m1,HiC_scaffold_6.g11102.m1,HiC_scaffold_6.g11346.m1,HiC_scaffold_6.g10661.m1,HiC_scaffold_6.g12065.m1,HiC_scaffold_4.g07295.m1,HiC_scaffold_4.g07372.m1…
Biological process	plasma membrane bounded cell projection morphogenesis	GO:0120039	8	0.040779	1.33379	37	670	282	6811	HiC_scaffold_4.g07408.m2,HiC_scaffold_4.g07843.m1,HiC_scaffold_2.g04302.m1,HiC_scaffold_4.g07087.m1,HiC_scaffold_1.g00310.m1,HiC_scaffold_3.g05372.m1,HiC_scaffold_7.g14054.m1,HiC_scaffold_6.g12065.m1,HiC_scaffold_4.g07123.m1,HiC_scaffold_5.g08593.m1,HiC_scaffold_4.g07481.m3,HiC_scaffold_4.g07703.m1,HiC_scaffold_4.g07005.m1,HiC_scaffold_4.g07470.m1,HiC_scaffold_7.g14074.m1,HiC_scaffold_2.g02550.m1…
Biological process	reproduction	GO:0000003	2	0.0408554	1.19124	80	1622	282	6811	HiC_scaffold_6.g11745.m1,HiC_scaffold_2.g02832.m2,HiC_scaffold_4.g07317.m1,HiC_scaffold_4.g07843.m1,HiC_scaffold_2.g04302.m1,HiC_scaffold_1.g00334.m1,HiC_scaffold_4.g07087.m1,HiC_scaffold_4.g06965.m1,HiC_scaffold_4.g07832.m1,HiC_scaffold_1.g02058.m1,HiC_scaffold_2.g03895.m1,HiC_scaffold_6.g11102.m1,HiC_scaffold_6.g11346.m1,HiC_scaffold_6.g10661.m1,HiC_scaffold_7.g14054.m1,HiC_scaffold_6.g12065.m1…
Biological process	chitin-based cuticle development	GO:0040003	5	0.0409289	1.80733	11	147	282	6811	HiC_scaffold_6.g12372.m1,HiC_scaffold_5.g08580.m1,HiC_scaffold_5.g09082.m1,HiC_scaffold_2.g03961.m1,HiC_scaffold_2.g03960.m1,HiC_scaffold_5.g08584.m1,HiC_scaffold_6.g12365.m1,HiC_scaffold_5.g09106.m1,HiC_scaffold_3.g04999.m2,HiC_scaffold_2.g02857.m1,HiC_scaffold_5.g09105.m1,
Biological process	cell recognition	GO:0008037	3	0.0409289	1.80733	11	147	282	6811	HiC_scaffold_2.g04541.m2,HiC_scaffold_2.g03237.m1,HiC_scaffold_4.g07470.m1,HiC_scaffold_2.g04479.m1,HiC_scaffold_2.g02550.m1,HiC_scaffold_2.g04524.m2,HiC_scaffold_7.g13787.m1,HiC_scaffold_6.g12443.m1,HiC_scaffold_2.g02846.m1,HiC_scaffold_7.g14184.m1,HiC_scaffold_7.g13558.m1,
Biological process	cell projection morphogenesis	GO:0048858	7	0.0415614	1.33181	37	671	282	6811	HiC_scaffold_4.g07408.m2,HiC_scaffold_4.g07843.m1,HiC_scaffold_2.g04302.m1,HiC_scaffold_4.g07087.m1,HiC_scaffold_1.g00310.m1,HiC_scaffold_3.g05372.m1,HiC_scaffold_7.g14054.m1,HiC_scaffold_6.g12065.m1,HiC_scaffold_4.g07123.m1,HiC_scaffold_5.g08593.m1,HiC_scaffold_4.g07481.m3,HiC_scaffold_4.g07703.m1,HiC_scaffold_4.g07005.m1,HiC_scaffold_4.g07470.m1,HiC_scaffold_7.g14074.m1,HiC_scaffold_2.g02550.m1…
Biological process	intracellular chemical homeostasis	GO:0055082	4	0.0416854	1.44915	24	400	282	6811	HiC_scaffold_2.g02832.m2,HiC_scaffold_6.g12831.m1,HiC_scaffold_7.g14879.m1,HiC_scaffold_4.g07087.m1,HiC_scaffold_4.g06965.m1,HiC_scaffold_3.g06342.m1,HiC_scaffold_1.g00668.m1,HiC_scaffold_7.g14054.m1,HiC_scaffold_6.g11505.m1,HiC_scaffold_4.g07703.m1,HiC_scaffold_3.g05562.m1,HiC_scaffold_4.g07470.m1,HiC_scaffold_1.g00363.m1,HiC_scaffold_1.g00655.m1,HiC_scaffold_3.g04969.m1,HiC_scaffold_6.g11098.m2…
Biological process	negative regulation of cytokine production	GO:0001818	8	0.0418499	2.16753	7	78	282	6811	HiC_scaffold_4.g06965.m1,HiC_scaffold_3.g05562.m1,HiC_scaffold_1.g00363.m1,HiC_scaffold_1.g00580.m1,HiC_scaffold_4.g07117.m1,HiC_scaffold_6.g12534.m1,HiC_scaffold_5.g08683.m1,
Biological process	microtubule polymerization or depolymerization	GO:0031109	8	0.0418499	2.16753	7	78	282	6811	HiC_scaffold_5.g10024.m1,HiC_scaffold_4.g07843.m1,HiC_scaffold_4.g07481.m3,HiC_scaffold_6.g12151.m1,HiC_scaffold_4.g07336.m1,HiC_scaffold_4.g07617.m1,HiC_scaffold_5.g08683.m1,
Biological process	negative regulation of cell development	GO:0010721	7	0.0419903	1.52966	19	300	282	6811	HiC_scaffold_4.g07408.m2,HiC_scaffold_4.g07087.m1,HiC_scaffold_4.g06965.m1,HiC_scaffold_4.g07488.m1,HiC_scaffold_5.g08593.m1,HiC_scaffold_2.g03237.m1,HiC_scaffold_4.g07703.m1,HiC_scaffold_3.g05562.m1,HiC_scaffold_4.g07470.m1,HiC_scaffold_2.g04479.m1,HiC_scaffold_2.g02550.m1,HiC_scaffold_6.g11098.m2,HiC_scaffold_1.g01528.m1,HiC_scaffold_1.g00580.m1,HiC_scaffold_2.g04524.m2,HiC_scaffold_4.g07081.m1…
Biological process	regulation of DNA biosynthetic process	GO:2000278	8	0.0422348	2.33734	6	62	282	6811	HiC_scaffold_7.g14240.m1,HiC_scaffold_3.g05562.m1,HiC_scaffold_1.g01924.m1,HiC_scaffold_6.g11110.m1,HiC_scaffold_5.g09244.m1,HiC_scaffold_6.g12534.m1,
Biological process	placenta development	GO:0001890	5	0.0422348	2.33734	6	62	282	6811	HiC_scaffold_4.g07703.m1,HiC_scaffold_3.g05309.m1,HiC_scaffold_7.g13636.m1,HiC_scaffold_7.g13229.m1,HiC_scaffold_6.g12534.m1,HiC_scaffold_7.g14861.m1,
Biological process	establishment or maintenance of apical/basal cell polarity	GO:0035088	5	0.0422348	2.33734	6	62	282	6811	HiC_scaffold_4.g07832.m1,HiC_scaffold_4.g07470.m1,HiC_scaffold_3.g04808.m1,HiC_scaffold_3.g05353.m1,HiC_scaffold_2.g03509.m1,HiC_scaffold_4.g07043.m1,
Biological process	response to chemical	GO:0042221	3	0.0423333	1.1438	112	2365	282	6811	HiC_scaffold_4.g07408.m2,HiC_scaffold_6.g12830.m1,HiC_scaffold_6.g11745.m1,HiC_scaffold_4.g07500.m1,HiC_scaffold_4.g06839.m1,HiC_scaffold_3.g05301.m2,HiC_scaffold_2.g02946.m1,HiC_scaffold_2.g02832.m2,HiC_scaffold_3.g06443.m1,HiC_scaffold_5.g10024.m1,HiC_scaffold_7.g14101.m1,HiC_scaffold_4.g07843.m1,HiC_scaffold_1.g00334.m1,HiC_scaffold_7.g14879.m1,HiC_scaffold_4.g07087.m1,HiC_scaffold_4.g06965.m1…
Biological process	regulation of chromosome segregation	GO:0051983	7	0.0424529	2.03389	8	95	282	6811	HiC_scaffold_1.g00334.m1,HiC_scaffold_4.g07830.m2,HiC_scaffold_7.g14939.m1,HiC_scaffold_2.g03571.m1,HiC_scaffold_5.g08819.m1,HiC_scaffold_6.g10997.m1,HiC_scaffold_1.g00389.m1,HiC_scaffold_1.g01301.m1,
Biological process	telomere organization	GO:0032200	7	0.0424529	2.03389	8	95	282	6811	HiC_scaffold_6.g11745.m1,HiC_scaffold_7.g14240.m1,HiC_scaffold_5.g08819.m1,HiC_scaffold_1.g01924.m1,HiC_scaffold_6.g11110.m1,HiC_scaffold_5.g09244.m1,HiC_scaffold_4.g07360.m1,HiC_scaffold_6.g12534.m1,
Biological process	biomineral tissue development	GO:0031214	5	0.0436224	2.56941	5	47	282	6811	HiC_scaffold_1.g00853.m1,HiC_scaffold_1.g00423.m1,HiC_scaffold_6.g10823.m1,HiC_scaffold_6.g12113.m1,HiC_scaffold_6.g12117.m1,
Biological process	actin cytoskeleton organization	GO:0030036	7	0.0437621	1.44194	24	402	282	6811	HiC_scaffold_2.g02832.m2,HiC_scaffold_2.g04302.m1,HiC_scaffold_4.g06965.m1,HiC_scaffold_7.g14351.m1,HiC_scaffold_6.g10661.m1,HiC_scaffold_7.g14459.m1,HiC_scaffold_3.g05562.m1,HiC_scaffold_6.g10518.m1,HiC_scaffold_2.g02550.m1,HiC_scaffold_1.g00363.m1,HiC_scaffold_1.g01528.m1,HiC_scaffold_5.g08574.m1,HiC_scaffold_1.g01011.m1,HiC_scaffold_7.g13125.m1,HiC_scaffold_2.g03255.m2,HiC_scaffold_7.g14082.m1…
Biological process	respiratory tube development	GO:0030323	5	0.044017	1.92365	9	113	282	6811	HiC_scaffold_4.g06965.m1,HiC_scaffold_4.g07703.m1,HiC_scaffold_4.g07005.m1,HiC_scaffold_4.g07470.m1,HiC_scaffold_1.g01924.m1,HiC_scaffold_1.g00363.m1,HiC_scaffold_2.g03509.m1,HiC_scaffold_6.g10814.m1,HiC_scaffold_6.g12127.m2,
Biological process	regulation of cell growth	GO:0001558	6	0.0440967	1.54165	18	282	282	6811	HiC_scaffold_4.g07408.m2,HiC_scaffold_7.g14351.m1,HiC_scaffold_5.g09587.m1,HiC_scaffold_7.g14459.m1,HiC_scaffold_4.g07470.m1,HiC_scaffold_4.g07585.m1,HiC_scaffold_2.g02550.m1,HiC_scaffold_1.g00363.m1,HiC_scaffold_6.g12113.m1,HiC_scaffold_1.g01011.m1,HiC_scaffold_1.g00580.m1,HiC_scaffold_6.g12151.m1,HiC_scaffold_4.g07336.m1,HiC_scaffold_4.g07617.m1,HiC_scaffold_7.g14848.m1,HiC_scaffold_2.g03347.m1…
Biological process	response to growth factor	GO:0070848	4	0.0441216	1.45421	23	382	282	6811	HiC_scaffold_4.g07408.m2,HiC_scaffold_6.g12830.m1,HiC_scaffold_2.g02832.m2,HiC_scaffold_5.g10024.m1,HiC_scaffold_1.g00334.m1,HiC_scaffold_4.g07087.m1,HiC_scaffold_1.g00853.m1,HiC_scaffold_4.g07703.m1,HiC_scaffold_3.g05562.m1,HiC_scaffold_4.g07005.m1,HiC_scaffold_4.g07470.m1,HiC_scaffold_1.g01924.m1,HiC_scaffold_1.g00363.m1,HiC_scaffold_3.g05353.m1,HiC_scaffold_7.g14292.m1,HiC_scaffold_1.g01938.m1…
Biological process	regulation of cytokine production	GO:0001817	7	0.0444309	1.68808	13	186	282	6811	HiC_scaffold_5.g10024.m1,HiC_scaffold_7.g14879.m1,HiC_scaffold_4.g06965.m1,HiC_scaffold_1.g00668.m1,HiC_scaffold_3.g05562.m1,HiC_scaffold_4.g07470.m1,HiC_scaffold_1.g00363.m1,HiC_scaffold_1.g01528.m1,HiC_scaffold_1.g00580.m1,HiC_scaffold_4.g07117.m1,HiC_scaffold_6.g12534.m1,HiC_scaffold_4.g07617.m1,HiC_scaffold_5.g08683.m1,
Biological process	cell cycle checkpoint signaling	GO:0000075	9	0.044576	1.8437	10	131	282	6811	HiC_scaffold_1.g00334.m1,HiC_scaffold_6.g11346.m1,HiC_scaffold_7.g14939.m1,HiC_scaffold_2.g03571.m1,HiC_scaffold_6.g11064.m1,HiC_scaffold_6.g10997.m1,HiC_scaffold_5.g09244.m1,HiC_scaffold_4.g07360.m1,HiC_scaffold_1.g00389.m1,HiC_scaffold_1.g01301.m1,
Biological process	negative regulation of secretion by cell	GO:1903531	8	0.0447252	2.01271	8	96	282	6811	HiC_scaffold_2.g03549.m1,HiC_scaffold_7.g14879.m1,HiC_scaffold_1.g00668.m1,HiC_scaffold_1.g01528.m1,HiC_scaffold_7.g14082.m1,HiC_scaffold_2.g02805.m1,HiC_scaffold_3.g05671.m1,HiC_scaffold_2.g03556.m1,
Biological process	negative regulation of endopeptidase activity	GO:0010951	10	0.0451297	2.30024	6	63	282	6811	HiC_scaffold_7.g14351.m1,HiC_scaffold_7.g14054.m1,HiC_scaffold_7.g14459.m1,HiC_scaffold_3.g05562.m1,HiC_scaffold_1.g01011.m1,HiC_scaffold_4.g07617.m1,
Biological process	establishment or maintenance of bipolar cell polarity	GO:0061245	4	0.0451297	2.30024	6	63	282	6811	HiC_scaffold_4.g07832.m1,HiC_scaffold_4.g07470.m1,HiC_scaffold_3.g04808.m1,HiC_scaffold_3.g05353.m1,HiC_scaffold_2.g03509.m1,HiC_scaffold_4.g07043.m1,
Biological process	negative regulation of intracellular transport	GO:0032387	7	0.0451297	2.30024	6	63	282	6811	HiC_scaffold_1.g00334.m1,HiC_scaffold_7.g14351.m1,HiC_scaffold_7.g14459.m1,HiC_scaffold_1.g01011.m1,HiC_scaffold_1.g00580.m1,HiC_scaffold_4.g07617.m1,
Biological process	response to temperature stimulus	GO:0009266	4	0.0455288	1.58377	16	244	282	6811	HiC_scaffold_1.g00334.m1,HiC_scaffold_4.g06965.m1,HiC_scaffold_3.g05372.m1,HiC_scaffold_7.g14351.m1,HiC_scaffold_4.g07123.m1,HiC_scaffold_1.g00383.m1,HiC_scaffold_7.g14459.m1,HiC_scaffold_3.g05562.m1,HiC_scaffold_1.g01924.m1,HiC_scaffold_6.g12836.m1,HiC_scaffold_1.g01011.m1,HiC_scaffold_7.g13616.m1,HiC_scaffold_7.g14082.m1,HiC_scaffold_5.g09244.m1,HiC_scaffold_6.g12534.m1,HiC_scaffold_4.g07617.m1,
Biological process	external encapsulating structure organization	GO:0045229	5	0.0460514	1.67905	13	187	282	6811	HiC_scaffold_2.g02946.m1,HiC_scaffold_6.g11346.m1,HiC_scaffold_2.g04541.m2,HiC_scaffold_4.g07481.m3,HiC_scaffold_2.g03072.m1,HiC_scaffold_2.g02947.m1,HiC_scaffold_2.g03235.m1,HiC_scaffold_1.g00363.m1,HiC_scaffold_6.g12113.m1,HiC_scaffold_2.g03509.m1,HiC_scaffold_3.g06256.m1,HiC_scaffold_7.g13616.m1,HiC_scaffold_6.g12117.m1,
Biological process	response to cytokine	GO:0034097	5	0.0463453	1.44663	23	384	282	6811	HiC_scaffold_4.g06839.m1,HiC_scaffold_2.g02946.m1,HiC_scaffold_5.g10024.m1,HiC_scaffold_1.g00334.m1,HiC_scaffold_7.g14879.m1,HiC_scaffold_4.g07087.m1,HiC_scaffold_4.g06965.m1,HiC_scaffold_1.g00668.m1,HiC_scaffold_5.g09329.m1,HiC_scaffold_3.g05309.m1,HiC_scaffold_2.g03072.m1,HiC_scaffold_4.g07470.m1,HiC_scaffold_2.g02947.m1,HiC_scaffold_7.g13636.m1,HiC_scaffold_2.g03235.m1,HiC_scaffold_1.g01924.m1…
Biological process	regulation of cysteine-type endopeptidase activity	GO:2000116	10	0.0465455	1.82973	10	132	282	6811	HiC_scaffold_5.g10024.m1,HiC_scaffold_4.g06965.m1,HiC_scaffold_7.g14351.m1,HiC_scaffold_7.g14054.m1,HiC_scaffold_7.g14459.m1,HiC_scaffold_3.g05562.m1,HiC_scaffold_1.g01011.m1,HiC_scaffold_2.g04376.m1,HiC_scaffold_1.g01938.m1,HiC_scaffold_4.g07617.m1,
Biological process	response to corticosteroid	GO:0031960	7	0.0465455	1.82973	10	132	282	6811	HiC_scaffold_4.g06965.m1,HiC_scaffold_3.g06342.m1,HiC_scaffold_7.g14351.m1,HiC_scaffold_7.g14459.m1,HiC_scaffold_4.g07470.m1,HiC_scaffold_1.g01924.m1,HiC_scaffold_1.g01011.m1,HiC_scaffold_1.g00580.m1,HiC_scaffold_1.g01938.m1,HiC_scaffold_7.g14976.m1,
Biological process	positive regulation of organelle organization	GO:0010638	7	0.0466826	1.45977	22	364	282	6811	HiC_scaffold_5.g10024.m1,HiC_scaffold_4.g07843.m1,HiC_scaffold_2.g04302.m1,HiC_scaffold_1.g00334.m1,HiC_scaffold_7.g14879.m1,HiC_scaffold_2.g03895.m1,HiC_scaffold_1.g00668.m1,HiC_scaffold_5.g10187.m1,HiC_scaffold_3.g05562.m1,HiC_scaffold_4.g07470.m1,HiC_scaffold_1.g01924.m1,HiC_scaffold_1.g00363.m1,HiC_scaffold_7.g14292.m1,HiC_scaffold_3.g05592.m1,HiC_scaffold_2.g03255.m2,HiC_scaffold_7.g14082.m1…
Biological process	cerebellum development	GO:0021549	4	0.0469774	2.11334	7	80	282	6811	HiC_scaffold_4.g07087.m1,HiC_scaffold_7.g14054.m1,HiC_scaffold_2.g03237.m1,HiC_scaffold_4.g07703.m1,HiC_scaffold_2.g04479.m1,HiC_scaffold_2.g04524.m2,HiC_scaffold_2.g04168.m1,
Biological process	regulation of signaling receptor activity	GO:0010469	7	0.0470763	1.99196	8	97	282	6811	HiC_scaffold_2.g02832.m2,HiC_scaffold_4.g06965.m1,HiC_scaffold_3.g06342.m1,HiC_scaffold_4.g07703.m1,HiC_scaffold_4.g07470.m1,HiC_scaffold_1.g00363.m1,HiC_scaffold_4.g07081.m1,HiC_scaffold_7.g14976.m1,
Biological process	response to alkaloid	GO:0043279	6	0.0470763	1.99196	8	97	282	6811	HiC_scaffold_6.g11745.m1,HiC_scaffold_6.g11098.m2,HiC_scaffold_1.g01528.m1,HiC_scaffold_1.g01938.m1,HiC_scaffold_7.g14082.m1,HiC_scaffold_6.g12151.m1,HiC_scaffold_5.g09244.m1,HiC_scaffold_6.g12534.m1,
Biological process	negative regulation of cell cycle process	GO:0010948	7	0.0474785	1.60304	15	226	282	6811	HiC_scaffold_4.g07408.m2,HiC_scaffold_6.g11745.m1,HiC_scaffold_7.g14686.m1,HiC_scaffold_1.g00334.m1,HiC_scaffold_6.g11346.m1,HiC_scaffold_7.g14939.m1,HiC_scaffold_2.g03571.m1,HiC_scaffold_6.g11064.m1,HiC_scaffold_6.g10997.m1,HiC_scaffold_5.g09244.m1,HiC_scaffold_4.g07360.m1,HiC_scaffold_1.g00389.m1,HiC_scaffold_6.g12534.m1,HiC_scaffold_1.g01973.m1,HiC_scaffold_1.g01301.m1,
Biological process	cell growth	GO:0016049	3	0.0474874	1.44288	23	385	282	6811	HiC_scaffold_4.g07408.m2,HiC_scaffold_2.g04302.m1,HiC_scaffold_2.g03895.m1,HiC_scaffold_7.g14351.m1,HiC_scaffold_5.g09587.m1,HiC_scaffold_6.g12065.m1,HiC_scaffold_7.g14459.m1,HiC_scaffold_4.g07470.m1,HiC_scaffold_4.g07585.m1,HiC_scaffold_2.g02550.m1,HiC_scaffold_1.g00363.m1,HiC_scaffold_5.g08574.m1,HiC_scaffold_6.g12113.m1,HiC_scaffold_1.g01011.m1,HiC_scaffold_1.g00580.m1,HiC_scaffold_6.g12151.m1…
Biological process	rhythmic process	GO:0048511	2	0.0476299	1.5494	17	265	282	6811	HiC_scaffold_4.g06965.m1,HiC_scaffold_5.g08098.m1,HiC_scaffold_6.g12065.m1,HiC_scaffold_3.g05562.m1,HiC_scaffold_4.g07005.m1,HiC_scaffold_4.g07470.m1,HiC_scaffold_6.g11311.m1,HiC_scaffold_7.g13845.m1,HiC_scaffold_3.g04808.m1,HiC_scaffold_6.g11098.m2,HiC_scaffold_1.g01528.m1,HiC_scaffold_2.g03119.m1,HiC_scaffold_1.g00580.m1,HiC_scaffold_4.g07058.m1,HiC_scaffold_1.g01938.m1,HiC_scaffold_6.g12151.m1…
Biological process	calcium ion transport into cytosol	GO:0060402	11	0.0481455	2.2643	6	64	282	6811	HiC_scaffold_2.g02832.m2,HiC_scaffold_3.g06342.m1,HiC_scaffold_4.g07470.m1,HiC_scaffold_1.g01938.m1,HiC_scaffold_7.g14976.m1,HiC_scaffold_1.g01170.m1,
Biological process	positive regulation of protein polymerization	GO:0032273	8	0.0481455	2.2643	6	64	282	6811	HiC_scaffold_5.g10024.m1,HiC_scaffold_4.g07843.m1,HiC_scaffold_2.g03255.m2,HiC_scaffold_6.g12151.m1,HiC_scaffold_6.g12534.m1,HiC_scaffold_5.g08683.m1,
Biological process	oligodendrocyte differentiation	GO:0048709	6	0.0481455	2.2643	6	64	282	6811	HiC_scaffold_4.g07087.m1,HiC_scaffold_5.g07955.m1,HiC_scaffold_5.g08593.m1,HiC_scaffold_4.g07005.m1,HiC_scaffold_1.g01924.m1,HiC_scaffold_1.g01528.m1,
Biological process	regulation of anatomical structure morphogenesis	GO:0022603	5	0.0491575	1.33309	34	616	282	6811	HiC_scaffold_4.g07408.m2,HiC_scaffold_2.g04302.m1,HiC_scaffold_7.g14879.m1,HiC_scaffold_4.g06965.m1,HiC_scaffold_1.g00668.m1,HiC_scaffold_7.g14054.m1,HiC_scaffold_6.g12065.m1,HiC_scaffold_4.g07123.m1,HiC_scaffold_4.g07703.m1,HiC_scaffold_5.g10187.m1,HiC_scaffold_3.g05562.m1,HiC_scaffold_4.g07470.m1,HiC_scaffold_6.g10811.m1,HiC_scaffold_2.g02550.m1,HiC_scaffold_1.g00363.m1,HiC_scaffold_6.g10803.m1…
Biological process	hemostasis	GO:0007599	5	0.0495067	1.97163	8	98	282	6811	HiC_scaffold_2.g02946.m1,HiC_scaffold_5.g09329.m1,HiC_scaffold_2.g03072.m1,HiC_scaffold_3.g05562.m1,HiC_scaffold_2.g02947.m1,HiC_scaffold_2.g03235.m1,HiC_scaffold_2.g03004.m1,HiC_scaffold_1.g01528.m1,
Biological process	biological process involved in interspecies interaction between organisms	GO:0044419	2	0.0495589	1.28217	43	810	282	6811	HiC_scaffold_2.g02832.m2,HiC_scaffold_7.g14686.m1,HiC_scaffold_1.g00334.m1,HiC_scaffold_4.g06965.m1,HiC_scaffold_6.g11102.m1,HiC_scaffold_4.g07488.m1,HiC_scaffold_3.g05309.m1,HiC_scaffold_2.g03072.m1,HiC_scaffold_4.g07830.m2,HiC_scaffold_3.g05562.m1,HiC_scaffold_4.g07005.m1,HiC_scaffold_4.g07470.m1,HiC_scaffold_2.g03571.m1,HiC_scaffold_7.g13636.m1,HiC_scaffold_2.g03235.m1,HiC_scaffold_2.g03004.m1…
