# Supplementary material for: Global Invasion History and Genomic Signatures of Adaptation of the Highly Invasive Sycamore Lace Bug
Source: Genomics Proteomics Bioinformatics. 2024 Oct 14;22(6):qzae074. doi: 10.1093/gpbjnl/qzae074 (PMC11993305; doi:10.1093/gpbjnl/qzae074)
Supplement: qzae074_Supplementary_Data [file qzae074_supplementary_data.zip › Table S3.xlsx]

## Sheet: Table S3
Table S3 Detailed statistics and characteristics of predicted protein-coding genes in the Corythucha ciliata genome
Statistics	Number
Number of genes	15,278
Total genic length	206,288,707
Mean gene length	13,502
Number of transcripts	18,206
Transcripts per gene	1.2
Total transcript length	41,778,185
Mean transcript length	2294
Number of exons	139,573
Exons per transcript	7.7
Mean exon length	299
Number of coding exons	133,924
Number of introns	121,367
Mean intron length	1958
Total CDS length	30,181,528
Mean CDS length	1657
