# Supplementary material for: Global Invasion History and Genomic Signatures of Adaptation of the Highly Invasive Sycamore Lace Bug
Source: Genomics Proteomics Bioinformatics. 2024 Oct 14;22(6):qzae074. doi: 10.1093/gpbjnl/qzae074 (PMC11993305; doi:10.1093/gpbjnl/qzae074)
Supplement: qzae074_Supplementary_Data [file qzae074_supplementary_data.zip › Table S22.xlsx]

## Sheet: Table S22
Table S22 GO enrichment analysis results for genes with overlapping evidence of balancing selection and gene expansion
Class	GO Name	GO ID	GO Level	P value	Enrichment Score	Hits Genes Counts In Selected Set	Hits Genes Counts In Background	All Genes Counts In Selected Set	All Genes Counts In Background	Genes Of Selected Set In GO term
Molecular function	L-glucuronate reductase activity	GO:0047939	6	1.75861e-09	75.35	5	8	50	6028	HiC_scaffold_1.g01719.m1,HiC_scaffold_1.g01718.m1,HiC_scaffold_1.g01717.m1,HiC_scaffold_3.g06037.m1,HiC_scaffold_1.g01720.m1,
Molecular function	alditol:NADP+ 1-oxidoreductase activity	GO:0004032	8	1.75861e-09	75.35	5	8	50	6028	HiC_scaffold_1.g01719.m1,HiC_scaffold_1.g01718.m1,HiC_scaffold_1.g01717.m1,HiC_scaffold_3.g06037.m1,HiC_scaffold_1.g01720.m1,
Molecular function	alcohol dehydrogenase (NADP+) activity	GO:0008106	7	2.42582e-08	50.2333	5	12	50	6028	HiC_scaffold_1.g01719.m1,HiC_scaffold_1.g01718.m1,HiC_scaffold_1.g01717.m1,HiC_scaffold_3.g06037.m1,HiC_scaffold_1.g01720.m1,
Molecular function	aldo-keto reductase (NADP) activity	GO:0004033	6	3.91741e-08	46.3692	5	13	50	6028	HiC_scaffold_1.g01719.m1,HiC_scaffold_1.g01718.m1,HiC_scaffold_1.g01717.m1,HiC_scaffold_3.g06037.m1,HiC_scaffold_1.g01720.m1,
Molecular function	oxidoreductase activity, acting on the CH-OH group of donors, NAD or NADP as acceptor	GO:0016616	5	3.50877e-06	10.549	7	80	50	6028	HiC_scaffold_1.g01719.m1,HiC_scaffold_1.g01718.m1,HiC_scaffold_2.g03460.m1,HiC_scaffold_2.g03652.m1,HiC_scaffold_1.g01717.m1,HiC_scaffold_3.g06037.m1,HiC_scaffold_1.g01720.m1,
Molecular function	oxidoreductase activity, acting on CH-OH group of donors	GO:0016614	4	7.74933e-06	9.37689	7	90	50	6028	HiC_scaffold_1.g01719.m1,HiC_scaffold_1.g01718.m1,HiC_scaffold_2.g03460.m1,HiC_scaffold_2.g03652.m1,HiC_scaffold_1.g01717.m1,HiC_scaffold_3.g06037.m1,HiC_scaffold_1.g01720.m1,
Molecular function	electron transfer activity	GO:0009055	4	7.25635e-05	8.31448	6	87	50	6028	HiC_scaffold_1.g01719.m1,HiC_scaffold_4.g06894.m1,HiC_scaffold_1.g01718.m1,HiC_scaffold_1.g01717.m1,HiC_scaffold_3.g06037.m1,HiC_scaffold_1.g01720.m1,
Molecular function	oxidoreductase activity	GO:0016491	3	0.000678822	3.05567	11	434	50	6028	HiC_scaffold_1.g01719.m1,HiC_scaffold_4.g06894.m1,HiC_scaffold_2.g03265.m1,HiC_scaffold_3.g05325.m1,HiC_scaffold_1.g01718.m1,HiC_scaffold_2.g03460.m1,HiC_scaffold_2.g03652.m1,HiC_scaffold_1.g01717.m1,HiC_scaffold_7.g14742.m1,HiC_scaffold_3.g06037.m1,HiC_scaffold_1.g01720.m1,
Molecular function	hexosyltransferase activity	GO:0016758	5	0.00187749	5.58148	5	108	50	6028	HiC_scaffold_2.g04655.m1,HiC_scaffold_1.g00699.m1,HiC_scaffold_5.g08569.m1,HiC_scaffold_6.g10883.m1,HiC_scaffold_7.g13361.m1,
Molecular function	catalytic activity	GO:0003824	2	0.00354773	1.41152	34	2904	50	6028	HiC_scaffold_2.g03650.m1,HiC_scaffold_3.g06375.m1,HiC_scaffold_6.g12508.m1,HiC_scaffold_1.g01719.m1,HiC_scaffold_5.g09704.m1,HiC_scaffold_2.g04655.m1,HiC_scaffold_1.g00699.m1,HiC_scaffold_5.g08569.m1,HiC_scaffold_6.g10883.m1,HiC_scaffold_2.g03920.m1,HiC_scaffold_4.g06894.m1,HiC_scaffold_2.g03265.m1,HiC_scaffold_3.g05325.m1,HiC_scaffold_2.g04647.m1,HiC_scaffold_1.g01718.m1,HiC_scaffold_3.g06371.m1…
Molecular function	glycosyltransferase activity	GO:0016757	4	0.00380575	4.74646	5	127	50	6028	HiC_scaffold_2.g04655.m1,HiC_scaffold_1.g00699.m1,HiC_scaffold_5.g08569.m1,HiC_scaffold_6.g10883.m1,HiC_scaffold_7.g13361.m1,
Cellular component	septate junction	GO:0005918	7	9.83065e-06	11.8158	6	55	61	6607	HiC_scaffold_3.g05333.m1,HiC_scaffold_7.g13523.m1,HiC_scaffold_7.g14407.m1,HiC_scaffold_7.g13651.m2,HiC_scaffold_2.g03123.m1,HiC_scaffold_7.g14425.m1,
Cellular component	neuron projection membrane	GO:0032589	6	5.82266e-05	11.773	5	46	61	6607	HiC_scaffold_7.g13523.m1,HiC_scaffold_7.g14407.m1,HiC_scaffold_7.g13651.m2,HiC_scaffold_2.g03123.m1,HiC_scaffold_7.g14425.m1,
Cellular component	tight junction	GO:0070160	6	0.000104757	7.82975	6	83	61	6607	HiC_scaffold_3.g05333.m1,HiC_scaffold_7.g13523.m1,HiC_scaffold_7.g14407.m1,HiC_scaffold_7.g13651.m2,HiC_scaffold_2.g03123.m1,HiC_scaffold_7.g14425.m1,
Cellular component	apical junction complex	GO:0043296	6	0.000514437	5.85467	6	111	61	6607	HiC_scaffold_3.g05333.m1,HiC_scaffold_7.g13523.m1,HiC_scaffold_7.g14407.m1,HiC_scaffold_7.g13651.m2,HiC_scaffold_2.g03123.m1,HiC_scaffold_7.g14425.m1,
Cellular component	neuron projection	GO:0043005	5	0.000622707	2.31318	17	796	61	6607	HiC_scaffold_4.g07042.m1,HiC_scaffold_3.g05333.m1,HiC_scaffold_7.g13523.m1,HiC_scaffold_7.g14407.m1,HiC_scaffold_3.g05642.m1,HiC_scaffold_2.g04647.m1,HiC_scaffold_1.g01570.m1,HiC_scaffold_7.g13651.m2,HiC_scaffold_3.g05644.m1,HiC_scaffold_5.g09670.m1,HiC_scaffold_5.g09844.m1,HiC_scaffold_1.g00983.m1,HiC_scaffold_4.g07630.m1,HiC_scaffold_1.g02105.m1,HiC_scaffold_2.g03123.m1,HiC_scaffold_1.g00344.m1…
Cellular component	plasma membrane region	GO:0098590	4	0.000942213	2.51469	14	603	61	6607	HiC_scaffold_4.g07042.m1,HiC_scaffold_1.g01719.m1,HiC_scaffold_7.g13523.m1,HiC_scaffold_7.g14407.m1,HiC_scaffold_1.g01718.m1,HiC_scaffold_1.g01570.m1,HiC_scaffold_7.g13651.m2,HiC_scaffold_5.g09670.m1,HiC_scaffold_4.g07630.m1,HiC_scaffold_2.g03123.m1,HiC_scaffold_1.g01717.m1,HiC_scaffold_3.g06037.m1,HiC_scaffold_7.g14425.m1,HiC_scaffold_1.g01720.m1,
Cellular component	leading edge membrane	GO:0031256	3	0.00111554	6.29718	5	86	61	6607	HiC_scaffold_7.g13523.m1,HiC_scaffold_7.g14407.m1,HiC_scaffold_7.g13651.m2,HiC_scaffold_2.g03123.m1,HiC_scaffold_7.g14425.m1,
Cellular component	obsolete plasma membrane part	GO:0044459	0	0.00143536	1.97109	20	1099	61	6607	HiC_scaffold_4.g07042.m1,HiC_scaffold_1.g01719.m1,HiC_scaffold_3.g05333.m1,HiC_scaffold_2.g02515.m1,HiC_scaffold_7.g13523.m1,HiC_scaffold_7.g14407.m1,HiC_scaffold_3.g05642.m1,HiC_scaffold_1.g01718.m1,HiC_scaffold_1.g01570.m1,HiC_scaffold_6.g12229.m1,HiC_scaffold_7.g13651.m2,HiC_scaffold_3.g05644.m1,HiC_scaffold_5.g09670.m1,HiC_scaffold_1.g00983.m1,HiC_scaffold_4.g07630.m1,HiC_scaffold_2.g03123.m1…
Cellular component	obsolete membrane part	GO:0044425	0	0.00152543	1.61901	30	2007	61	6607	HiC_scaffold_4.g07042.m1,HiC_scaffold_1.g01719.m1,HiC_scaffold_2.g04655.m1,HiC_scaffold_1.g00699.m1,HiC_scaffold_3.g05333.m1,HiC_scaffold_2.g02515.m1,HiC_scaffold_5.g08569.m1,HiC_scaffold_6.g10883.m1,HiC_scaffold_7.g13523.m1,HiC_scaffold_4.g06894.m1,HiC_scaffold_7.g14407.m1,HiC_scaffold_3.g05642.m1,HiC_scaffold_1.g01718.m1,HiC_scaffold_1.g01570.m1,HiC_scaffold_6.g12229.m1,HiC_scaffold_7.g13651.m2…
Cellular component	cell projection membrane	GO:0031253	5	0.00160679	4.03287	7	188	61	6607	HiC_scaffold_7.g13523.m1,HiC_scaffold_7.g14407.m1,HiC_scaffold_7.g13651.m2,HiC_scaffold_5.g09670.m1,HiC_scaffold_4.g07630.m1,HiC_scaffold_2.g03123.m1,HiC_scaffold_7.g14425.m1,
Cellular component	axon	GO:0030424	6	0.00268196	2.61278	11	456	61	6607	HiC_scaffold_4.g07042.m1,HiC_scaffold_3.g05333.m1,HiC_scaffold_3.g05642.m1,HiC_scaffold_2.g04647.m1,HiC_scaffold_1.g01570.m1,HiC_scaffold_3.g05644.m1,HiC_scaffold_5.g09670.m1,HiC_scaffold_5.g09844.m1,HiC_scaffold_4.g07630.m1,HiC_scaffold_1.g02105.m1,HiC_scaffold_1.g00344.m1,
Cellular component	obsolete neuron part	GO:0097458	0	0.00270896	1.97129	18	989	61	6607	HiC_scaffold_4.g07042.m1,HiC_scaffold_3.g05333.m1,HiC_scaffold_2.g02515.m1,HiC_scaffold_7.g13523.m1,HiC_scaffold_7.g14407.m1,HiC_scaffold_3.g05642.m1,HiC_scaffold_2.g04647.m1,HiC_scaffold_1.g01570.m1,HiC_scaffold_7.g13651.m2,HiC_scaffold_3.g05644.m1,HiC_scaffold_5.g09670.m1,HiC_scaffold_5.g09844.m1,HiC_scaffold_1.g00983.m1,HiC_scaffold_4.g07630.m1,HiC_scaffold_1.g02105.m1,HiC_scaffold_2.g03123.m1…
Cellular component	membrane	GO:0016020	3	0.0036943	1.4009	38	2938	61	6607	HiC_scaffold_3.g05900.m1,HiC_scaffold_4.g07042.m1,HiC_scaffold_3.g06375.m1,HiC_scaffold_1.g01719.m1,HiC_scaffold_2.g04655.m1,HiC_scaffold_1.g00699.m1,HiC_scaffold_3.g05333.m1,HiC_scaffold_2.g02515.m1,HiC_scaffold_5.g08569.m1,HiC_scaffold_6.g10883.m1,HiC_scaffold_7.g13523.m1,HiC_scaffold_4.g06894.m1,HiC_scaffold_7.g14407.m1,HiC_scaffold_3.g05642.m1,HiC_scaffold_2.g04647.m1,HiC_scaffold_1.g01718.m1…
Cellular component	plasma membrane bounded cell projection	GO:0120025	4	0.00430508	1.84401	19	1116	61	6607	HiC_scaffold_4.g07042.m1,HiC_scaffold_3.g04838.m1,HiC_scaffold_3.g05333.m1,HiC_scaffold_7.g13523.m1,HiC_scaffold_7.g14407.m1,HiC_scaffold_3.g05642.m1,HiC_scaffold_2.g04647.m1,HiC_scaffold_1.g01570.m1,HiC_scaffold_7.g13651.m2,HiC_scaffold_3.g05644.m1,HiC_scaffold_5.g09670.m1,HiC_scaffold_5.g09844.m1,HiC_scaffold_1.g00983.m1,HiC_scaffold_4.g07630.m1,HiC_scaffold_1.g02105.m1,HiC_scaffold_2.g03123.m1…
Cellular component	plasma membrane	GO:0005886	4	0.00455016	1.60645	26	1753	61	6607	HiC_scaffold_4.g07042.m1,HiC_scaffold_3.g06375.m1,HiC_scaffold_1.g01719.m1,HiC_scaffold_3.g05333.m1,HiC_scaffold_2.g02515.m1,HiC_scaffold_7.g13523.m1,HiC_scaffold_7.g14407.m1,HiC_scaffold_3.g05642.m1,HiC_scaffold_1.g01718.m1,HiC_scaffold_3.g06371.m1,HiC_scaffold_1.g01570.m1,HiC_scaffold_6.g12229.m1,HiC_scaffold_7.g13651.m2,HiC_scaffold_3.g05644.m1,HiC_scaffold_5.g09670.m1,HiC_scaffold_5.g09844.m1…
Cellular component	cell projection	GO:0042995	3	0.00471519	1.82926	19	1125	61	6607	HiC_scaffold_4.g07042.m1,HiC_scaffold_3.g04838.m1,HiC_scaffold_3.g05333.m1,HiC_scaffold_7.g13523.m1,HiC_scaffold_7.g14407.m1,HiC_scaffold_3.g05642.m1,HiC_scaffold_2.g04647.m1,HiC_scaffold_1.g01570.m1,HiC_scaffold_7.g13651.m2,HiC_scaffold_3.g05644.m1,HiC_scaffold_5.g09670.m1,HiC_scaffold_5.g09844.m1,HiC_scaffold_1.g00983.m1,HiC_scaffold_4.g07630.m1,HiC_scaffold_1.g02105.m1,HiC_scaffold_2.g03123.m1…
Cellular component	obsolete intrinsic component of membrane	GO:0031224	0	0.0129819	1.70123	18	1146	61	6607	HiC_scaffold_1.g00699.m1,HiC_scaffold_3.g05333.m1,HiC_scaffold_2.g02515.m1,HiC_scaffold_5.g08569.m1,HiC_scaffold_6.g10883.m1,HiC_scaffold_7.g13523.m1,HiC_scaffold_7.g14407.m1,HiC_scaffold_3.g05642.m1,HiC_scaffold_1.g01570.m1,HiC_scaffold_6.g12229.m1,HiC_scaffold_7.g13651.m2,HiC_scaffold_3.g05644.m1,HiC_scaffold_5.g09844.m1,HiC_scaffold_1.g02105.m1,HiC_scaffold_2.g03123.m1,HiC_scaffold_1.g00938.m1…
Cellular component	obsolete intrinsic component of plasma membrane	GO:0031226	0	0.0177995	2.01937	11	590	61	6607	HiC_scaffold_3.g05333.m1,HiC_scaffold_2.g02515.m1,HiC_scaffold_7.g13523.m1,HiC_scaffold_7.g14407.m1,HiC_scaffold_3.g05642.m1,HiC_scaffold_1.g01570.m1,HiC_scaffold_6.g12229.m1,HiC_scaffold_7.g13651.m2,HiC_scaffold_3.g05644.m1,HiC_scaffold_2.g03123.m1,HiC_scaffold_7.g14425.m1,
Cellular component	cell-cell junction	GO:0005911	5	0.0185126	2.56142	7	296	61	6607	HiC_scaffold_3.g05333.m1,HiC_scaffold_7.g13523.m1,HiC_scaffold_7.g14407.m1,HiC_scaffold_1.g01570.m1,HiC_scaffold_7.g13651.m2,HiC_scaffold_2.g03123.m1,HiC_scaffold_7.g14425.m1,
Cellular component	anchoring junction	GO:0070161	4	0.0188243	2.5528	7	297	61	6607	HiC_scaffold_3.g05333.m1,HiC_scaffold_7.g13523.m1,HiC_scaffold_7.g14407.m1,HiC_scaffold_1.g01570.m1,HiC_scaffold_7.g13651.m2,HiC_scaffold_2.g03123.m1,HiC_scaffold_7.g14425.m1,
Cellular component	cell periphery	GO:0071944	3	0.0218299	1.43167	26	1967	61	6607	HiC_scaffold_4.g07042.m1,HiC_scaffold_3.g06375.m1,HiC_scaffold_1.g01719.m1,HiC_scaffold_3.g05333.m1,HiC_scaffold_2.g02515.m1,HiC_scaffold_7.g13523.m1,HiC_scaffold_7.g14407.m1,HiC_scaffold_3.g05642.m1,HiC_scaffold_1.g01718.m1,HiC_scaffold_3.g06371.m1,HiC_scaffold_1.g01570.m1,HiC_scaffold_6.g12229.m1,HiC_scaffold_7.g13651.m2,HiC_scaffold_3.g05644.m1,HiC_scaffold_5.g09670.m1,HiC_scaffold_5.g09844.m1…
Cellular component	distal axon	GO:0150034	3	0.031383	2.50915	6	259	61	6607	HiC_scaffold_4.g07042.m1,HiC_scaffold_1.g01570.m1,HiC_scaffold_5.g09670.m1,HiC_scaffold_5.g09844.m1,HiC_scaffold_4.g07630.m1,HiC_scaffold_1.g02105.m1,
Cellular component	obsolete plasma membrane bounded cell projection part	GO:0120038	0	0.0324589	1.72767	13	815	61	6607	HiC_scaffold_4.g07042.m1,HiC_scaffold_3.g04838.m1,HiC_scaffold_7.g13523.m1,HiC_scaffold_7.g14407.m1,HiC_scaffold_1.g01570.m1,HiC_scaffold_7.g13651.m2,HiC_scaffold_5.g09670.m1,HiC_scaffold_5.g09844.m1,HiC_scaffold_1.g00983.m1,HiC_scaffold_4.g07630.m1,HiC_scaffold_1.g02105.m1,HiC_scaffold_2.g03123.m1,HiC_scaffold_7.g14425.m1,
Cellular component	obsolete cell projection part	GO:0044463	0	0.0324589	1.72767	13	815	61	6607	HiC_scaffold_4.g07042.m1,HiC_scaffold_3.g04838.m1,HiC_scaffold_7.g13523.m1,HiC_scaffold_7.g14407.m1,HiC_scaffold_1.g01570.m1,HiC_scaffold_7.g13651.m2,HiC_scaffold_5.g09670.m1,HiC_scaffold_5.g09844.m1,HiC_scaffold_1.g00983.m1,HiC_scaffold_4.g07630.m1,HiC_scaffold_1.g02105.m1,HiC_scaffold_2.g03123.m1,HiC_scaffold_7.g14425.m1,
Cellular component	cell junction	GO:0030054	3	0.0345058	1.71296	13	822	61	6607	HiC_scaffold_4.g07042.m1,HiC_scaffold_3.g05333.m1,HiC_scaffold_2.g02515.m1,HiC_scaffold_7.g13523.m1,HiC_scaffold_7.g14407.m1,HiC_scaffold_3.g05642.m1,HiC_scaffold_1.g01570.m1,HiC_scaffold_7.g13651.m2,HiC_scaffold_3.g05644.m1,HiC_scaffold_5.g09670.m1,HiC_scaffold_1.g00983.m1,HiC_scaffold_2.g03123.m1,HiC_scaffold_7.g14425.m1,
Cellular component	apical plasma membrane	GO:0016324	5	0.0429546	2.59118	5	209	61	6607	HiC_scaffold_1.g01719.m1,HiC_scaffold_1.g01718.m1,HiC_scaffold_1.g01717.m1,HiC_scaffold_3.g06037.m1,HiC_scaffold_1.g01720.m1,
Cellular component	obsolete axon part	GO:0033267	0	0.0486425	2.25649	6	288	61	6607	HiC_scaffold_4.g07042.m1,HiC_scaffold_1.g01570.m1,HiC_scaffold_5.g09670.m1,HiC_scaffold_5.g09844.m1,HiC_scaffold_4.g07630.m1,HiC_scaffold_1.g02105.m1,
Cellular component	cell leading edge	GO:0031252	3	0.0491274	2.49566	5	217	61	6607	HiC_scaffold_7.g13523.m1,HiC_scaffold_7.g14407.m1,HiC_scaffold_7.g13651.m2,HiC_scaffold_2.g03123.m1,HiC_scaffold_7.g14425.m1,
Biological process	D-glucuronate metabolic process	GO:0042839	10	3.42546e-09	66.5137	5	8	64	6811	HiC_scaffold_1.g01719.m1,HiC_scaffold_1.g01718.m1,HiC_scaffold_1.g01717.m1,HiC_scaffold_3.g06037.m1,HiC_scaffold_1.g01720.m1,
Biological process	D-glucuronate catabolic process	GO:0042840	11	3.42546e-09	66.5137	5	8	64	6811	HiC_scaffold_1.g01719.m1,HiC_scaffold_1.g01718.m1,HiC_scaffold_1.g01717.m1,HiC_scaffold_3.g06037.m1,HiC_scaffold_1.g01720.m1,
Biological process	xylulose 5-phosphate biosynthetic process	GO:1901159	7	1.51927e-08	53.2109	5	10	64	6811	HiC_scaffold_1.g01719.m1,HiC_scaffold_1.g01718.m1,HiC_scaffold_1.g01717.m1,HiC_scaffold_3.g06037.m1,HiC_scaffold_1.g01720.m1,
Biological process	glucuronate catabolic process	GO:0006064	10	1.51927e-08	53.2109	5	10	64	6811	HiC_scaffold_1.g01719.m1,HiC_scaffold_1.g01718.m1,HiC_scaffold_1.g01717.m1,HiC_scaffold_3.g06037.m1,HiC_scaffold_1.g01720.m1,
Biological process	xylulose 5-phosphate metabolic process	GO:0051167	6	1.51927e-08	53.2109	5	10	64	6811	HiC_scaffold_1.g01719.m1,HiC_scaffold_1.g01718.m1,HiC_scaffold_1.g01717.m1,HiC_scaffold_3.g06037.m1,HiC_scaffold_1.g01720.m1,
Biological process	glucuronate catabolic process to xylulose 5-phosphate	GO:0019640	11	1.51927e-08	53.2109	5	10	64	6811	HiC_scaffold_1.g01719.m1,HiC_scaffold_1.g01718.m1,HiC_scaffold_1.g01717.m1,HiC_scaffold_3.g06037.m1,HiC_scaffold_1.g01720.m1,
Biological process	lactone biosynthetic process	GO:1901336	6	1.74605e-07	35.474	5	15	64	6811	HiC_scaffold_1.g01719.m1,HiC_scaffold_1.g01718.m1,HiC_scaffold_1.g01717.m1,HiC_scaffold_3.g06037.m1,HiC_scaffold_1.g01720.m1,
Biological process	aldehyde catabolic process	GO:0046185	5	1.74605e-07	35.474	5	15	64	6811	HiC_scaffold_1.g01719.m1,HiC_scaffold_1.g01718.m1,HiC_scaffold_1.g01717.m1,HiC_scaffold_3.g06037.m1,HiC_scaffold_1.g01720.m1,
Biological process	L-ascorbic acid biosynthetic process	GO:0019853	8	1.74605e-07	35.474	5	15	64	6811	HiC_scaffold_1.g01719.m1,HiC_scaffold_1.g01718.m1,HiC_scaffold_1.g01717.m1,HiC_scaffold_3.g06037.m1,HiC_scaffold_1.g01720.m1,
Biological process	glutathione derivative metabolic process	GO:1901685	5	4.87465e-07	29.5616	5	18	64	6811	HiC_scaffold_1.g01719.m1,HiC_scaffold_1.g01718.m1,HiC_scaffold_1.g01717.m1,HiC_scaffold_3.g06037.m1,HiC_scaffold_1.g01720.m1,
Biological process	glutathione derivative biosynthetic process	GO:1901687	6	4.87465e-07	29.5616	5	18	64	6811	HiC_scaffold_1.g01719.m1,HiC_scaffold_1.g01718.m1,HiC_scaffold_1.g01717.m1,HiC_scaffold_3.g06037.m1,HiC_scaffold_1.g01720.m1,
Biological process	photoreceptor cell axon guidance	GO:0072499	10	7.1119e-07	18.2437	6	35	64	6811	HiC_scaffold_7.g13523.m1,HiC_scaffold_7.g14407.m1,HiC_scaffold_7.g13651.m2,HiC_scaffold_5.g09844.m1,HiC_scaffold_1.g02105.m1,HiC_scaffold_7.g14425.m1,
Biological process	lactone metabolic process	GO:1901334	5	8.69395e-07	26.6055	5	20	64	6811	HiC_scaffold_1.g01719.m1,HiC_scaffold_1.g01718.m1,HiC_scaffold_1.g01717.m1,HiC_scaffold_3.g06037.m1,HiC_scaffold_1.g01720.m1,
Biological process	uronic acid metabolic process	GO:0006063	8	8.69395e-07	26.6055	5	20	64	6811	HiC_scaffold_1.g01719.m1,HiC_scaffold_1.g01718.m1,HiC_scaffold_1.g01717.m1,HiC_scaffold_3.g06037.m1,HiC_scaffold_1.g01720.m1,
Biological process	glucuronate metabolic process	GO:0019585	9	8.69395e-07	26.6055	5	20	64	6811	HiC_scaffold_1.g01719.m1,HiC_scaffold_1.g01718.m1,HiC_scaffold_1.g01717.m1,HiC_scaffold_3.g06037.m1,HiC_scaffold_1.g01720.m1,
Biological process	L-ascorbic acid metabolic process	GO:0019852	7	8.69395e-07	26.6055	5	20	64	6811	HiC_scaffold_1.g01719.m1,HiC_scaffold_1.g01718.m1,HiC_scaffold_1.g01717.m1,HiC_scaffold_3.g06037.m1,HiC_scaffold_1.g01720.m1,
Biological process	obsolete coenzyme biosynthetic process	GO:0009108	0	1.15565e-06	7.04781	10	151	64	6811	HiC_scaffold_3.g06375.m1,HiC_scaffold_1.g01719.m1,HiC_scaffold_1.g01718.m1,HiC_scaffold_3.g06371.m1,HiC_scaffold_6.g10977.m1,HiC_scaffold_2.g03460.m1,HiC_scaffold_2.g03652.m1,HiC_scaffold_1.g01717.m1,HiC_scaffold_3.g06037.m1,HiC_scaffold_1.g01720.m1,
Biological process	obsolete cofactor biosynthetic process	GO:0051188	0	1.15739e-06	6.19387	11	189	64	6811	HiC_scaffold_3.g05900.m1,HiC_scaffold_3.g06375.m1,HiC_scaffold_1.g01719.m1,HiC_scaffold_1.g01718.m1,HiC_scaffold_3.g06371.m1,HiC_scaffold_6.g10977.m1,HiC_scaffold_2.g03460.m1,HiC_scaffold_2.g03652.m1,HiC_scaffold_1.g01717.m1,HiC_scaffold_3.g06037.m1,HiC_scaffold_1.g01720.m1,
Biological process	water-soluble vitamin biosynthetic process	GO:0042364	6	5.20102e-06	19.0039	5	28	64	6811	HiC_scaffold_1.g01719.m1,HiC_scaffold_1.g01718.m1,HiC_scaffold_1.g01717.m1,HiC_scaffold_3.g06037.m1,HiC_scaffold_1.g01720.m1,
Biological process	septate junction assembly	GO:0019991	9	7.01828e-06	12.5202	6	51	64	6811	HiC_scaffold_3.g05333.m1,HiC_scaffold_7.g13523.m1,HiC_scaffold_7.g14407.m1,HiC_scaffold_7.g13651.m2,HiC_scaffold_2.g03123.m1,HiC_scaffold_7.g14425.m1,
Biological process	carbohydrate metabolic process	GO:0005975	4	1.12141e-05	4.10529	13	337	64	6811	HiC_scaffold_3.g06375.m1,HiC_scaffold_1.g01719.m1,HiC_scaffold_3.g05642.m1,HiC_scaffold_1.g01718.m1,HiC_scaffold_3.g06371.m1,HiC_scaffold_6.g12229.m1,HiC_scaffold_2.g03460.m1,HiC_scaffold_3.g05644.m1,HiC_scaffold_7.g13361.m1,HiC_scaffold_2.g03652.m1,HiC_scaffold_1.g01717.m1,HiC_scaffold_3.g06037.m1,HiC_scaffold_1.g01720.m1,
Biological process	vitamin biosynthetic process	GO:0009110	5	1.88289e-05	14.7808	5	36	64	6811	HiC_scaffold_1.g01719.m1,HiC_scaffold_1.g01718.m1,HiC_scaffold_1.g01717.m1,HiC_scaffold_3.g06037.m1,HiC_scaffold_1.g01720.m1,
Biological process	monocarboxylic acid catabolic process	GO:0072329	8	2.67075e-05	7.84161	7	95	64	6811	HiC_scaffold_1.g01719.m1,HiC_scaffold_1.g01718.m1,HiC_scaffold_2.g03225.m1,HiC_scaffold_1.g01717.m1,HiC_scaffold_3.g06037.m1,HiC_scaffold_1.g02071.m1,HiC_scaffold_1.g01720.m1,
Biological process	obsolete cofactor metabolic process	GO:0051186	0	3.60056e-05	3.67948	13	376	64	6811	HiC_scaffold_3.g05900.m1,HiC_scaffold_3.g06375.m1,HiC_scaffold_1.g01719.m1,HiC_scaffold_2.g03265.m1,HiC_scaffold_1.g01718.m1,HiC_scaffold_3.g06371.m1,HiC_scaffold_6.g10977.m1,HiC_scaffold_2.g03460.m1,HiC_scaffold_2.g03652.m1,HiC_scaffold_5.g08641.m1,HiC_scaffold_1.g01717.m1,HiC_scaffold_3.g06037.m1,HiC_scaffold_1.g01720.m1,
Biological process	carboxylic acid catabolic process	GO:0046395	7	3.71019e-05	5.38088	9	178	64	6811	HiC_scaffold_1.g01719.m1,HiC_scaffold_1.g01718.m1,HiC_scaffold_5.g08641.m1,HiC_scaffold_2.g03225.m1,HiC_scaffold_1.g01717.m1,HiC_scaffold_6.g12323.m1,HiC_scaffold_3.g06037.m1,HiC_scaffold_1.g02071.m1,HiC_scaffold_1.g01720.m1,
Biological process	organic acid catabolic process	GO:0016054	5	3.71019e-05	5.38088	9	178	64	6811	HiC_scaffold_1.g01719.m1,HiC_scaffold_1.g01718.m1,HiC_scaffold_5.g08641.m1,HiC_scaffold_2.g03225.m1,HiC_scaffold_1.g01717.m1,HiC_scaffold_6.g12323.m1,HiC_scaffold_3.g06037.m1,HiC_scaffold_1.g02071.m1,HiC_scaffold_1.g01720.m1,
Biological process	monosaccharide catabolic process	GO:0046365	6	5.11933e-05	12.0934	5	44	64	6811	HiC_scaffold_1.g01719.m1,HiC_scaffold_1.g01718.m1,HiC_scaffold_1.g01717.m1,HiC_scaffold_3.g06037.m1,HiC_scaffold_1.g01720.m1,
Biological process	tight junction assembly	GO:0120192	8	8.82528e-05	8.08267	6	79	64	6811	HiC_scaffold_3.g05333.m1,HiC_scaffold_7.g13523.m1,HiC_scaffold_7.g14407.m1,HiC_scaffold_7.g13651.m2,HiC_scaffold_2.g03123.m1,HiC_scaffold_7.g14425.m1,
Biological process	tight junction organization	GO:0120193	7	9.47132e-05	7.98164	6	80	64	6811	HiC_scaffold_3.g05333.m1,HiC_scaffold_7.g13523.m1,HiC_scaffold_7.g14407.m1,HiC_scaffold_7.g13651.m2,HiC_scaffold_2.g03123.m1,HiC_scaffold_7.g14425.m1,
Biological process	obsolete coenzyme metabolic process	GO:0006732	0	0.000119073	4.1571	10	256	64	6811	HiC_scaffold_3.g06375.m1,HiC_scaffold_1.g01719.m1,HiC_scaffold_1.g01718.m1,HiC_scaffold_3.g06371.m1,HiC_scaffold_6.g10977.m1,HiC_scaffold_2.g03460.m1,HiC_scaffold_2.g03652.m1,HiC_scaffold_1.g01717.m1,HiC_scaffold_3.g06037.m1,HiC_scaffold_1.g01720.m1,
Biological process	carboxylic acid biosynthetic process	GO:0046394	7	0.000160211	4.45487	9	215	64	6811	HiC_scaffold_3.g06375.m1,HiC_scaffold_1.g01719.m1,HiC_scaffold_1.g01718.m1,HiC_scaffold_3.g06371.m1,HiC_scaffold_5.g08641.m1,HiC_scaffold_1.g01717.m1,HiC_scaffold_6.g12323.m1,HiC_scaffold_3.g06037.m1,HiC_scaffold_1.g01720.m1,
Biological process	organic acid biosynthetic process	GO:0016053	5	0.000160211	4.45487	9	215	64	6811	HiC_scaffold_3.g06375.m1,HiC_scaffold_1.g01719.m1,HiC_scaffold_1.g01718.m1,HiC_scaffold_3.g06371.m1,HiC_scaffold_5.g08641.m1,HiC_scaffold_1.g01717.m1,HiC_scaffold_6.g12323.m1,HiC_scaffold_3.g06037.m1,HiC_scaffold_1.g01720.m1,
Biological process	apical junction assembly	GO:0043297	8	0.000205871	6.94056	6	92	64	6811	HiC_scaffold_3.g05333.m1,HiC_scaffold_7.g13523.m1,HiC_scaffold_7.g14407.m1,HiC_scaffold_7.g13651.m2,HiC_scaffold_2.g03123.m1,HiC_scaffold_7.g14425.m1,
Biological process	glial cell migration	GO:0008347	5	0.000229366	8.86849	5	60	64	6811	HiC_scaffold_3.g05900.m1,HiC_scaffold_2.g04647.m1,HiC_scaffold_2.g03460.m1,HiC_scaffold_2.g03652.m1,HiC_scaffold_1.g00344.m1,
Biological process	monocarboxylic acid metabolic process	GO:0032787	7	0.000287126	3.43296	11	341	64	6811	HiC_scaffold_3.g06375.m1,HiC_scaffold_1.g01719.m1,HiC_scaffold_1.g01718.m1,HiC_scaffold_3.g06371.m1,HiC_scaffold_5.g08641.m1,HiC_scaffold_2.g03225.m1,HiC_scaffold_1.g01717.m1,HiC_scaffold_7.g14742.m1,HiC_scaffold_3.g06037.m1,HiC_scaffold_1.g02071.m1,HiC_scaffold_1.g01720.m1,
Biological process	cellular aldehyde metabolic process	GO:0006081	4	0.000288871	8.44618	5	63	64	6811	HiC_scaffold_1.g01719.m1,HiC_scaffold_1.g01718.m1,HiC_scaffold_1.g01717.m1,HiC_scaffold_3.g06037.m1,HiC_scaffold_1.g01720.m1,
Biological process	generation of precursor metabolites and energy	GO:0006091	4	0.000317577	3.39316	11	345	64	6811	HiC_scaffold_3.g05900.m1,HiC_scaffold_3.g06375.m1,HiC_scaffold_1.g01719.m1,HiC_scaffold_4.g06894.m1,HiC_scaffold_1.g01718.m1,HiC_scaffold_3.g06371.m1,HiC_scaffold_2.g03460.m1,HiC_scaffold_2.g03652.m1,HiC_scaffold_1.g01717.m1,HiC_scaffold_3.g06037.m1,HiC_scaffold_1.g01720.m1,
Biological process	small molecule metabolic process	GO:0044281	3	0.000332493	2.04316	23	1198	64	6811	HiC_scaffold_3.g05900.m1,HiC_scaffold_3.g06375.m1,HiC_scaffold_1.g01719.m1,HiC_scaffold_1.g00699.m1,HiC_scaffold_2.g02515.m1,HiC_scaffold_5.g08569.m1,HiC_scaffold_6.g10883.m1,HiC_scaffold_4.g06894.m1,HiC_scaffold_3.g05642.m1,HiC_scaffold_1.g01718.m1,HiC_scaffold_3.g06371.m1,HiC_scaffold_6.g10977.m1,HiC_scaffold_2.g03460.m1,HiC_scaffold_3.g05644.m1,HiC_scaffold_2.g03652.m1,HiC_scaffold_5.g08641.m1…
Biological process	water-soluble vitamin metabolic process	GO:0006767	5	0.000334604	8.1863	5	65	64	6811	HiC_scaffold_1.g01719.m1,HiC_scaffold_1.g01718.m1,HiC_scaffold_1.g01717.m1,HiC_scaffold_3.g06037.m1,HiC_scaffold_1.g01720.m1,
Biological process	sulfur compound biosynthetic process	GO:0044272	5	0.00033996	5.24615	7	142	64	6811	HiC_scaffold_3.g06375.m1,HiC_scaffold_1.g01719.m1,HiC_scaffold_1.g01718.m1,HiC_scaffold_3.g06371.m1,HiC_scaffold_1.g01717.m1,HiC_scaffold_3.g06037.m1,HiC_scaffold_1.g01720.m1,
Biological process	glucose metabolic process	GO:0006006	7	0.000370235	5.17329	7	144	64	6811	HiC_scaffold_1.g01719.m1,HiC_scaffold_3.g05642.m1,HiC_scaffold_1.g01718.m1,HiC_scaffold_3.g05644.m1,HiC_scaffold_1.g01717.m1,HiC_scaffold_3.g06037.m1,HiC_scaffold_1.g01720.m1,
Biological process	carbohydrate catabolic process	GO:0016052	5	0.000516366	5.85808	6	109	64	6811	HiC_scaffold_1.g01719.m1,HiC_scaffold_1.g01718.m1,HiC_scaffold_6.g12229.m1,HiC_scaffold_1.g01717.m1,HiC_scaffold_3.g06037.m1,HiC_scaffold_1.g01720.m1,
Biological process	small molecule catabolic process	GO:0044282	4	0.000537323	3.78576	9	253	64	6811	HiC_scaffold_1.g01719.m1,HiC_scaffold_1.g01718.m1,HiC_scaffold_5.g08641.m1,HiC_scaffold_2.g03225.m1,HiC_scaffold_1.g01717.m1,HiC_scaffold_6.g12323.m1,HiC_scaffold_3.g06037.m1,HiC_scaffold_1.g02071.m1,HiC_scaffold_1.g01720.m1,
Biological process	obsolete oxidation-reduction process	GO:0055114	0	0.000736429	2.58664	14	576	64	6811	HiC_scaffold_3.g06375.m1,HiC_scaffold_1.g01719.m1,HiC_scaffold_4.g06894.m1,HiC_scaffold_2.g03265.m1,HiC_scaffold_3.g05325.m1,HiC_scaffold_1.g01718.m1,HiC_scaffold_3.g06371.m1,HiC_scaffold_2.g03460.m1,HiC_scaffold_2.g03652.m1,HiC_scaffold_1.g01717.m1,HiC_scaffold_7.g14742.m1,HiC_scaffold_3.g06037.m1,HiC_scaffold_1.g02071.m1,HiC_scaffold_1.g01720.m1,
Biological process	hexose metabolic process	GO:0019318	6	0.000752136	4.59848	7	162	64	6811	HiC_scaffold_1.g01719.m1,HiC_scaffold_3.g05642.m1,HiC_scaffold_1.g01718.m1,HiC_scaffold_3.g05644.m1,HiC_scaffold_1.g01717.m1,HiC_scaffold_3.g06037.m1,HiC_scaffold_1.g01720.m1,
Biological process	vitamin metabolic process	GO:0006766	4	0.000977936	6.48914	5	82	64	6811	HiC_scaffold_1.g01719.m1,HiC_scaffold_1.g01718.m1,HiC_scaffold_1.g01717.m1,HiC_scaffold_3.g06037.m1,HiC_scaffold_1.g01720.m1,
Biological process	monosaccharide biosynthetic process	GO:0046364	6	0.00103316	6.41096	5	83	64	6811	HiC_scaffold_1.g01719.m1,HiC_scaffold_1.g01718.m1,HiC_scaffold_1.g01717.m1,HiC_scaffold_3.g06037.m1,HiC_scaffold_1.g01720.m1,
Biological process	carboxylic acid metabolic process	GO:0019752	6	0.00108417	2.48732	14	599	64	6811	HiC_scaffold_3.g06375.m1,HiC_scaffold_1.g01719.m1,HiC_scaffold_1.g01718.m1,HiC_scaffold_3.g06371.m1,HiC_scaffold_2.g03460.m1,HiC_scaffold_2.g03652.m1,HiC_scaffold_5.g08641.m1,HiC_scaffold_2.g03225.m1,HiC_scaffold_1.g01717.m1,HiC_scaffold_7.g14742.m1,HiC_scaffold_6.g12323.m1,HiC_scaffold_3.g06037.m1,HiC_scaffold_1.g02071.m1,HiC_scaffold_1.g01720.m1,
Biological process	electron transport chain	GO:0022900	5	0.00125347	4.94985	6	129	64	6811	HiC_scaffold_1.g01719.m1,HiC_scaffold_4.g06894.m1,HiC_scaffold_1.g01718.m1,HiC_scaffold_1.g01717.m1,HiC_scaffold_3.g06037.m1,HiC_scaffold_1.g01720.m1,
Biological process	cell-cell junction assembly	GO:0007043	7	0.00141156	4.83736	6	132	64	6811	HiC_scaffold_3.g05333.m1,HiC_scaffold_7.g13523.m1,HiC_scaffold_7.g14407.m1,HiC_scaffold_7.g13651.m2,HiC_scaffold_2.g03123.m1,HiC_scaffold_7.g14425.m1,
Biological process	carbohydrate biosynthetic process	GO:0016051	5	0.00170844	4.66081	6	137	64	6811	HiC_scaffold_1.g01719.m1,HiC_scaffold_1.g01718.m1,HiC_scaffold_7.g13361.m1,HiC_scaffold_1.g01717.m1,HiC_scaffold_3.g06037.m1,HiC_scaffold_1.g01720.m1,
Biological process	oxoacid metabolic process	GO:0043436	5	0.00179251	2.36118	14	631	64	6811	HiC_scaffold_3.g06375.m1,HiC_scaffold_1.g01719.m1,HiC_scaffold_1.g01718.m1,HiC_scaffold_3.g06371.m1,HiC_scaffold_2.g03460.m1,HiC_scaffold_2.g03652.m1,HiC_scaffold_5.g08641.m1,HiC_scaffold_2.g03225.m1,HiC_scaffold_1.g01717.m1,HiC_scaffold_7.g14742.m1,HiC_scaffold_6.g12323.m1,HiC_scaffold_3.g06037.m1,HiC_scaffold_1.g02071.m1,HiC_scaffold_1.g01720.m1,
Biological process	organic acid metabolic process	GO:0006082	4	0.00187531	2.35001	14	634	64	6811	HiC_scaffold_3.g06375.m1,HiC_scaffold_1.g01719.m1,HiC_scaffold_1.g01718.m1,HiC_scaffold_3.g06371.m1,HiC_scaffold_2.g03460.m1,HiC_scaffold_2.g03652.m1,HiC_scaffold_5.g08641.m1,HiC_scaffold_2.g03225.m1,HiC_scaffold_1.g01717.m1,HiC_scaffold_7.g14742.m1,HiC_scaffold_6.g12323.m1,HiC_scaffold_3.g06037.m1,HiC_scaffold_1.g02071.m1,HiC_scaffold_1.g01720.m1,
Biological process	monosaccharide metabolic process	GO:0005996	5	0.00220985	3.82027	7	195	64	6811	HiC_scaffold_1.g01719.m1,HiC_scaffold_3.g05642.m1,HiC_scaffold_1.g01718.m1,HiC_scaffold_3.g05644.m1,HiC_scaffold_1.g01717.m1,HiC_scaffold_3.g06037.m1,HiC_scaffold_1.g01720.m1,
Biological process	sulfur compound metabolic process	GO:0006790	4	0.00422896	3.0625	8	278	64	6811	HiC_scaffold_3.g06375.m1,HiC_scaffold_1.g01719.m1,HiC_scaffold_2.g03265.m1,HiC_scaffold_1.g01718.m1,HiC_scaffold_3.g06371.m1,HiC_scaffold_1.g01717.m1,HiC_scaffold_3.g06037.m1,HiC_scaffold_1.g01720.m1,
Biological process	carbohydrate derivative metabolic process	GO:1901135	4	0.00522838	2.03095	15	786	64	6811	HiC_scaffold_3.g05900.m1,HiC_scaffold_3.g06375.m1,HiC_scaffold_1.g01719.m1,HiC_scaffold_2.g04655.m1,HiC_scaffold_1.g00699.m1,HiC_scaffold_2.g02515.m1,HiC_scaffold_5.g08569.m1,HiC_scaffold_6.g10883.m1,HiC_scaffold_4.g06894.m1,HiC_scaffold_1.g01718.m1,HiC_scaffold_3.g06371.m1,HiC_scaffold_7.g13361.m1,HiC_scaffold_1.g01717.m1,HiC_scaffold_3.g06037.m1,HiC_scaffold_1.g01720.m1,
Biological process	organophosphate biosynthetic process	GO:0090407	6	0.00574349	2.50995	10	424	64	6811	HiC_scaffold_3.g06375.m1,HiC_scaffold_1.g01719.m1,HiC_scaffold_1.g01718.m1,HiC_scaffold_3.g06371.m1,HiC_scaffold_6.g10977.m1,HiC_scaffold_2.g03460.m1,HiC_scaffold_2.g03652.m1,HiC_scaffold_1.g01717.m1,HiC_scaffold_3.g06037.m1,HiC_scaffold_1.g01720.m1,
Biological process	organophosphate metabolic process	GO:0019637	5	0.00610018	2.06644	14	721	64	6811	HiC_scaffold_3.g05900.m1,HiC_scaffold_3.g06375.m1,HiC_scaffold_1.g01719.m1,HiC_scaffold_2.g02515.m1,HiC_scaffold_4.g06894.m1,HiC_scaffold_1.g01718.m1,HiC_scaffold_3.g06371.m1,HiC_scaffold_6.g10977.m1,HiC_scaffold_2.g03460.m1,HiC_scaffold_2.g03652.m1,HiC_scaffold_2.g03225.m1,HiC_scaffold_1.g01717.m1,HiC_scaffold_3.g06037.m1,HiC_scaffold_1.g01720.m1,
Biological process	cell-cell junction organization	GO:0045216	6	0.00695856	3.50841	6	182	64	6811	HiC_scaffold_3.g05333.m1,HiC_scaffold_7.g13523.m1,HiC_scaffold_7.g14407.m1,HiC_scaffold_7.g13651.m2,HiC_scaffold_2.g03123.m1,HiC_scaffold_7.g14425.m1,
Biological process	neuromuscular junction development	GO:0007528	7	0.0098649	3.25781	6	196	64	6811	HiC_scaffold_2.g02515.m1,HiC_scaffold_7.g13523.m1,HiC_scaffold_7.g14407.m1,HiC_scaffold_1.g01570.m1,HiC_scaffold_7.g13651.m2,HiC_scaffold_7.g14425.m1,
Biological process	synapse organization	GO:0050808	6	0.0123497	2.37667	9	403	64	6811	HiC_scaffold_3.g05333.m1,HiC_scaffold_2.g02515.m1,HiC_scaffold_7.g13523.m1,HiC_scaffold_7.g14407.m1,HiC_scaffold_1.g01570.m1,HiC_scaffold_7.g13651.m2,HiC_scaffold_2.g03123.m1,HiC_scaffold_6.g12323.m1,HiC_scaffold_7.g14425.m1,
Biological process	nucleobase-containing small molecule metabolic process	GO:0055086	6	0.013197	2.11307	11	554	64	6811	HiC_scaffold_3.g05900.m1,HiC_scaffold_3.g06375.m1,HiC_scaffold_1.g00699.m1,HiC_scaffold_2.g02515.m1,HiC_scaffold_5.g08569.m1,HiC_scaffold_6.g10883.m1,HiC_scaffold_4.g06894.m1,HiC_scaffold_3.g06371.m1,HiC_scaffold_6.g10977.m1,HiC_scaffold_2.g03460.m1,HiC_scaffold_2.g03652.m1,
Biological process	organonitrogen compound biosynthetic process	GO:1901566	5	0.0153206	1.64525	19	1229	64	6811	HiC_scaffold_3.g05900.m1,HiC_scaffold_3.g06375.m1,HiC_scaffold_6.g12508.m1,HiC_scaffold_1.g01719.m1,HiC_scaffold_2.g04655.m1,HiC_scaffold_4.g06894.m1,HiC_scaffold_1.g01718.m1,HiC_scaffold_3.g06371.m1,HiC_scaffold_6.g10977.m1,HiC_scaffold_2.g03460.m1,HiC_scaffold_7.g13361.m1,HiC_scaffold_2.g03652.m1,HiC_scaffold_5.g08641.m1,HiC_scaffold_1.g01717.m1,HiC_scaffold_6.g12323.m1,HiC_scaffold_3.g06037.m1…
Biological process	muscle contraction	GO:0006936	5	0.0180907	3.26447	5	163	64	6811	HiC_scaffold_2.g02515.m1,HiC_scaffold_3.g05642.m1,HiC_scaffold_3.g05325.m1,HiC_scaffold_3.g05644.m1,HiC_scaffold_5.g09670.m1,
Biological process	small molecule biosynthetic process	GO:0044283	4	0.0195164	2.20183	9	435	64	6811	HiC_scaffold_3.g06375.m1,HiC_scaffold_1.g01719.m1,HiC_scaffold_1.g01718.m1,HiC_scaffold_3.g06371.m1,HiC_scaffold_5.g08641.m1,HiC_scaffold_1.g01717.m1,HiC_scaffold_6.g12323.m1,HiC_scaffold_3.g06037.m1,HiC_scaffold_1.g01720.m1,
Biological process	gliogenesis	GO:0042063	6	0.0195989	2.80058	6	228	64	6811	HiC_scaffold_3.g05900.m1,HiC_scaffold_2.g04647.m1,HiC_scaffold_1.g01570.m1,HiC_scaffold_2.g03460.m1,HiC_scaffold_2.g03652.m1,HiC_scaffold_1.g00344.m1,
Biological process	cell junction assembly	GO:0034329	6	0.0210572	2.31352	8	368	64	6811	HiC_scaffold_3.g05333.m1,HiC_scaffold_7.g13523.m1,HiC_scaffold_7.g14407.m1,HiC_scaffold_1.g01570.m1,HiC_scaffold_7.g13651.m2,HiC_scaffold_2.g03123.m1,HiC_scaffold_6.g12323.m1,HiC_scaffold_7.g14425.m1,
Biological process	regulation of mitotic cell cycle phase transition	GO:1901990	8	0.0263419	2.61693	6	244	64	6811	HiC_scaffold_2.g02515.m1,HiC_scaffold_4.g07829.m1,HiC_scaffold_2.g04647.m1,HiC_scaffold_4.g07630.m1,HiC_scaffold_5.g08678.m1,HiC_scaffold_1.g00344.m1,
Biological process	carbohydrate derivative biosynthetic process	GO:1901137	5	0.0266151	2.0867	9	459	64	6811	HiC_scaffold_3.g06375.m1,HiC_scaffold_1.g01719.m1,HiC_scaffold_2.g04655.m1,HiC_scaffold_1.g01718.m1,HiC_scaffold_3.g06371.m1,HiC_scaffold_7.g13361.m1,HiC_scaffold_1.g01717.m1,HiC_scaffold_3.g06037.m1,HiC_scaffold_1.g01720.m1,
Biological process	energy derivation by oxidation of organic compounds	GO:0015980	5	0.0297279	2.54395	6	251	64	6811	HiC_scaffold_3.g05900.m1,HiC_scaffold_3.g06375.m1,HiC_scaffold_4.g06894.m1,HiC_scaffold_3.g06371.m1,HiC_scaffold_2.g03460.m1,HiC_scaffold_2.g03652.m1,
Biological process	nervous system development	GO:0007399	5	0.0321366	1.44152	23	1698	64	6811	HiC_scaffold_3.g05900.m1,HiC_scaffold_4.g07042.m1,HiC_scaffold_3.g05333.m1,HiC_scaffold_2.g02515.m1,HiC_scaffold_7.g13523.m1,HiC_scaffold_7.g14407.m1,HiC_scaffold_3.g05325.m1,HiC_scaffold_2.g04647.m1,HiC_scaffold_1.g01570.m1,HiC_scaffold_7.g13651.m2,HiC_scaffold_2.g03460.m1,HiC_scaffold_5.g09670.m1,HiC_scaffold_5.g09844.m1,HiC_scaffold_1.g00983.m1,HiC_scaffold_2.g03652.m1,HiC_scaffold_1.g02105.m1…
Biological process	neurogenesis	GO:0022008	5	0.036031	1.50672	19	1342	64	6811	HiC_scaffold_3.g05900.m1,HiC_scaffold_4.g07042.m1,HiC_scaffold_3.g05333.m1,HiC_scaffold_2.g02515.m1,HiC_scaffold_7.g13523.m1,HiC_scaffold_7.g14407.m1,HiC_scaffold_2.g04647.m1,HiC_scaffold_1.g01570.m1,HiC_scaffold_7.g13651.m2,HiC_scaffold_2.g03460.m1,HiC_scaffold_5.g09670.m1,HiC_scaffold_5.g09844.m1,HiC_scaffold_1.g00983.m1,HiC_scaffold_2.g03652.m1,HiC_scaffold_1.g02105.m1,HiC_scaffold_5.g08678.m1…
Biological process	organelle fission	GO:0048285	6	0.0369943	2.07652	8	410	64	6811	HiC_scaffold_6.g12508.m1,HiC_scaffold_4.g07829.m1,HiC_scaffold_2.g04647.m1,HiC_scaffold_5.g09670.m1,HiC_scaffold_4.g07630.m1,HiC_scaffold_1.g00344.m1,HiC_scaffold_7.g14742.m1,HiC_scaffold_7.g13216.m1,
Biological process	meiotic nuclear division	GO:0140013	8	0.0370467	2.70106	5	197	64	6811	HiC_scaffold_6.g12508.m1,HiC_scaffold_2.g04647.m1,HiC_scaffold_1.g00344.m1,HiC_scaffold_7.g14742.m1,HiC_scaffold_7.g13216.m1,
Biological process	blood circulation	GO:0008015	5	0.0370467	2.70106	5	197	64	6811	HiC_scaffold_2.g02515.m1,HiC_scaffold_3.g05642.m1,HiC_scaffold_3.g05325.m1,HiC_scaffold_3.g05644.m1,HiC_scaffold_5.g09670.m1,
Biological process	purine nucleotide biosynthetic process	GO:0006164	10	0.0377386	2.68742	5	198	64	6811	HiC_scaffold_3.g06375.m1,HiC_scaffold_3.g06371.m1,HiC_scaffold_6.g10977.m1,HiC_scaffold_2.g03460.m1,HiC_scaffold_2.g03652.m1,
Biological process	multicellular organism growth	GO:0035264	4	0.0391462	2.66055	5	200	64	6811	HiC_scaffold_7.g14191.m1,HiC_scaffold_3.g05642.m1,HiC_scaffold_3.g05325.m1,HiC_scaffold_4.g07829.m1,HiC_scaffold_3.g05644.m1,
Biological process	purine-containing compound biosynthetic process	GO:0072522	6	0.0405858	2.6342	5	202	64	6811	HiC_scaffold_3.g06375.m1,HiC_scaffold_3.g06371.m1,HiC_scaffold_6.g10977.m1,HiC_scaffold_2.g03460.m1,HiC_scaffold_2.g03652.m1,
Biological process	axon guidance	GO:0007411	9	0.0436254	2.14067	7	348	64	6811	HiC_scaffold_7.g13523.m1,HiC_scaffold_7.g14407.m1,HiC_scaffold_1.g01570.m1,HiC_scaffold_7.g13651.m2,HiC_scaffold_5.g09844.m1,HiC_scaffold_1.g02105.m1,HiC_scaffold_7.g14425.m1,
Biological process	neuron development	GO:0048666	5	0.0439414	1.58209	15	1009	64	6811	HiC_scaffold_3.g05900.m1,HiC_scaffold_4.g07042.m1,HiC_scaffold_3.g05333.m1,HiC_scaffold_2.g02515.m1,HiC_scaffold_7.g13523.m1,HiC_scaffold_7.g14407.m1,HiC_scaffold_1.g01570.m1,HiC_scaffold_7.g13651.m2,HiC_scaffold_5.g09670.m1,HiC_scaffold_5.g09844.m1,HiC_scaffold_1.g00983.m1,HiC_scaffold_1.g02105.m1,HiC_scaffold_5.g08678.m1,HiC_scaffold_7.g14425.m1,HiC_scaffold_4.g07010.m1,
Biological process	purine nucleotide metabolic process	GO:0006163	9	0.045315	1.99385	8	427	64	6811	HiC_scaffold_3.g05900.m1,HiC_scaffold_3.g06375.m1,HiC_scaffold_2.g02515.m1,HiC_scaffold_4.g06894.m1,HiC_scaffold_3.g06371.m1,HiC_scaffold_6.g10977.m1,HiC_scaffold_2.g03460.m1,HiC_scaffold_2.g03652.m1,
Biological process	neuron projection guidance	GO:0097485	8	0.0489301	2.0867	7	357	64	6811	HiC_scaffold_7.g13523.m1,HiC_scaffold_7.g14407.m1,HiC_scaffold_1.g01570.m1,HiC_scaffold_7.g13651.m2,HiC_scaffold_5.g09844.m1,HiC_scaffold_1.g02105.m1,HiC_scaffold_7.g14425.m1,
Biological process	circulatory system process	GO:0003013	4	0.0490804	2.49817	5	213	64	6811	HiC_scaffold_2.g02515.m1,HiC_scaffold_3.g05642.m1,HiC_scaffold_3.g05325.m1,HiC_scaffold_3.g05644.m1,HiC_scaffold_5.g09670.m1,
