# Supplementary material for: Global Invasion History and Genomic Signatures of Adaptation of the Highly Invasive Sycamore Lace Bug
Source: Genomics Proteomics Bioinformatics. 2024 Oct 14;22(6):qzae074. doi: 10.1093/gpbjnl/qzae074 (PMC11993305; doi:10.1093/gpbjnl/qzae074)
Supplement: qzae074_Supplementary_Data [file qzae074_supplementary_data.zip › Table S23.xlsx]

## Sheet: Table S23
Table S23 List of shared haplotypes identified in the mitochondrial genomes of Corythucha ciliata
Haplotype ID	Number of haplotype	Individuals shared by haplotype
H1	61	MT-ATGZ1, MT-ATGZ2, MT-ATGZ3, MT-ATGZ4, MT-ATGZ5, MT-ATGZ6, MT-ATGZ7, WGR-ATGZ1, WGR-ATGZ2, WGR-ATGZ3, WGR-ATGZ4, WGR-ATGZ5, WGR-BEBR2, WGR-BEBR5, WGR-BEBR6, WGR-BEBR7, WGR-BEBR9, MT-CHGN1, MT-CHGN4, MT-CHGN6, WGR-CHGN1, WGR-CHGN2, WGR-CHGN3, WGR-CHGN5, WGR-CHGN8, WGR-CHGN9, MT-CHZU2, WGR-CHZU4, WGR-CHZU6, WGR-CHZU7, WGR-CHZU8, WGR-CHZU9, WGR-CHZU10, WGR-DEDR2, WGR-DEDR7, WGR-DEDR9, WGR-DEDR10, M…
H2	12	WGR-BEBR1, MT-DEMU5, MT-DEMU6, MT-DEMU8, MT-DEMU10, WGR-DEMU6, WGR-DEMU7, WGR-DEMU10, WGR-FRMP5, WGR-ITAX2, WGR-ITML1, WGR-ITML4
H3	2	WGR-BEBR3, WGR-BEBR4
H4	21	WGR-BEBR8, WGR-BEBR10, MT-CHGN3, MT-CHGN5, MT-CHGN7, WGR-CHGN6, WGR-CHGN7, WGR-CHGN10, MT-CHZU4, MT-CHZU5, WGR-CHZU2, WGR-CHZU3, WGR-DEDR1, MT-DEMU2, MT-DEMU9, WGR-DEMU4, WGR-FRPA2, WGR-FRPA7, MT-ITAX1, WGR-KRDJ10, WGR-KRSL2
H5	1	MT-CHGN2
H6	1	MT-CHGN8
H7	5	WGR-CHGN4, MT-DEMU4, MT-DEMU7, WGR-DEMU3, WGR-DEMU9
H8	1	MT-CHZU1
H9	1	MT-CHZU3
H10	1	MT-CHZU6
H11	2	MT-CHZU7, MT-ITML1
H12	2	MT-CHZU8, WGR-CHZU1
H13	1	WGR-CHZU5
H14	183	MT-CNBJ1, MT-CNBJ2, MT-CNBJ4, MT-CNBJ5, MT-CNBJ6, MT-CNBJ7, MT-CNBJ8, MT-CNBJ9, MT-CNBJ10, WGR-CNBJ2, WGR-CNBJ3, WGR-CNBJ5, WGR-CNBJ6, WGR-CNBJ7, WGR-CNBJ8, WGR-CNBJ9, WGR-CNBJ10, MT-CNCD1, MT-CNCD3, MT-CNCD4, MT-CNCD5, WGR-CNCD3, WGR-CNCD5, WGR-CNCD6, WGR-CNCD8, WGR-CNCD9, WGR-CNCD10, MT-CNCQ2, MT-CNCQ4, MT-CNCQ5, WGR-CNCQ3, WGR-CNCQ5, WGR-CNCQ9, WGR-CNCQ10, WGR-CNHF3, WGR-CNHF6, WGR-CNHF10, MT-…
H15	7	MT-CNBJ3, MT-CNSY2, MT-CNSY3, MT-CNSY5, MT-CNSY6, MT-CNSY9, MT-CNSY10
H16	5	WGR-CNBJ1, MT-CNHY10, WGR-CNLZ9, WGR-CNSY8, WGR-CNYZ10
H17	1	WGR-CNBJ4
H18	89	MT-CNCD2, WGR-CNCD1, WGR-CNCD2, WGR-CNCD4, WGR-CNCD7, MT-CNCQ3, WGR-CNCQ2, WGR-CNCQ6, MT-CNFZ1, MT-CNFZ2, MT-CNFZ4, MT-CNFZ5, WGR-CNFZ1, WGR-CNFZ2, WGR-CNFZ3, WGR-CNFZ4, WGR-CNFZ5, WGR-CNFZ6, WGR-CNFZ7, WGR-CNFZ8, WGR-CNFZ10, WGR-CNGY1, WGR-CNGY2, WGR-CNGY3, WGR-CNGY4, WGR-CNGY5, WGR-CNGY7, WGR-CNGY8, WGR-CNGY9, WGR-CNGY10, WGR-CNHF2, MT-CNHH1, MT-CNHH2, MT-CNHH3, MT-CNHH4, MT-CNHH5, MT-CNHH6, MT…
H19	9	MT-CNCQ1, WGR-CNFZ9, WGR-CNLH4, WGR-CNLH8, WGR-CNLH10, WGR-CNLS5, WGR-CNLS6, WGR-CNLS9, MT-CNWH4
H20	1	WGR-CNCQ1
H21	81	WGR-CNCQ4, WGR-CNCQ7, WGR-CNCQ8, WGR-CNHF4, WGR-CNHF5, WGR-CNHF7, WGR-CNHF8, WGR-CNHF9, MT-CNLN1, MT-CNLN4, WGR-CNLN1, WGR-CNLN2, WGR-CNLN7, WGR-CNLN10, MT-CNLZ1, WGR-CNLZ8, MT-CNSH1, WGR-CNSH1, WGR-CNSH2, WGR-CNSH4, WGR-CNSH5, WGR-CNSH8, WGR-CNSH9, WGR-CNSH10, MT-CNYZ1, MT-CNYZ2, MT-CNYZ4, MT-CNYZ5, WGR-CNYZ1, WGR-CNYZ2, WGR-CNYZ3, WGR-CNYZ4, WGR-CNYZ5, WGR-CNYZ6, WGR-CNYZ7, WGR-CNYZ8, MT-JPFK2,…
H22	1	MT-CNFZ3
H23	1	WGR-CNGY6
H24	1	WGR-CNHF1
H25	1	WGR-CNHH6
H26	1	WGR-CNHH7
H27	1	MT-CNHY1
H28	2	MT-CNHY2, MT-CNHY3
H29	1	MT-CNHY4
H30	2	MT-CNHY5, MT-CNHY7
H31	1	WGR-CNJN5
H32	1	WGR-CNJN8
H33	2	WGR-CNJN9, MT-FRPA2
H34	1	WGR-CNJN10
H35	6	MT-CNLH4, MT-CNLH6, MT-CNLH7, WGR-CNLH1, WGR-CNLH2, WGR-CNLH9
H36	8	MT-CNLH5, MT-CNQD2, MT-JPTK1, MT-JPTK2, MT-KRDQ5, MT-KRGJ1, MT-KRGJ5, MT-KRSL2
H37	6	WGR-CNLS3, WGR-DEDR3, WGR-DEDR5, WGR-DEDR6, WGR-DEDR8, WGR-FRMP3
H38	7	MT-CNLZ2, MT-JPKT2, MT-JPTK3, MT-JPTK4, MT-JPTK5, MT-KRGJ2, MT-KRGJ4
H39	3	MT-CNLZ3, MT-CNTL1, MT-CNYZ3
H40	3	WGR-CNLZ1, WGR-CNLZ5, WGR-CNLZ6
H41	4	WGR-CNLZ3, WGR-CNLZ4, WGR-CNLZ7, MT-CNQD5
H42	1	WGR-CNLZ10
H43	1	MT-CNSJ5
H44	1	MT-CNTL3
H45	1	MT-CNTL4
H46	1	MT-CNTL5
H47	1	WGR-CNWH2
H48	1	WGR-CNWH4
H49	1	MT-CNYL1
H50	1	MT-CNYL4
H51	1	MT-CNYL5
H52	2	WGR-CNYL6, WGR-CNYL10
H53	1	WGR-DEDR4
H54	5	MT-DEMU1, WGR-DEMU2, WGR-DEMU8, WGR-FRMP8, WGR-FRMP9
H55	1	WGR-DEMU1
H56	1	MT-FRMP1
H57	1	MT-FRPA3
H58	1	MT-FRPA4
H59	1	MT-FRPA5
H60	1	MT-FRPA6
H61	1	WGR-FRPA4
H62	1	WGR-FRPA6
H63	1	WGR-FRPA8
H64	1	MT-ITAX2
H65	1	MT-ITAX5
H66	2	WGR-ITAX1, MT-ITML3
H67	1	MT-ITML4
H68	1	WGR-ITML5
H69	1	WGR-JPFK1
H70	2	MT-JPKT1, MT-JPKW1
H71	10	MT-JPKT4, WGR-JPKT9, MT-JPKW2, MT-JPKW3, MT-JPKW4, MT-JPKW5, WGR-JPKW1, WGR-JPKW3, WGR-JPKW4, WGR-JPKW6
H72	5	WGR-JPKT1, WGR-JPKW7, WGR-JPKW8, WGR-JPKW9, WGR-JPKW10
H73	1	WGR-JPKW5
H74	1	MT-KRDQ3
H75	1	WGR-KRGJ6
H76	1	WGR-KRGJ8
H77	1	MT-KRSL1
H78	1	MT-KRSL3
H79	1	MT-KRSL5
H80	1	WGR-KRSL4
H81	1	WGR-KRSL6
H82	1	MT-USGE1
H83	1	MT-USGE2
H84	1	MT-USGE3
H85	1	MT-USGE4
H86	2	MT-USGE5, MT-USGE6
H87	1	MT-USGE7
H88	1	MT-USGE8
H89	3	WGR-USGE1, WGR-USGE3, WGR-USGE5
H90	3	WGR-USGE4, WGR-USGE7, WGR-USGE8
H91	1	MT-USIL1
H92	1	MT-USIL2
H93	1	MT-USIL3
H94	1	MT-USIL4
H95	1	MT-USIL5
H96	1	MT-USIL6
H97	1	WGR-USIL1
H98	1	WGR-USIL2
H99	1	WGR-USIL3
H100	1	WGR-USIL4
H101	1	WGR-USIL5
H102	1	WGR-USIL6
H103	1	WGR-USIL7
H104	1	WGR-USIL8
H105	1	WGR-USIL9
H106	1	WGR-USIL10
H107	1	MT-USIN1
H108	1	MT-USIN2
H109	1	MT-USIN3
H110	1	MT-USIN4
H111	1	MT-USIN5
H112	4	WGR-USIN1, WGR-USIN2, WGR-USIN5, WGR-USIN9
H113	1	WGR-USIN3
H114	1	WGR-USIN4
H115	1	WGR-USIN6
H116	1	WGR-USIN7
H117	1	WGR-USIN8
H118	1	WGR-USIN10
H119	1	MT-USMI1
H120	1	MT-USMI2
H121	4	MT-USMI3, WGR-USMI1, WGR-USMI2, WGR-USMI9
H122	1	MT-USMI4
H123	1	MT-USMI5
H124	3	MT-USMI6, WGR-USMI3, WGR-USMI8
H125	2	MT-USMI7, MT-USMI8
H126	1	MT-USMI9
H127	1	MT-USMI10
H128	1	WGR-USMI4
H129	1	WGR-USMI5
H130	1	WGR-USMI6
H131	1	WGR-USMI7
H132	1	WGR-USMI10
