# Supplementary material for: Global Invasion History and Genomic Signatures of Adaptation of the Highly Invasive Sycamore Lace Bug
Source: Genomics Proteomics Bioinformatics. 2024 Oct 14;22(6):qzae074. doi: 10.1093/gpbjnl/qzae074 (PMC11993305; doi:10.1093/gpbjnl/qzae074)
Supplement: qzae074_Supplementary_Data [file qzae074_supplementary_data.zip › Table S4.xlsx]

## Sheet: Table S4
Table S4 List of genes exhibiting expansion and contraction in the Corythucha ciliata genome
Expanded gene ID	Contracted gene ID
HiC_scaffold_104.g15265.m1	HiC_scaffold_1.g00310.m1
HiC_scaffold_104.g15267.m1	HiC_scaffold_1.g00333.m1
HiC_scaffold_104.g15268.m1	HiC_scaffold_1.g00334.m1
HiC_scaffold_17.g15198.m1	HiC_scaffold_1.g00363.m1
HiC_scaffold_1.g00006.m1	HiC_scaffold_1.g00383.m1
HiC_scaffold_1.g00059.m1	HiC_scaffold_1.g00389.m1
HiC_scaffold_1.g00072.m1	HiC_scaffold_1.g00423.m1
HiC_scaffold_1.g00083.m1	HiC_scaffold_1.g00442.m1
HiC_scaffold_1.g00089.m1	HiC_scaffold_1.g00485.m1
HiC_scaffold_1.g00092.m1	HiC_scaffold_1.g00580.m1
HiC_scaffold_1.g00165.m1	HiC_scaffold_1.g00624.m1
HiC_scaffold_1.g00173.m1	HiC_scaffold_1.g00653.m1
HiC_scaffold_1.g00186.m1	HiC_scaffold_1.g00655.m1
HiC_scaffold_1.g00187.m1	HiC_scaffold_1.g00660.m1
HiC_scaffold_1.g00188.m1	HiC_scaffold_1.g00668.m1
HiC_scaffold_1.g00189.m1	HiC_scaffold_1.g00853.m1
HiC_scaffold_1.g00190.m1	HiC_scaffold_1.g00926.m1
HiC_scaffold_1.g00194.m1	HiC_scaffold_1.g00968.m1
HiC_scaffold_1.g00197.m1	HiC_scaffold_1.g01011.m1
HiC_scaffold_1.g00201.m1	HiC_scaffold_1.g01079.m1
HiC_scaffold_1.g00204.m1	HiC_scaffold_1.g01170.m1
HiC_scaffold_1.g00207.m1	HiC_scaffold_1.g01238.m1
HiC_scaffold_1.g00214.m1	HiC_scaffold_1.g01301.m1
HiC_scaffold_1.g00216.m1	HiC_scaffold_1.g01528.m1
HiC_scaffold_1.g00218.m1	HiC_scaffold_1.g01621.m1
HiC_scaffold_1.g00231.m1	HiC_scaffold_1.g01738.m1
HiC_scaffold_1.g00236.m1	HiC_scaffold_1.g01756.m1
HiC_scaffold_1.g00253.m1	HiC_scaffold_1.g01814.m1
HiC_scaffold_1.g00255.m1	HiC_scaffold_1.g01849.m1
HiC_scaffold_1.g00258.m1	HiC_scaffold_1.g01924.m1
HiC_scaffold_1.g00261.m1	HiC_scaffold_1.g01938.m1
HiC_scaffold_1.g00263.m1	HiC_scaffold_1.g01973.m1
HiC_scaffold_1.g00265.m1	HiC_scaffold_1.g02058.m1
HiC_scaffold_1.g00270.m1	HiC_scaffold_1.g02059.m1
HiC_scaffold_1.g00272.m1	HiC_scaffold_1.g02111.m1
HiC_scaffold_1.g00288.m1	HiC_scaffold_1.g02112.m1
HiC_scaffold_1.g00298.m1	HiC_scaffold_1.g02137.m1
HiC_scaffold_1.g00299.m1	HiC_scaffold_1.g02138.m1
HiC_scaffold_1.g00316.m1	HiC_scaffold_1.g02197.m1
HiC_scaffold_1.g00344.m1	HiC_scaffold_2.g02418.m2
HiC_scaffold_1.g00399.m1	HiC_scaffold_2.g02550.m1
HiC_scaffold_1.g00403.m1	HiC_scaffold_2.g02613.m2
HiC_scaffold_1.g00420.m2	HiC_scaffold_2.g02638.m1
HiC_scaffold_1.g00443.m1	HiC_scaffold_2.g02649.m1
HiC_scaffold_1.g00444.m1	HiC_scaffold_2.g02725.m1
HiC_scaffold_1.g00445.m1	HiC_scaffold_2.g02744.m1
HiC_scaffold_1.g00446.m1	HiC_scaffold_2.g02801.m2
HiC_scaffold_1.g00533.m1	HiC_scaffold_2.g02805.m1
HiC_scaffold_1.g00538.m1	HiC_scaffold_2.g02832.m2
HiC_scaffold_1.g00539.m1	HiC_scaffold_2.g02846.m1
HiC_scaffold_1.g00545.m1	HiC_scaffold_2.g02853.m1
HiC_scaffold_1.g00553.m1	HiC_scaffold_2.g02856.m1
HiC_scaffold_1.g00568.m1	HiC_scaffold_2.g02857.m1
HiC_scaffold_1.g00569.m1	HiC_scaffold_2.g02859.m1
HiC_scaffold_1.g00598.m1	HiC_scaffold_2.g02860.m1
HiC_scaffold_1.g00615.m1	HiC_scaffold_2.g02920.m1
HiC_scaffold_1.g00645.m1	HiC_scaffold_2.g02932.m1
HiC_scaffold_1.g00679.m1	HiC_scaffold_2.g02946.m1
HiC_scaffold_1.g00699.m1	HiC_scaffold_2.g02947.m1
HiC_scaffold_1.g00709.m1	HiC_scaffold_2.g03004.m1
HiC_scaffold_1.g00724.m1	HiC_scaffold_2.g03072.m1
HiC_scaffold_1.g00725.m1	HiC_scaffold_2.g03094.m1
HiC_scaffold_1.g00726.m1	HiC_scaffold_2.g03119.m1
HiC_scaffold_1.g00766.m1	HiC_scaffold_2.g03120.m1
HiC_scaffold_1.g00793.m1	HiC_scaffold_2.g03121.m1
HiC_scaffold_1.g00830.m1	HiC_scaffold_2.g03157.m1
HiC_scaffold_1.g00832.m1	HiC_scaffold_2.g03235.m1
HiC_scaffold_1.g00867.m1	HiC_scaffold_2.g03237.m1
HiC_scaffold_1.g00882.m1	HiC_scaffold_2.g03241.m1
HiC_scaffold_1.g00883.m1	HiC_scaffold_2.g03255.m2
HiC_scaffold_1.g00884.m1	HiC_scaffold_2.g03347.m1
HiC_scaffold_1.g00907.m1	HiC_scaffold_2.g03429.m1
HiC_scaffold_1.g00921.m1	HiC_scaffold_2.g03509.m1
HiC_scaffold_1.g00931.m1	HiC_scaffold_2.g03549.m1
HiC_scaffold_1.g00938.m1	HiC_scaffold_2.g03556.m1
HiC_scaffold_1.g00980.m1	HiC_scaffold_2.g03560.m1
HiC_scaffold_1.g00983.m1	HiC_scaffold_2.g03571.m1
HiC_scaffold_1.g01022.m1	HiC_scaffold_2.g03828.m1
HiC_scaffold_1.g01037.m1	HiC_scaffold_2.g03895.m1
HiC_scaffold_1.g01043.m1	HiC_scaffold_2.g03916.m1
HiC_scaffold_1.g01044.m1	HiC_scaffold_2.g03928.m1
HiC_scaffold_1.g01063.m1	HiC_scaffold_2.g03956.m1
HiC_scaffold_1.g01073.m1	HiC_scaffold_2.g03957.m1
HiC_scaffold_1.g01118.m1	HiC_scaffold_2.g03958.m1
HiC_scaffold_1.g01127.m1	HiC_scaffold_2.g03959.m1
HiC_scaffold_1.g01132.m1	HiC_scaffold_2.g03960.m1
HiC_scaffold_1.g01137.m1	HiC_scaffold_2.g03961.m1
HiC_scaffold_1.g01149.m1	HiC_scaffold_2.g03964.m1
HiC_scaffold_1.g01178.m1	HiC_scaffold_2.g03974.m1
HiC_scaffold_1.g01183.m1	HiC_scaffold_2.g03991.m1
HiC_scaffold_1.g01187.m1	HiC_scaffold_2.g03993.m1
HiC_scaffold_1.g01205.m1	HiC_scaffold_2.g03996.m1
HiC_scaffold_1.g01233.m1	HiC_scaffold_2.g04016.m1
HiC_scaffold_1.g01236.m1	HiC_scaffold_2.g04085.m1
HiC_scaffold_1.g01239.m1	HiC_scaffold_2.g04168.m1
HiC_scaffold_1.g01240.m1	HiC_scaffold_2.g04222.m1
HiC_scaffold_1.g01291.m1	HiC_scaffold_2.g04231.m2
HiC_scaffold_1.g01306.m1	HiC_scaffold_2.g04302.m1
HiC_scaffold_1.g01343.m1	HiC_scaffold_2.g04376.m1
HiC_scaffold_1.g01344.m1	HiC_scaffold_2.g04427.m1
HiC_scaffold_1.g01345.m1	HiC_scaffold_2.g04479.m1
HiC_scaffold_1.g01346.m1	HiC_scaffold_2.g04524.m2
HiC_scaffold_1.g01347.m1	HiC_scaffold_2.g04541.m2
HiC_scaffold_1.g01350.m1	HiC_scaffold_2.g04551.m1
HiC_scaffold_1.g01358.m1	HiC_scaffold_2.g04607.m1
HiC_scaffold_1.g01365.m1	HiC_scaffold_3.g04744.m1
HiC_scaffold_1.g01398.m1	HiC_scaffold_3.g04793.m1
HiC_scaffold_1.g01409.m1	HiC_scaffold_3.g04806.m1
HiC_scaffold_1.g01416.m1	HiC_scaffold_3.g04808.m1
HiC_scaffold_1.g01417.m1	HiC_scaffold_3.g04810.m1
HiC_scaffold_1.g01419.m1	HiC_scaffold_3.g04815.m1
HiC_scaffold_1.g01422.m1	HiC_scaffold_3.g04818.m1
HiC_scaffold_1.g01481.m1	HiC_scaffold_3.g04849.m1
HiC_scaffold_1.g01482.m1	HiC_scaffold_3.g04969.m1
HiC_scaffold_1.g01491.m1	HiC_scaffold_3.g04999.m2
HiC_scaffold_1.g01501.m1	HiC_scaffold_3.g05072.m1
HiC_scaffold_1.g01503.m1	HiC_scaffold_3.g05197.m1
HiC_scaffold_1.g01508.m1	HiC_scaffold_3.g05262.m1
HiC_scaffold_1.g01509.m1	HiC_scaffold_3.g05301.m2
HiC_scaffold_1.g01522.m1	HiC_scaffold_3.g05309.m1
HiC_scaffold_1.g01536.m1	HiC_scaffold_3.g05353.m1
HiC_scaffold_1.g01569.m1	HiC_scaffold_3.g05356.m1
HiC_scaffold_1.g01570.m1	HiC_scaffold_3.g05363.m2
HiC_scaffold_1.g01573.m1	HiC_scaffold_3.g05372.m1
HiC_scaffold_1.g01577.m1	HiC_scaffold_3.g05393.m1
HiC_scaffold_1.g01579.m1	HiC_scaffold_3.g05435.m2
HiC_scaffold_1.g01600.m1	HiC_scaffold_3.g05514.m1
HiC_scaffold_1.g01620.m1	HiC_scaffold_3.g05562.m1
HiC_scaffold_1.g01627.m1	HiC_scaffold_3.g05592.m1
HiC_scaffold_1.g01637.m1	HiC_scaffold_3.g05664.m1
HiC_scaffold_1.g01662.m1	HiC_scaffold_3.g05671.m1
HiC_scaffold_1.g01693.m1	HiC_scaffold_3.g05731.m1
HiC_scaffold_1.g01695.m3	HiC_scaffold_3.g05790.m1
HiC_scaffold_1.g01703.m1	HiC_scaffold_3.g05863.m1
HiC_scaffold_1.g01717.m1	HiC_scaffold_3.g05864.m1
HiC_scaffold_1.g01718.m1	HiC_scaffold_3.g05865.m1
HiC_scaffold_1.g01719.m1	HiC_scaffold_3.g05866.m1
HiC_scaffold_1.g01720.m1	HiC_scaffold_3.g05867.m1
HiC_scaffold_1.g01730.m1	HiC_scaffold_3.g05907.m1
HiC_scaffold_1.g01769.m1	HiC_scaffold_3.g05921.m1
HiC_scaffold_1.g01816.m1	HiC_scaffold_3.g06025.m1
HiC_scaffold_1.g01842.m1	HiC_scaffold_3.g06048.m1
HiC_scaffold_1.g01844.m1	HiC_scaffold_3.g06101.m1
HiC_scaffold_1.g01858.m1	HiC_scaffold_3.g06165.m1
HiC_scaffold_1.g01889.m1	HiC_scaffold_3.g06221.m1
HiC_scaffold_1.g01892.m1	HiC_scaffold_3.g06256.m1
HiC_scaffold_1.g01901.m1	HiC_scaffold_3.g06321.m1
HiC_scaffold_1.g01910.m1	HiC_scaffold_3.g06333.m1
HiC_scaffold_1.g01915.m1	HiC_scaffold_3.g06342.m1
HiC_scaffold_1.g01916.m1	HiC_scaffold_3.g06358.m1
HiC_scaffold_1.g01947.m1	HiC_scaffold_3.g06398.m1
HiC_scaffold_1.g01995.m1	HiC_scaffold_3.g06406.m1
HiC_scaffold_1.g02029.m1	HiC_scaffold_3.g06414.m1
HiC_scaffold_1.g02047.m1	HiC_scaffold_3.g06415.m1
HiC_scaffold_1.g02051.m1	HiC_scaffold_3.g06416.m1
HiC_scaffold_1.g02071.m1	HiC_scaffold_3.g06443.m1
HiC_scaffold_1.g02079.m1	HiC_scaffold_3.g06517.m1
HiC_scaffold_1.g02093.m1	HiC_scaffold_3.g06599.m1
HiC_scaffold_1.g02098.m1	HiC_scaffold_4.g06825.m1
HiC_scaffold_1.g02105.m1	HiC_scaffold_4.g06839.m1
HiC_scaffold_1.g02107.m1	HiC_scaffold_4.g06903.m1
HiC_scaffold_1.g02114.m1	HiC_scaffold_4.g06912.m1
HiC_scaffold_1.g02120.m1	HiC_scaffold_4.g06936.m1
HiC_scaffold_1.g02141.m1	HiC_scaffold_4.g06965.m1
HiC_scaffold_1.g02157.m1	HiC_scaffold_4.g06982.m2
HiC_scaffold_1.g02160.m1	HiC_scaffold_4.g06996.m1
HiC_scaffold_1.g02162.m1	HiC_scaffold_4.g06998.m1
HiC_scaffold_1.g02191.m1	HiC_scaffold_4.g07005.m1
HiC_scaffold_1.g02198.m1	HiC_scaffold_4.g07043.m1
HiC_scaffold_1.g02210.m1	HiC_scaffold_4.g07058.m1
HiC_scaffold_1.g02212.m1	HiC_scaffold_4.g07081.m1
HiC_scaffold_1.g02213.m1	HiC_scaffold_4.g07087.m1
HiC_scaffold_1.g02215.m1	HiC_scaffold_4.g07117.m1
HiC_scaffold_1.g02218.m1	HiC_scaffold_4.g07123.m1
HiC_scaffold_1.g02221.m1	HiC_scaffold_4.g07195.m1
HiC_scaffold_1.g02223.m1	HiC_scaffold_4.g07266.m1
HiC_scaffold_1.g02241.m1	HiC_scaffold_4.g07271.m1
HiC_scaffold_1.g02243.m1	HiC_scaffold_4.g07290.m2
HiC_scaffold_1.g02247.m1	HiC_scaffold_4.g07295.m1
HiC_scaffold_1.g02262.m1	HiC_scaffold_4.g07301.m1
HiC_scaffold_1.g02265.m1	HiC_scaffold_4.g07303.m2
HiC_scaffold_1.g02266.m1	HiC_scaffold_4.g07317.m1
HiC_scaffold_1.g02283.m1	HiC_scaffold_4.g07322.m1
HiC_scaffold_1.g02296.m1	HiC_scaffold_4.g07323.m1
HiC_scaffold_1.g02298.m1	HiC_scaffold_4.g07330.m2
HiC_scaffold_1.g02300.m1	HiC_scaffold_4.g07336.m1
HiC_scaffold_1.g02301.m1	HiC_scaffold_4.g07360.m1
HiC_scaffold_20.g15201.m1	HiC_scaffold_4.g07372.m1
HiC_scaffold_2.g02341.m1	HiC_scaffold_4.g07408.m2
HiC_scaffold_2.g02381.m1	HiC_scaffold_4.g07433.m1
HiC_scaffold_2.g02389.m1	HiC_scaffold_4.g07470.m1
HiC_scaffold_2.g02392.m1	HiC_scaffold_4.g07481.m3
HiC_scaffold_2.g02395.m1	HiC_scaffold_4.g07488.m1
HiC_scaffold_2.g02404.m1	HiC_scaffold_4.g07500.m1
HiC_scaffold_2.g02441.m1	HiC_scaffold_4.g07510.m1
HiC_scaffold_2.g02451.m1	HiC_scaffold_4.g07531.m4
HiC_scaffold_2.g02461.m1	HiC_scaffold_4.g07533.m1
HiC_scaffold_2.g02465.m1	HiC_scaffold_4.g07534.m1
HiC_scaffold_2.g02498.m1	HiC_scaffold_4.g07535.m1
HiC_scaffold_2.g02499.m1	HiC_scaffold_4.g07536.m1
HiC_scaffold_2.g02513.m1	HiC_scaffold_4.g07548.m1
HiC_scaffold_2.g02514.m1	HiC_scaffold_4.g07577.m1
HiC_scaffold_2.g02515.m1	HiC_scaffold_4.g07578.m1
HiC_scaffold_2.g02520.m1	HiC_scaffold_4.g07585.m1
HiC_scaffold_2.g02521.m1	HiC_scaffold_4.g07607.m1
HiC_scaffold_2.g02524.m1	HiC_scaffold_4.g07617.m1
HiC_scaffold_2.g02552.m1	HiC_scaffold_4.g07649.m1
HiC_scaffold_2.g02630.m1	HiC_scaffold_4.g07670.m1
HiC_scaffold_2.g02650.m1	HiC_scaffold_4.g07703.m1
HiC_scaffold_2.g02659.m1	HiC_scaffold_4.g07782.m1
HiC_scaffold_2.g02677.m1	HiC_scaffold_4.g07810.m1
HiC_scaffold_2.g02684.m1	HiC_scaffold_4.g07820.m1
HiC_scaffold_2.g02685.m1	HiC_scaffold_4.g07823.m1
HiC_scaffold_2.g02707.m1	HiC_scaffold_4.g07830.m2
HiC_scaffold_2.g02714.m1	HiC_scaffold_4.g07832.m1
HiC_scaffold_2.g02722.m1	HiC_scaffold_4.g07843.m1
HiC_scaffold_2.g02724.m1	HiC_scaffold_4.g07875.m1
HiC_scaffold_2.g02739.m1	HiC_scaffold_4.g07912.m1
HiC_scaffold_2.g02745.m1	HiC_scaffold_5.g07955.m1
HiC_scaffold_2.g02775.m1	HiC_scaffold_5.g08098.m1
HiC_scaffold_2.g02802.m1	HiC_scaffold_5.g08174.m1
HiC_scaffold_2.g02804.m1	HiC_scaffold_5.g08175.m1
HiC_scaffold_2.g02820.m1	HiC_scaffold_5.g08369.m1
HiC_scaffold_2.g02893.m1	HiC_scaffold_5.g08445.m1
HiC_scaffold_2.g02903.m1	HiC_scaffold_5.g08468.m1
HiC_scaffold_2.g02907.m1	HiC_scaffold_5.g08483.m1
HiC_scaffold_2.g02908.m1	HiC_scaffold_5.g08574.m1
HiC_scaffold_2.g02911.m1	HiC_scaffold_5.g08580.m1
HiC_scaffold_2.g02945.m1	HiC_scaffold_5.g08584.m1
HiC_scaffold_2.g02962.m1	HiC_scaffold_5.g08593.m1
HiC_scaffold_2.g02981.m1	HiC_scaffold_5.g08683.m1
HiC_scaffold_2.g02982.m1	HiC_scaffold_5.g08819.m1
HiC_scaffold_2.g02992.m1	HiC_scaffold_5.g09082.m1
HiC_scaffold_2.g03042.m1	HiC_scaffold_5.g09105.m1
HiC_scaffold_2.g03071.m1	HiC_scaffold_5.g09106.m1
HiC_scaffold_2.g03092.m1	HiC_scaffold_5.g09156.m1
HiC_scaffold_2.g03093.m1	HiC_scaffold_5.g09199.m1
HiC_scaffold_2.g03111.m1	HiC_scaffold_5.g09222.m1
HiC_scaffold_2.g03118.m1	HiC_scaffold_5.g09244.m1
HiC_scaffold_2.g03123.m1	HiC_scaffold_5.g09301.m1
HiC_scaffold_2.g03124.m1	HiC_scaffold_5.g09302.m1
HiC_scaffold_2.g03139.m1	HiC_scaffold_5.g09303.m1
HiC_scaffold_2.g03141.m1	HiC_scaffold_5.g09322.m1
HiC_scaffold_2.g03142.m1	HiC_scaffold_5.g09327.m1
HiC_scaffold_2.g03155.m1	HiC_scaffold_5.g09329.m1
HiC_scaffold_2.g03214.m1	HiC_scaffold_5.g09336.m1
HiC_scaffold_2.g03216.m1	HiC_scaffold_5.g09362.m1
HiC_scaffold_2.g03225.m1	HiC_scaffold_5.g09587.m1
HiC_scaffold_2.g03236.m1	HiC_scaffold_5.g09720.m1
HiC_scaffold_2.g03239.m1	HiC_scaffold_5.g09919.m1
HiC_scaffold_2.g03265.m1	HiC_scaffold_5.g09941.m1
HiC_scaffold_2.g03273.m1	HiC_scaffold_5.g10024.m1
HiC_scaffold_2.g03282.m1	HiC_scaffold_5.g10071.m1
HiC_scaffold_2.g03291.m1	HiC_scaffold_5.g10112.m1
HiC_scaffold_2.g03316.m1	HiC_scaffold_5.g10187.m1
HiC_scaffold_2.g03325.m1	HiC_scaffold_5.g10287.m1
HiC_scaffold_2.g03383.m1	HiC_scaffold_6.g10518.m1
HiC_scaffold_2.g03446.m1	HiC_scaffold_6.g10559.m1
HiC_scaffold_2.g03447.m1	HiC_scaffold_6.g10561.m1
HiC_scaffold_2.g03455.m1	HiC_scaffold_6.g10657.m1
HiC_scaffold_2.g03460.m1	HiC_scaffold_6.g10661.m1
HiC_scaffold_2.g03478.m1	HiC_scaffold_6.g10663.m1
HiC_scaffold_2.g03479.m1	HiC_scaffold_6.g10735.m1
HiC_scaffold_2.g03497.m1	HiC_scaffold_6.g10749.m1
HiC_scaffold_2.g03517.m1	HiC_scaffold_6.g10756.m1
HiC_scaffold_2.g03518.m1	HiC_scaffold_6.g10781.m1
HiC_scaffold_2.g03525.m1	HiC_scaffold_6.g10803.m1
HiC_scaffold_2.g03532.m1	HiC_scaffold_6.g10805.m1
HiC_scaffold_2.g03534.m1	HiC_scaffold_6.g10811.m1
HiC_scaffold_2.g03564.m1	HiC_scaffold_6.g10814.m1
HiC_scaffold_2.g03575.m1	HiC_scaffold_6.g10818.m1
HiC_scaffold_2.g03581.m1	HiC_scaffold_6.g10823.m1
HiC_scaffold_2.g03586.m1	HiC_scaffold_6.g10827.m1
HiC_scaffold_2.g03588.m1	HiC_scaffold_6.g10868.m1
HiC_scaffold_2.g03595.m1	HiC_scaffold_6.g10997.m1
HiC_scaffold_2.g03632.m1	HiC_scaffold_6.g11026.m1
HiC_scaffold_2.g03637.m1	HiC_scaffold_6.g11056.m1
HiC_scaffold_2.g03641.m1	HiC_scaffold_6.g11058.m1
HiC_scaffold_2.g03644.m1	HiC_scaffold_6.g11064.m1
HiC_scaffold_2.g03645.m1	HiC_scaffold_6.g11098.m2
HiC_scaffold_2.g03646.m1	HiC_scaffold_6.g11102.m1
HiC_scaffold_2.g03650.m1	HiC_scaffold_6.g11110.m1
HiC_scaffold_2.g03652.m1	HiC_scaffold_6.g11115.m1
HiC_scaffold_2.g03653.m1	HiC_scaffold_6.g11154.m1
HiC_scaffold_2.g03659.m1	HiC_scaffold_6.g11210.m3
HiC_scaffold_2.g03660.m1	HiC_scaffold_6.g11241.m1
HiC_scaffold_2.g03667.m1	HiC_scaffold_6.g11246.m1
HiC_scaffold_2.g03673.m1	HiC_scaffold_6.g11266.m1
HiC_scaffold_2.g03674.m1	HiC_scaffold_6.g11309.m1
HiC_scaffold_2.g03694.m1	HiC_scaffold_6.g11311.m1
HiC_scaffold_2.g03695.m1	HiC_scaffold_6.g11346.m1
HiC_scaffold_2.g03705.m1	HiC_scaffold_6.g11359.m1
HiC_scaffold_2.g03761.m1	HiC_scaffold_6.g11446.m1
HiC_scaffold_2.g03763.m1	HiC_scaffold_6.g11505.m1
HiC_scaffold_2.g03779.m1	HiC_scaffold_6.g11745.m1
HiC_scaffold_2.g03806.m1	HiC_scaffold_6.g11886.m1
HiC_scaffold_2.g03807.m1	HiC_scaffold_6.g11908.m1
HiC_scaffold_2.g03829.m1	HiC_scaffold_6.g11919.m1
HiC_scaffold_2.g03844.m1	HiC_scaffold_6.g11953.m1
HiC_scaffold_2.g03850.m1	HiC_scaffold_6.g11975.m1
HiC_scaffold_2.g03852.m1	HiC_scaffold_6.g12065.m1
HiC_scaffold_2.g03860.m1	HiC_scaffold_6.g12069.m1
HiC_scaffold_2.g03861.m1	HiC_scaffold_6.g12113.m1
HiC_scaffold_2.g03914.m1	HiC_scaffold_6.g12117.m1
HiC_scaffold_2.g03915.m1	HiC_scaffold_6.g12127.m2
HiC_scaffold_2.g03920.m1	HiC_scaffold_6.g12151.m1
HiC_scaffold_2.g03923.m1	HiC_scaffold_6.g12160.m1
HiC_scaffold_2.g03939.m1	HiC_scaffold_6.g12217.m1
HiC_scaffold_2.g03940.m1	HiC_scaffold_6.g12255.m1
HiC_scaffold_2.g03941.m1	HiC_scaffold_6.g12256.m1
HiC_scaffold_2.g03942.m1	HiC_scaffold_6.g12257.m1
HiC_scaffold_2.g03943.m1	HiC_scaffold_6.g12258.m1
HiC_scaffold_2.g03945.m1	HiC_scaffold_6.g12318.m1
HiC_scaffold_2.g03971.m1	HiC_scaffold_6.g12365.m1
HiC_scaffold_2.g03979.m1	HiC_scaffold_6.g12368.m1
HiC_scaffold_2.g03980.m1	HiC_scaffold_6.g12369.m1
HiC_scaffold_2.g03982.m1	HiC_scaffold_6.g12372.m1
HiC_scaffold_2.g03994.m1	HiC_scaffold_6.g12443.m1
HiC_scaffold_2.g04005.m1	HiC_scaffold_6.g12510.m1
HiC_scaffold_2.g04009.m1	HiC_scaffold_6.g12511.m1
HiC_scaffold_2.g04023.m1	HiC_scaffold_6.g12534.m1
HiC_scaffold_2.g04041.m1	HiC_scaffold_6.g12580.m1
HiC_scaffold_2.g04049.m1	HiC_scaffold_6.g12648.m1
HiC_scaffold_2.g04054.m1	HiC_scaffold_6.g12652.m1
HiC_scaffold_2.g04066.m1	HiC_scaffold_6.g12653.m1
HiC_scaffold_2.g04067.m1	HiC_scaffold_6.g12654.m1
HiC_scaffold_2.g04126.m1	HiC_scaffold_6.g12659.m1
HiC_scaffold_2.g04128.m1	HiC_scaffold_6.g12685.m1
HiC_scaffold_2.g04140.m1	HiC_scaffold_6.g12686.m1
HiC_scaffold_2.g04143.m1	HiC_scaffold_6.g12687.m1
HiC_scaffold_2.g04151.m1	HiC_scaffold_6.g12700.m1
HiC_scaffold_2.g04165.m1	HiC_scaffold_6.g12819.m2
HiC_scaffold_2.g04174.m1	HiC_scaffold_6.g12821.m1
HiC_scaffold_2.g04176.m1	HiC_scaffold_6.g12830.m1
HiC_scaffold_2.g04180.m2	HiC_scaffold_6.g12831.m1
HiC_scaffold_2.g04211.m1	HiC_scaffold_6.g12836.m1
HiC_scaffold_2.g04224.m1	HiC_scaffold_6.g12893.m1
HiC_scaffold_2.g04225.m1	HiC_scaffold_6.g12900.m1
HiC_scaffold_2.g04233.m1	HiC_scaffold_6.g12902.m1
HiC_scaffold_2.g04240.m1	HiC_scaffold_6.g13019.m1
HiC_scaffold_2.g04252.m1	HiC_scaffold_6.g13021.m1
HiC_scaffold_2.g04268.m1	HiC_scaffold_7.g13075.m1
HiC_scaffold_2.g04285.m1	HiC_scaffold_7.g13082.m1
HiC_scaffold_2.g04303.m1	HiC_scaffold_7.g13125.m1
HiC_scaffold_2.g04332.m1	HiC_scaffold_7.g13193.m2
HiC_scaffold_2.g04341.m1	HiC_scaffold_7.g13229.m1
HiC_scaffold_2.g04342.m1	HiC_scaffold_7.g13242.m1
HiC_scaffold_2.g04345.m1	HiC_scaffold_7.g13352.m2
HiC_scaffold_2.g04371.m1	HiC_scaffold_7.g13435.m1
HiC_scaffold_2.g04372.m1	HiC_scaffold_7.g13466.m1
HiC_scaffold_2.g04410.m1	HiC_scaffold_7.g13531.m1
HiC_scaffold_2.g04434.m1	HiC_scaffold_7.g13551.m1
HiC_scaffold_2.g04486.m1	HiC_scaffold_7.g13558.m1
HiC_scaffold_2.g04500.m1	HiC_scaffold_7.g13594.m1
HiC_scaffold_2.g04501.m1	HiC_scaffold_7.g13616.m1
HiC_scaffold_2.g04506.m1	HiC_scaffold_7.g13636.m1
HiC_scaffold_2.g04512.m1	HiC_scaffold_7.g13646.m1
HiC_scaffold_2.g04518.m1	HiC_scaffold_7.g13732.m1
HiC_scaffold_2.g04523.m1	HiC_scaffold_7.g13787.m1
HiC_scaffold_2.g04529.m1	HiC_scaffold_7.g13822.m1
HiC_scaffold_2.g04542.m1	HiC_scaffold_7.g13839.m1
HiC_scaffold_2.g04552.m1	HiC_scaffold_7.g13843.m1
HiC_scaffold_2.g04562.m1	HiC_scaffold_7.g13845.m1
HiC_scaffold_2.g04572.m1	HiC_scaffold_7.g13898.m1
HiC_scaffold_2.g04575.m1	HiC_scaffold_7.g13911.m1
HiC_scaffold_2.g04578.m1	HiC_scaffold_7.g13921.m1
HiC_scaffold_2.g04582.m1	HiC_scaffold_7.g13953.m1
HiC_scaffold_2.g04616.m1	HiC_scaffold_7.g13958.m2
HiC_scaffold_2.g04622.m1	HiC_scaffold_7.g14023.m1
HiC_scaffold_2.g04627.m1	HiC_scaffold_7.g14054.m1
HiC_scaffold_2.g04637.m1	HiC_scaffold_7.g14074.m1
HiC_scaffold_2.g04647.m1	HiC_scaffold_7.g14082.m1
HiC_scaffold_2.g04652.m1	HiC_scaffold_7.g14101.m1
HiC_scaffold_2.g04653.m1	HiC_scaffold_7.g14184.m1
HiC_scaffold_2.g04655.m1	HiC_scaffold_7.g14240.m1
HiC_scaffold_2.g04657.m1	HiC_scaffold_7.g14242.m1
HiC_scaffold_2.g04662.m1	HiC_scaffold_7.g14265.m1
HiC_scaffold_2.g04663.m1	HiC_scaffold_7.g14292.m1
HiC_scaffold_2.g04669.m1	HiC_scaffold_7.g14351.m1
HiC_scaffold_2.g04679.m1	HiC_scaffold_7.g14389.m1
HiC_scaffold_3.g04713.m1	HiC_scaffold_7.g14394.m1
HiC_scaffold_3.g04714.m1	HiC_scaffold_7.g14459.m1
HiC_scaffold_3.g04718.m1	HiC_scaffold_7.g14534.m1
HiC_scaffold_3.g04726.m1	HiC_scaffold_7.g14551.m1
HiC_scaffold_3.g04740.m1	HiC_scaffold_7.g14642.m1
HiC_scaffold_3.g04760.m1	HiC_scaffold_7.g14662.m1
HiC_scaffold_3.g04776.m1	HiC_scaffold_7.g14686.m1
HiC_scaffold_3.g04778.m1	HiC_scaffold_7.g14695.m1
HiC_scaffold_3.g04785.m1	HiC_scaffold_7.g14696.m1
HiC_scaffold_3.g04787.m1	HiC_scaffold_7.g14758.m1
HiC_scaffold_3.g04791.m1	HiC_scaffold_7.g14816.m1
HiC_scaffold_3.g04812.m1	HiC_scaffold_7.g14843.m1
HiC_scaffold_3.g04838.m1	HiC_scaffold_7.g14848.m1
HiC_scaffold_3.g04856.m1	HiC_scaffold_7.g14861.m1
HiC_scaffold_3.g04880.m1	HiC_scaffold_7.g14879.m1
HiC_scaffold_3.g04906.m1	HiC_scaffold_7.g14939.m1
HiC_scaffold_3.g04917.m1	HiC_scaffold_7.g14976.m1
HiC_scaffold_3.g04918.m1	HiC_scaffold_7.g15011.m1
HiC_scaffold_3.g04928.m1	HiC_scaffold_7.g15012.m1
HiC_scaffold_3.g04930.m1	HiC_scaffold_7.g15014.m1
HiC_scaffold_3.g04932.m1	HiC_scaffold_7.g15083.m1
HiC_scaffold_3.g04947.m1	HiC_scaffold_7.g15109.m1
HiC_scaffold_3.g04957.m2
HiC_scaffold_3.g04988.m1
HiC_scaffold_3.g05002.m6
HiC_scaffold_3.g05009.m1
HiC_scaffold_3.g05037.m1
HiC_scaffold_3.g05056.m2
HiC_scaffold_3.g05109.m1
HiC_scaffold_3.g05125.m1
HiC_scaffold_3.g05137.m1
HiC_scaffold_3.g05153.m1
HiC_scaffold_3.g05154.m1
HiC_scaffold_3.g05155.m1
HiC_scaffold_3.g05156.m1
HiC_scaffold_3.g05170.m1
HiC_scaffold_3.g05171.m1
HiC_scaffold_3.g05172.m1
HiC_scaffold_3.g05175.m1
HiC_scaffold_3.g05176.m1
HiC_scaffold_3.g05177.m1
HiC_scaffold_3.g05179.m1
HiC_scaffold_3.g05180.m1
HiC_scaffold_3.g05191.m1
HiC_scaffold_3.g05231.m1
HiC_scaffold_3.g05254.m1
HiC_scaffold_3.g05279.m1
HiC_scaffold_3.g05323.m1
HiC_scaffold_3.g05324.m2
HiC_scaffold_3.g05325.m1
HiC_scaffold_3.g05326.m1
HiC_scaffold_3.g05331.m1
HiC_scaffold_3.g05333.m1
HiC_scaffold_3.g05370.m1
HiC_scaffold_3.g05457.m1
HiC_scaffold_3.g05458.m1
HiC_scaffold_3.g05470.m1
HiC_scaffold_3.g05471.m1
HiC_scaffold_3.g05491.m1
HiC_scaffold_3.g05521.m2
HiC_scaffold_3.g05532.m1
HiC_scaffold_3.g05544.m1
HiC_scaffold_3.g05548.m1
HiC_scaffold_3.g05550.m1
HiC_scaffold_3.g05560.m1
HiC_scaffold_3.g05620.m1
HiC_scaffold_3.g05642.m1
HiC_scaffold_3.g05644.m1
HiC_scaffold_3.g05659.m1
HiC_scaffold_3.g05667.m1
HiC_scaffold_3.g05673.m1
HiC_scaffold_3.g05694.m1
HiC_scaffold_3.g05722.m1
HiC_scaffold_3.g05725.m1
HiC_scaffold_3.g05743.m1
HiC_scaffold_3.g05751.m1
HiC_scaffold_3.g05752.m1
HiC_scaffold_3.g05760.m1
HiC_scaffold_3.g05762.m1
HiC_scaffold_3.g05766.m1
HiC_scaffold_3.g05779.m1
HiC_scaffold_3.g05795.m1
HiC_scaffold_3.g05796.m1
HiC_scaffold_3.g05808.m1
HiC_scaffold_3.g05833.m1
HiC_scaffold_3.g05834.m1
HiC_scaffold_3.g05881.m1
HiC_scaffold_3.g05889.m1
HiC_scaffold_3.g05898.m1
HiC_scaffold_3.g05899.m1
HiC_scaffold_3.g05900.m1
HiC_scaffold_3.g05910.m1
HiC_scaffold_3.g05911.m1
HiC_scaffold_3.g05913.m1
HiC_scaffold_3.g05930.m1
HiC_scaffold_3.g05949.m1
HiC_scaffold_3.g05993.m1
HiC_scaffold_3.g06018.m1
HiC_scaffold_3.g06033.m1
HiC_scaffold_3.g06037.m1
HiC_scaffold_3.g06038.m2
HiC_scaffold_3.g06077.m1
HiC_scaffold_3.g06079.m1
HiC_scaffold_3.g06080.m1
HiC_scaffold_3.g06156.m1
HiC_scaffold_3.g06166.m1
HiC_scaffold_3.g06174.m1
HiC_scaffold_3.g06175.m1
HiC_scaffold_3.g06177.m1
HiC_scaffold_3.g06211.m1
HiC_scaffold_3.g06214.m1
HiC_scaffold_3.g06215.m1
HiC_scaffold_3.g06216.m1
HiC_scaffold_3.g06226.m2
HiC_scaffold_3.g06239.m1
HiC_scaffold_3.g06244.m1
HiC_scaffold_3.g06245.m1
HiC_scaffold_3.g06269.m1
HiC_scaffold_3.g06284.m1
HiC_scaffold_3.g06307.m1
HiC_scaffold_3.g06327.m1
HiC_scaffold_3.g06348.m1
HiC_scaffold_3.g06361.m1
HiC_scaffold_3.g06363.m1
HiC_scaffold_3.g06364.m1
HiC_scaffold_3.g06366.m1
HiC_scaffold_3.g06367.m1
HiC_scaffold_3.g06369.m1
HiC_scaffold_3.g06371.m1
HiC_scaffold_3.g06375.m1
HiC_scaffold_3.g06376.m1
HiC_scaffold_3.g06385.m2
HiC_scaffold_3.g06421.m1
HiC_scaffold_3.g06433.m1
HiC_scaffold_3.g06441.m1
HiC_scaffold_3.g06442.m1
HiC_scaffold_3.g06444.m1
HiC_scaffold_3.g06446.m1
HiC_scaffold_3.g06470.m1
HiC_scaffold_3.g06472.m1
HiC_scaffold_3.g06484.m1
HiC_scaffold_3.g06499.m1
HiC_scaffold_3.g06500.m1
HiC_scaffold_3.g06501.m1
HiC_scaffold_3.g06514.m1
HiC_scaffold_3.g06515.m1
HiC_scaffold_3.g06521.m1
HiC_scaffold_3.g06562.m1
HiC_scaffold_3.g06565.m1
HiC_scaffold_3.g06572.m1
HiC_scaffold_3.g06589.m1
HiC_scaffold_3.g06593.m1
HiC_scaffold_3.g06606.m1
HiC_scaffold_40.g15217.m1
HiC_scaffold_4.g06624.m1
HiC_scaffold_4.g06626.m1
HiC_scaffold_4.g06634.m1
HiC_scaffold_4.g06637.m1
HiC_scaffold_4.g06651.m1
HiC_scaffold_4.g06654.m1
HiC_scaffold_4.g06659.m1
HiC_scaffold_4.g06664.m1
HiC_scaffold_4.g06699.m1
HiC_scaffold_4.g06700.m1
HiC_scaffold_4.g06701.m1
HiC_scaffold_4.g06711.m1
HiC_scaffold_4.g06725.m1
HiC_scaffold_4.g06726.m1
HiC_scaffold_4.g06727.m1
HiC_scaffold_4.g06746.m1
HiC_scaffold_4.g06780.m1
HiC_scaffold_4.g06849.m1
HiC_scaffold_4.g06858.m1
HiC_scaffold_4.g06890.m1
HiC_scaffold_4.g06891.m1
HiC_scaffold_4.g06894.m1
HiC_scaffold_4.g06919.m1
HiC_scaffold_4.g06920.m1
HiC_scaffold_4.g06928.m1
HiC_scaffold_4.g06932.m1
HiC_scaffold_4.g06934.m1
HiC_scaffold_4.g06952.m2
HiC_scaffold_4.g06975.m1
HiC_scaffold_4.g06977.m1
HiC_scaffold_4.g07006.m1
HiC_scaffold_4.g07010.m1
HiC_scaffold_4.g07011.m1
HiC_scaffold_4.g07033.m1
HiC_scaffold_4.g07042.m1
HiC_scaffold_4.g07113.m1
HiC_scaffold_4.g07156.m1
HiC_scaffold_4.g07159.m1
HiC_scaffold_4.g07189.m1
HiC_scaffold_4.g07190.m1
HiC_scaffold_4.g07205.m1
HiC_scaffold_4.g07207.m1
HiC_scaffold_4.g07212.m1
HiC_scaffold_4.g07213.m1
HiC_scaffold_4.g07214.m1
HiC_scaffold_4.g07239.m1
HiC_scaffold_4.g07286.m1
HiC_scaffold_4.g07287.m1
HiC_scaffold_4.g07288.m1
HiC_scaffold_4.g07312.m1
HiC_scaffold_4.g07319.m1
HiC_scaffold_4.g07343.m1
HiC_scaffold_4.g07347.m1
HiC_scaffold_4.g07366.m1
HiC_scaffold_4.g07381.m1
HiC_scaffold_4.g07389.m1
HiC_scaffold_4.g07417.m1
HiC_scaffold_4.g07430.m1
HiC_scaffold_4.g07444.m1
HiC_scaffold_4.g07491.m1
HiC_scaffold_4.g07512.m1
HiC_scaffold_4.g07547.m1
HiC_scaffold_4.g07549.m1
HiC_scaffold_4.g07557.m1
HiC_scaffold_4.g07563.m1
HiC_scaffold_4.g07586.m1
HiC_scaffold_4.g07598.m1
HiC_scaffold_4.g07626.m1
HiC_scaffold_4.g07627.m1
HiC_scaffold_4.g07630.m1
HiC_scaffold_4.g07648.m1
HiC_scaffold_4.g07663.m1
HiC_scaffold_4.g07666.m1
HiC_scaffold_4.g07674.m1
HiC_scaffold_4.g07679.m3
HiC_scaffold_4.g07685.m1
HiC_scaffold_4.g07689.m1
HiC_scaffold_4.g07739.m1
HiC_scaffold_4.g07773.m1
HiC_scaffold_4.g07789.m1
HiC_scaffold_4.g07797.m1
HiC_scaffold_4.g07799.m1
HiC_scaffold_4.g07803.m1
HiC_scaffold_4.g07817.m1
HiC_scaffold_4.g07829.m1
HiC_scaffold_4.g07835.m1
HiC_scaffold_4.g07852.m1
HiC_scaffold_4.g07865.m1
HiC_scaffold_4.g07878.m1
HiC_scaffold_4.g07884.m1
HiC_scaffold_4.g07893.m1
HiC_scaffold_4.g07899.m1
HiC_scaffold_4.g07943.m1
HiC_scaffold_55.g15224.m1
HiC_scaffold_56.g15226.m1
HiC_scaffold_5.g07967.m1
HiC_scaffold_5.g07968.m1
HiC_scaffold_5.g07969.m1
HiC_scaffold_5.g07970.m1
HiC_scaffold_5.g07996.m1
HiC_scaffold_5.g07998.m1
HiC_scaffold_5.g08002.m1
HiC_scaffold_5.g08004.m1
HiC_scaffold_5.g08006.m1
HiC_scaffold_5.g08008.m1
HiC_scaffold_5.g08020.m1
HiC_scaffold_5.g08022.m1
HiC_scaffold_5.g08026.m1
HiC_scaffold_5.g08030.m1
HiC_scaffold_5.g08031.m1
HiC_scaffold_5.g08063.m1
HiC_scaffold_5.g08064.m1
HiC_scaffold_5.g08065.m1
HiC_scaffold_5.g08068.m1
HiC_scaffold_5.g08080.m1
HiC_scaffold_5.g08083.m1
HiC_scaffold_5.g08110.m1
HiC_scaffold_5.g08113.m1
HiC_scaffold_5.g08114.m1
HiC_scaffold_5.g08143.m1
HiC_scaffold_5.g08146.m1
HiC_scaffold_5.g08163.m1
HiC_scaffold_5.g08182.m1
HiC_scaffold_5.g08184.m1
HiC_scaffold_5.g08204.m1
HiC_scaffold_5.g08209.m1
HiC_scaffold_5.g08217.m1
HiC_scaffold_5.g08224.m1
HiC_scaffold_5.g08240.m1
HiC_scaffold_5.g08276.m1
HiC_scaffold_5.g08287.m1
HiC_scaffold_5.g08331.m1
HiC_scaffold_5.g08332.m1
HiC_scaffold_5.g08344.m1
HiC_scaffold_5.g08359.m1
HiC_scaffold_5.g08375.m1
HiC_scaffold_5.g08377.m1
HiC_scaffold_5.g08382.m1
HiC_scaffold_5.g08389.m1
HiC_scaffold_5.g08409.m1
HiC_scaffold_5.g08412.m1
HiC_scaffold_5.g08418.m1
HiC_scaffold_5.g08420.m1
HiC_scaffold_5.g08459.m1
HiC_scaffold_5.g08463.m1
HiC_scaffold_5.g08470.m1
HiC_scaffold_5.g08473.m1
HiC_scaffold_5.g08478.m1
HiC_scaffold_5.g08484.m1
HiC_scaffold_5.g08516.m1
HiC_scaffold_5.g08529.m1
HiC_scaffold_5.g08530.m1
HiC_scaffold_5.g08548.m1
HiC_scaffold_5.g08569.m1
HiC_scaffold_5.g08624.m1
HiC_scaffold_5.g08641.m1
HiC_scaffold_5.g08642.m4
HiC_scaffold_5.g08643.m1
HiC_scaffold_5.g08670.m1
HiC_scaffold_5.g08678.m1
HiC_scaffold_5.g08679.m1
HiC_scaffold_5.g08719.m1
HiC_scaffold_5.g08744.m1
HiC_scaffold_5.g08751.m1
HiC_scaffold_5.g08769.m1
HiC_scaffold_5.g08785.m1
HiC_scaffold_5.g08788.m1
HiC_scaffold_5.g08798.m1
HiC_scaffold_5.g08812.m1
HiC_scaffold_5.g08820.m1
HiC_scaffold_5.g08823.m1
HiC_scaffold_5.g08824.m1
HiC_scaffold_5.g08838.m1
HiC_scaffold_5.g08861.m1
HiC_scaffold_5.g08876.m1
HiC_scaffold_5.g08891.m1
HiC_scaffold_5.g08913.m1
HiC_scaffold_5.g08916.m1
HiC_scaffold_5.g08928.m1
HiC_scaffold_5.g08942.m1
HiC_scaffold_5.g09015.m1
HiC_scaffold_5.g09025.m1
HiC_scaffold_5.g09030.m1
HiC_scaffold_5.g09042.m1
HiC_scaffold_5.g09099.m1
HiC_scaffold_5.g09102.m1
HiC_scaffold_5.g09116.m1
HiC_scaffold_5.g09122.m1
HiC_scaffold_5.g09123.m1
HiC_scaffold_5.g09158.m1
HiC_scaffold_5.g09159.m1
HiC_scaffold_5.g09160.m1
HiC_scaffold_5.g09161.m1
HiC_scaffold_5.g09217.m1
HiC_scaffold_5.g09253.m1
HiC_scaffold_5.g09265.m1
HiC_scaffold_5.g09290.m1
HiC_scaffold_5.g09297.m1
HiC_scaffold_5.g09299.m1
HiC_scaffold_5.g09344.m1
HiC_scaffold_5.g09346.m1
HiC_scaffold_5.g09381.m1
HiC_scaffold_5.g09431.m1
HiC_scaffold_5.g09454.m1
HiC_scaffold_5.g09455.m1
HiC_scaffold_5.g09466.m1
HiC_scaffold_5.g09467.m1
HiC_scaffold_5.g09482.m1
HiC_scaffold_5.g09511.m1
HiC_scaffold_5.g09517.m1
HiC_scaffold_5.g09526.m1
HiC_scaffold_5.g09561.m1
HiC_scaffold_5.g09563.m1
HiC_scaffold_5.g09616.m1
HiC_scaffold_5.g09631.m1
HiC_scaffold_5.g09670.m1
HiC_scaffold_5.g09682.m1
HiC_scaffold_5.g09684.m1
HiC_scaffold_5.g09694.m1
HiC_scaffold_5.g09704.m1
HiC_scaffold_5.g09736.m1
HiC_scaffold_5.g09762.m1
HiC_scaffold_5.g09789.m1
HiC_scaffold_5.g09798.m3
HiC_scaffold_5.g09808.m1
HiC_scaffold_5.g09810.m1
HiC_scaffold_5.g09844.m1
HiC_scaffold_5.g09869.m1
HiC_scaffold_5.g09896.m1
HiC_scaffold_5.g09925.m1
HiC_scaffold_5.g09928.m1
HiC_scaffold_5.g09960.m1
HiC_scaffold_5.g09965.m1
HiC_scaffold_5.g09970.m1
HiC_scaffold_5.g09972.m1
HiC_scaffold_5.g10040.m1
HiC_scaffold_5.g10060.m1
HiC_scaffold_5.g10129.m1
HiC_scaffold_5.g10161.m1
HiC_scaffold_5.g10170.m1
HiC_scaffold_5.g10179.m1
HiC_scaffold_5.g10180.m1
HiC_scaffold_5.g10181.m1
HiC_scaffold_5.g10193.m1
HiC_scaffold_5.g10211.m1
HiC_scaffold_5.g10214.m1
HiC_scaffold_5.g10219.m1
HiC_scaffold_5.g10225.m1
HiC_scaffold_5.g10228.m1
HiC_scaffold_5.g10231.m1
HiC_scaffold_5.g10235.m1
HiC_scaffold_5.g10277.m1
HiC_scaffold_5.g10299.m1
HiC_scaffold_5.g10303.m1
HiC_scaffold_5.g10317.m1
HiC_scaffold_5.g10330.m1
HiC_scaffold_5.g10332.m1
HiC_scaffold_5.g10341.m1
HiC_scaffold_6.g10357.m1
HiC_scaffold_6.g10360.m1
HiC_scaffold_6.g10367.m1
HiC_scaffold_6.g10371.m1
HiC_scaffold_6.g10373.m1
HiC_scaffold_6.g10378.m1
HiC_scaffold_6.g10396.m1
HiC_scaffold_6.g10416.m1
HiC_scaffold_6.g10442.m1
HiC_scaffold_6.g10445.m1
HiC_scaffold_6.g10463.m1
HiC_scaffold_6.g10501.m1
HiC_scaffold_6.g10511.m1
HiC_scaffold_6.g10513.m2
HiC_scaffold_6.g10525.m1
HiC_scaffold_6.g10526.m1
HiC_scaffold_6.g10530.m1
HiC_scaffold_6.g10554.m1
HiC_scaffold_6.g10570.m1
HiC_scaffold_6.g10571.m1
HiC_scaffold_6.g10573.m1
HiC_scaffold_6.g10574.m1
HiC_scaffold_6.g10588.m2
HiC_scaffold_6.g10590.m1
HiC_scaffold_6.g10592.m1
HiC_scaffold_6.g10594.m1
HiC_scaffold_6.g10623.m1
HiC_scaffold_6.g10631.m1
HiC_scaffold_6.g10633.m1
HiC_scaffold_6.g10652.m1
HiC_scaffold_6.g10668.m1
HiC_scaffold_6.g10672.m1
HiC_scaffold_6.g10697.m1
HiC_scaffold_6.g10698.m1
HiC_scaffold_6.g10726.m1
HiC_scaffold_6.g10766.m1
HiC_scaffold_6.g10767.m1
HiC_scaffold_6.g10773.m1
HiC_scaffold_6.g10775.m1
HiC_scaffold_6.g10785.m1
HiC_scaffold_6.g10794.m1
HiC_scaffold_6.g10808.m1
HiC_scaffold_6.g10820.m1
HiC_scaffold_6.g10865.m1
HiC_scaffold_6.g10871.m1
HiC_scaffold_6.g10872.m1
HiC_scaffold_6.g10882.m1
HiC_scaffold_6.g10883.m1
HiC_scaffold_6.g10884.m1
HiC_scaffold_6.g10885.m1
HiC_scaffold_6.g10917.m1
HiC_scaffold_6.g10918.m1
HiC_scaffold_6.g10976.m1
HiC_scaffold_6.g10977.m1
HiC_scaffold_6.g11024.m1
HiC_scaffold_6.g11103.m1
HiC_scaffold_6.g11121.m1
HiC_scaffold_6.g11132.m1
HiC_scaffold_6.g11215.m1
HiC_scaffold_6.g11272.m1
HiC_scaffold_6.g11281.m1
HiC_scaffold_6.g11290.m1
HiC_scaffold_6.g11376.m1
HiC_scaffold_6.g11392.m1
HiC_scaffold_6.g11393.m1
HiC_scaffold_6.g11395.m1
HiC_scaffold_6.g11403.m1
HiC_scaffold_6.g11466.m1
HiC_scaffold_6.g11468.m1
HiC_scaffold_6.g11498.m1
HiC_scaffold_6.g11526.m1
HiC_scaffold_6.g11527.m1
HiC_scaffold_6.g11539.m1
HiC_scaffold_6.g11546.m1
HiC_scaffold_6.g11552.m1
HiC_scaffold_6.g11553.m1
HiC_scaffold_6.g11561.m1
HiC_scaffold_6.g11565.m1
HiC_scaffold_6.g11576.m1
HiC_scaffold_6.g11578.m1
HiC_scaffold_6.g11583.m1
HiC_scaffold_6.g11584.m1
HiC_scaffold_6.g11592.m1
HiC_scaffold_6.g11601.m1
HiC_scaffold_6.g11602.m1
HiC_scaffold_6.g11604.m1
HiC_scaffold_6.g11605.m1
HiC_scaffold_6.g11613.m1
HiC_scaffold_6.g11638.m1
HiC_scaffold_6.g11640.m1
HiC_scaffold_6.g11648.m1
HiC_scaffold_6.g11661.m1
HiC_scaffold_6.g11665.m1
HiC_scaffold_6.g11666.m1
HiC_scaffold_6.g11667.m1
HiC_scaffold_6.g11671.m1
HiC_scaffold_6.g11696.m1
HiC_scaffold_6.g11716.m1
HiC_scaffold_6.g11717.m1
HiC_scaffold_6.g11719.m2
HiC_scaffold_6.g11720.m1
HiC_scaffold_6.g11738.m1
HiC_scaffold_6.g11743.m1
HiC_scaffold_6.g11782.m1
HiC_scaffold_6.g11790.m1
HiC_scaffold_6.g11791.m1
HiC_scaffold_6.g11799.m1
HiC_scaffold_6.g11802.m1
HiC_scaffold_6.g11804.m1
HiC_scaffold_6.g11806.m1
HiC_scaffold_6.g11834.m1
HiC_scaffold_6.g11851.m1
HiC_scaffold_6.g11878.m1
HiC_scaffold_6.g11891.m1
HiC_scaffold_6.g11896.m1
HiC_scaffold_6.g11898.m1
HiC_scaffold_6.g11907.m1
HiC_scaffold_6.g11947.m1
HiC_scaffold_6.g11952.m1
HiC_scaffold_6.g12037.m1
HiC_scaffold_6.g12038.m1
HiC_scaffold_6.g12045.m1
HiC_scaffold_6.g12053.m1
HiC_scaffold_6.g12084.m1
HiC_scaffold_6.g12085.m1
HiC_scaffold_6.g12089.m1
HiC_scaffold_6.g12090.m1
HiC_scaffold_6.g12091.m1
HiC_scaffold_6.g12116.m1
HiC_scaffold_6.g12135.m1
HiC_scaffold_6.g12148.m1
HiC_scaffold_6.g12155.m1
HiC_scaffold_6.g12161.m2
HiC_scaffold_6.g12187.m1
HiC_scaffold_6.g12188.m1
HiC_scaffold_6.g12191.m1
HiC_scaffold_6.g12194.m1
HiC_scaffold_6.g12195.m1
HiC_scaffold_6.g12196.m1
HiC_scaffold_6.g12197.m1
HiC_scaffold_6.g12198.m1
HiC_scaffold_6.g12220.m1
HiC_scaffold_6.g12221.m1
HiC_scaffold_6.g12222.m1
HiC_scaffold_6.g12225.m1
HiC_scaffold_6.g12229.m1
HiC_scaffold_6.g12245.m1
HiC_scaffold_6.g12271.m1
HiC_scaffold_6.g12273.m1
HiC_scaffold_6.g12279.m1
HiC_scaffold_6.g12288.m1
HiC_scaffold_6.g12308.m1
HiC_scaffold_6.g12315.m1
HiC_scaffold_6.g12322.m1
HiC_scaffold_6.g12323.m1
HiC_scaffold_6.g12340.m1
HiC_scaffold_6.g12341.m1
HiC_scaffold_6.g12358.m1
HiC_scaffold_6.g12359.m1
HiC_scaffold_6.g12363.m1
HiC_scaffold_6.g12385.m1
HiC_scaffold_6.g12420.m1
HiC_scaffold_6.g12489.m1
HiC_scaffold_6.g12508.m1
HiC_scaffold_6.g12537.m1
HiC_scaffold_6.g12538.m1
HiC_scaffold_6.g12591.m1
HiC_scaffold_6.g12623.m1
HiC_scaffold_6.g12627.m1
HiC_scaffold_6.g12755.m1
HiC_scaffold_6.g12756.m1
HiC_scaffold_6.g12782.m1
HiC_scaffold_6.g12784.m1
HiC_scaffold_6.g12794.m1
HiC_scaffold_6.g12815.m1
HiC_scaffold_6.g12820.m3
HiC_scaffold_6.g12822.m1
HiC_scaffold_6.g12825.m1
HiC_scaffold_6.g12858.m1
HiC_scaffold_6.g12859.m1
HiC_scaffold_6.g12861.m1
HiC_scaffold_6.g12863.m1
HiC_scaffold_6.g12864.m2
HiC_scaffold_6.g12870.m1
HiC_scaffold_6.g12883.m1
HiC_scaffold_6.g12894.m1
HiC_scaffold_6.g12904.m1
HiC_scaffold_6.g12905.m1
HiC_scaffold_6.g12906.m1
HiC_scaffold_6.g12953.m1
HiC_scaffold_6.g12974.m1
HiC_scaffold_6.g12980.m1
HiC_scaffold_6.g12993.m1
HiC_scaffold_6.g12994.m1
HiC_scaffold_6.g12996.m1
HiC_scaffold_6.g12997.m1
HiC_scaffold_6.g13030.m1
HiC_scaffold_7.g13093.m1
HiC_scaffold_7.g13101.m1
HiC_scaffold_7.g13114.m1
HiC_scaffold_7.g13137.m1
HiC_scaffold_7.g13216.m1
HiC_scaffold_7.g13218.m1
HiC_scaffold_7.g13221.m1
HiC_scaffold_7.g13261.m1
HiC_scaffold_7.g13315.m1
HiC_scaffold_7.g13316.m1
HiC_scaffold_7.g13336.m1
HiC_scaffold_7.g13359.m1
HiC_scaffold_7.g13361.m1
HiC_scaffold_7.g13364.m1
HiC_scaffold_7.g13383.m1
HiC_scaffold_7.g13384.m1
HiC_scaffold_7.g13385.m1
HiC_scaffold_7.g13389.m1
HiC_scaffold_7.g13394.m1
HiC_scaffold_7.g13440.m1
HiC_scaffold_7.g13442.m2
HiC_scaffold_7.g13460.m1
HiC_scaffold_7.g13461.m1
HiC_scaffold_7.g13463.m1
HiC_scaffold_7.g13464.m1
HiC_scaffold_7.g13475.m1
HiC_scaffold_7.g13480.m1
HiC_scaffold_7.g13500.m1
HiC_scaffold_7.g13506.m1
HiC_scaffold_7.g13507.m1
HiC_scaffold_7.g13523.m1
HiC_scaffold_7.g13526.m3
HiC_scaffold_7.g13529.m1
HiC_scaffold_7.g13556.m1
HiC_scaffold_7.g13557.m1
HiC_scaffold_7.g13559.m1
HiC_scaffold_7.g13561.m1
HiC_scaffold_7.g13570.m1
HiC_scaffold_7.g13571.m1
HiC_scaffold_7.g13587.m1
HiC_scaffold_7.g13588.m1
HiC_scaffold_7.g13622.m1
HiC_scaffold_7.g13651.m2
HiC_scaffold_7.g13652.m1
HiC_scaffold_7.g13655.m1
HiC_scaffold_7.g13656.m1
HiC_scaffold_7.g13657.m1
HiC_scaffold_7.g13669.m1
HiC_scaffold_7.g13676.m2
HiC_scaffold_7.g13734.m1
HiC_scaffold_7.g13765.m1
HiC_scaffold_7.g13775.m1
HiC_scaffold_7.g13809.m1
HiC_scaffold_7.g13835.m1
HiC_scaffold_7.g13879.m2
HiC_scaffold_7.g13937.m1
HiC_scaffold_7.g13949.m1
HiC_scaffold_7.g13993.m1
HiC_scaffold_7.g13996.m1
HiC_scaffold_7.g14016.m1
HiC_scaffold_7.g14031.m1
HiC_scaffold_7.g14038.m1
HiC_scaffold_7.g14039.m1
HiC_scaffold_7.g14050.m1
HiC_scaffold_7.g14051.m1
HiC_scaffold_7.g14052.m1
HiC_scaffold_7.g14064.m1
HiC_scaffold_7.g14068.m1
HiC_scaffold_7.g14072.m1
HiC_scaffold_7.g14073.m1
HiC_scaffold_7.g14076.m1
HiC_scaffold_7.g14078.m1
HiC_scaffold_7.g14139.m1
HiC_scaffold_7.g14153.m1
HiC_scaffold_7.g14157.m1
HiC_scaffold_7.g14159.m1
HiC_scaffold_7.g14166.m1
HiC_scaffold_7.g14169.m1
HiC_scaffold_7.g14170.m1
HiC_scaffold_7.g14176.m1
HiC_scaffold_7.g14181.m1
HiC_scaffold_7.g14190.m1
HiC_scaffold_7.g14191.m1
HiC_scaffold_7.g14192.m1
HiC_scaffold_7.g14193.m1
HiC_scaffold_7.g14195.m1
HiC_scaffold_7.g14197.m1
HiC_scaffold_7.g14213.m1
HiC_scaffold_7.g14245.m1
HiC_scaffold_7.g14298.m3
HiC_scaffold_7.g14302.m1
HiC_scaffold_7.g14307.m1
HiC_scaffold_7.g14342.m1
HiC_scaffold_7.g14343.m1
HiC_scaffold_7.g14344.m1
HiC_scaffold_7.g14345.m1
HiC_scaffold_7.g14355.m1
HiC_scaffold_7.g14358.m1
HiC_scaffold_7.g14373.m1
HiC_scaffold_7.g14406.m1
HiC_scaffold_7.g14407.m1
HiC_scaffold_7.g14412.m1
HiC_scaffold_7.g14415.m1
HiC_scaffold_7.g14421.m1
HiC_scaffold_7.g14425.m1
HiC_scaffold_7.g14440.m1
HiC_scaffold_7.g14462.m1
HiC_scaffold_7.g14463.m1
HiC_scaffold_7.g14482.m1
HiC_scaffold_7.g14516.m1
HiC_scaffold_7.g14517.m1
HiC_scaffold_7.g14538.m1
HiC_scaffold_7.g14539.m1
HiC_scaffold_7.g14548.m1
HiC_scaffold_7.g14572.m1
HiC_scaffold_7.g14573.m1
HiC_scaffold_7.g14574.m1
HiC_scaffold_7.g14576.m1
HiC_scaffold_7.g14584.m1
HiC_scaffold_7.g14587.m1
HiC_scaffold_7.g14590.m1
HiC_scaffold_7.g14595.m1
HiC_scaffold_7.g14601.m1
HiC_scaffold_7.g14606.m1
HiC_scaffold_7.g14607.m1
HiC_scaffold_7.g14610.m1
HiC_scaffold_7.g14618.m1
HiC_scaffold_7.g14620.m1
HiC_scaffold_7.g14639.m1
HiC_scaffold_7.g14664.m1
HiC_scaffold_7.g14693.m1
HiC_scaffold_7.g14699.m3
HiC_scaffold_7.g14720.m1
HiC_scaffold_7.g14723.m1
HiC_scaffold_7.g14725.m1
HiC_scaffold_7.g14733.m1
HiC_scaffold_7.g14739.m1
HiC_scaffold_7.g14742.m1
HiC_scaffold_7.g14746.m1
HiC_scaffold_7.g14750.m1
HiC_scaffold_7.g14761.m1
HiC_scaffold_7.g14763.m1
HiC_scaffold_7.g14768.m1
HiC_scaffold_7.g14785.m1
HiC_scaffold_7.g14786.m1
HiC_scaffold_7.g14788.m1
HiC_scaffold_7.g14791.m1
HiC_scaffold_7.g14802.m1
HiC_scaffold_7.g14809.m1
HiC_scaffold_7.g14810.m1
HiC_scaffold_7.g14815.m1
HiC_scaffold_7.g14827.m1
HiC_scaffold_7.g14847.m1
HiC_scaffold_7.g14877.m1
HiC_scaffold_7.g14885.m1
HiC_scaffold_7.g14886.m1
HiC_scaffold_7.g14887.m1
HiC_scaffold_7.g14907.m1
HiC_scaffold_7.g14946.m1
HiC_scaffold_7.g14954.m1
HiC_scaffold_7.g14956.m1
HiC_scaffold_7.g14982.m1
HiC_scaffold_7.g14997.m1
HiC_scaffold_7.g15001.m1
HiC_scaffold_7.g15019.m1
HiC_scaffold_7.g15023.m1
HiC_scaffold_7.g15029.m1
HiC_scaffold_7.g15045.m1
HiC_scaffold_7.g15057.m1
HiC_scaffold_7.g15063.m1
HiC_scaffold_7.g15067.m1
HiC_scaffold_7.g15082.m1
HiC_scaffold_7.g15086.m1
HiC_scaffold_7.g15090.m1
HiC_scaffold_7.g15092.m1
HiC_scaffold_7.g15116.m1
HiC_scaffold_7.g15122.m1
HiC_scaffold_7.g15133.m1
HiC_scaffold_7.g15138.m1
HiC_scaffold_7.g15140.m1
HiC_scaffold_7.g15145.m1
HiC_scaffold_94.g15255.m1
