# Supplementary material for: Global Invasion History and Genomic Signatures of Adaptation of the Highly Invasive Sycamore Lace Bug
Source: Genomics Proteomics Bioinformatics. 2024 Oct 14;22(6):qzae074. doi: 10.1093/gpbjnl/qzae074 (PMC11993305; doi:10.1093/gpbjnl/qzae074)
Supplement: qzae074_Supplementary_Data [file qzae074_supplementary_data.zip › Table S2.xlsx]

## Sheet: Table S2
Table S2 Genome size data for Corythucha ciliata
Scaffold (Chromosome)	Length (bp)
HiC_scaffold_1 (Chr1)	56158210
HiC_scaffold_2 (Chr2)	62936004
HiC_scaffold_3 (Chr3)	56032778
HiC_scaffold_4 (Chr4)	30886304
HiC_scaffold_5 (Chr5)	60522411
HiC_scaffold_6 (Chr6)	71528785
HiC_scaffold_7 (Chr7)	61861482
HiC_scaffold_8	90078
HiC_scaffold_9	14992
HiC_scaffold_10	14988
HiC_scaffold_11	14953
HiC_scaffold_12	14943
HiC_scaffold_13	14839
HiC_scaffold_14	14800
HiC_scaffold_15	14770
HiC_scaffold_16	14425
HiC_scaffold_17	14245
HiC_scaffold_18	14157
HiC_scaffold_19	14090
HiC_scaffold_20	14012
HiC_scaffold_21	14003
HiC_scaffold_22	13994
HiC_scaffold_23	13727
HiC_scaffold_24	13462
HiC_scaffold_25	13080
HiC_scaffold_26	13006
HiC_scaffold_27	13000
HiC_scaffold_28	12978
HiC_scaffold_29	12976
HiC_scaffold_30	12943
HiC_scaffold_31	12911
HiC_scaffold_32	12192
HiC_scaffold_33	12040
HiC_scaffold_34	12035
HiC_scaffold_35	12028
HiC_scaffold_36	12006
HiC_scaffold_37	12003
HiC_scaffold_38	11999
HiC_scaffold_39	11990
HiC_scaffold_40	11649
HiC_scaffold_41	11454
HiC_scaffold_42	11166
HiC_scaffold_43	11095
HiC_scaffold_44	11075
HiC_scaffold_45	11044
HiC_scaffold_46	11034
HiC_scaffold_47	10997
HiC_scaffold_48	10994
HiC_scaffold_49	10986
HiC_scaffold_50	10967
HiC_scaffold_51	10958
HiC_scaffold_52	10552
HiC_scaffold_53	10030
HiC_scaffold_54	10021
HiC_scaffold_55	10016
HiC_scaffold_56	10002
HiC_scaffold_57	10000
HiC_scaffold_58	9999
HiC_scaffold_59	9994
HiC_scaffold_60	9979
HiC_scaffold_61	9243
HiC_scaffold_62	9068
HiC_scaffold_63	9061
HiC_scaffold_64	9059
HiC_scaffold_65	9032
HiC_scaffold_66	9014
HiC_scaffold_67	9009
HiC_scaffold_68	9000
HiC_scaffold_69	8993
HiC_scaffold_70	8269
HiC_scaffold_71	8245
HiC_scaffold_72	8210
HiC_scaffold_73	8205
HiC_scaffold_74	8142
HiC_scaffold_75	8048
HiC_scaffold_76	8003
HiC_scaffold_77	7997
HiC_scaffold_78	7993
HiC_scaffold_79	7993
HiC_scaffold_80	7986
HiC_scaffold_81	7968
HiC_scaffold_82	7960
HiC_scaffold_83	7847
HiC_scaffold_84	7386
HiC_scaffold_85	7321
HiC_scaffold_86	7185
HiC_scaffold_87	7022
HiC_scaffold_88	7011
HiC_scaffold_89	7008
HiC_scaffold_90	7003
HiC_scaffold_91	7000
HiC_scaffold_92	6397
HiC_scaffold_93	6287
HiC_scaffold_94	6116
HiC_scaffold_95	6082
HiC_scaffold_96	6008
HiC_scaffold_97	6001
HiC_scaffold_98	5992
HiC_scaffold_99	5990
HiC_scaffold_100	5989
HiC_scaffold_101	5988
HiC_scaffold_102	5012
HiC_scaffold_103	5001
HiC_scaffold_104	287424
