# Supplementary material for: Global Invasion History and Genomic Signatures of Adaptation of the Highly Invasive Sycamore Lace Bug
Source: Genomics Proteomics Bioinformatics. 2024 Oct 14;22(6):qzae074. doi: 10.1093/gpbjnl/qzae074 (PMC11993305; doi:10.1093/gpbjnl/qzae074)
Supplement: qzae074_Supplementary_Data [file qzae074_supplementary_data.zip › Table S1.xlsx]

## Sheet: Table S1
Table S1 Overview of sample collection and mitochondrial genome diversity in Corythucha ciliata populations
Population	Sample locality	Code	Latitude (°N)	Longitude (°E)	WGS sampling	MT sampling	Number of mitogenomes (N)	Mitogenomic segregating sites (S)	Mitogenomic haplotypes (Nh)	Mitogenomic haplotype diversity (Hd)	Mitogenomic nucleotide diversity (π)
China (CN)					190	142	332	150	39	0.74	0.00209
1	Olympic Park, Beijing	CNBJ	39.9929	116.387	10	10	20	3	4	0.284	2e-05
2	Shenyang Agr Uni, Shenyang, Liaoning	CNSY	41.8218	123.572	10	10	20	21	4	0.574	0.00015
3	Yushan Rd, Qingdao, Shandong	CNQD	36.061	120.33	10	10	20	121	4	0.363	0.001
4	Beiyuan Ave, Jinan, Shandong	CNJN	36.6934	117.04	10	10	20	26	6	0.684	0.0006
5	Shabei Rd, Luohe, Henan	CNLH	33.5813	114.014	10	10	20	112	4	0.668	0.00074
6	Xinghualing Distrct, Taiyuan, Shanxi	CNTY	37.8701	112.543	10	10	20	0	1	0	0
7	Northwest A&F Uni, Yangling, Shannxi	CNYL	34.2611	108.065	10	9	19	23	6	0.655	0.00037
8	Nanhuan Rd, Huaihua, Hunan	CNHH	27.5241	109.97	10	8	18	22	4	0.575	0.00053
9	Xuefu Rd, Fuzhou, Jiangxi	CNFZ	27.9912	116.349	10	5	15	2	3	0.257	2e-05
10	Longxiang Ave, Longnan, Jiangxi	CNLN	24.9013	114.802	10	5	15	115	3	0.686	0.00361
11	Guizhou Normal Uni, Guiyang, Guizhou	CNGY	26.5904	106.719	10	0	10	2	2	0.2	3e-05
12	Liqing Rd, Lishui, Zhejiang	CNLS	28.4538	119.931	10	0	10	19	4	0.711	0.00027
13	Wunan Rd, Wuhan, Hubei	CNWH	30.4856	114.302	10	4	14	21	5	0.703	0.00055
14	Wenhui Rd, Yangzhou, Jiangsu	CNYZ	32.4015	119.421	10	5	15	107	4	0.371	0.02346
15	Zhennan Rd, Shanghai	CNSH	31.2912	121.348	10	1	11	115	3	0.473	0.00293
16	Longhe Rd, Hefei, Anhui	CNHF	31.8464	117.249	10	0	10	116	4	0.711	0.00362
17	Baihe Park, Chengdu, Sichuan	CNCD	30.5646	103.904	10	5	15	19	2	0.476	0.00057
18	Yide Rd, Chongqing	CNCQ	29.6058	106.299	10	5	15	116	5	0.743	0.00264
19	Riverside East Rd, Liuzhou, Guangxi	CNLZ	24.3149	109.416	10	5	15	120	8	0.905	0.00375
20	Xuanbitang Rd, Hengyang, Hunan	CNHY	26.8766	112.645	0	10	10	23	6	0.889	0.00034
21	Zhenning Rd, Shijiazhuang, Hebei	CNSJ	38.0853	114.308	0	10	10	1	2	0.2	1e-05
22	Tongdu Ave, Tongling, Anhui	CNTL	30.9194	117.813	0	5	5	120	5	1	0.00434
23	Xueyuan Rd, Xuzhou, Jiangsu	CNXZ	34.1996	117.178	0	5	5	1	0	0	0
Japan (JP)					40	21	61	143	9	0.754	0.00296
24	Mazuru Park, Chuo Ward, Fukuoka	JPFK	33.5845	130.383	10	6	16	106	3	0.542	0.00303
25	Tokushima Uni, Tokushima	JPTK	34.0767	134.559	10	6	16	5	3	0.508	0.0001
26	Chuo Ward, Sagamihara, Kanagawa	JPKW	35.5701	139.371	10	5	15	126	5	0.676	0.0035
27	Kyoto Uni, Sakyo Ward, Kyoto	JPKT	35.0253	135.78	10	4	14	139	6	0.791	0.00346
South Korea (KR)					50	15	65	127	13	0.699	0.00333
28	Hoegi-dong, Dongdaemun-gu, Seoul	KRSL	37.5962	127.05	10	5	15	125	8	0.733	0.00187
29	Chungnam University, Daejeon	KRDJ	36.3626	127.341	10	0	10	117	3	0.644	0.0038
30	Daehyeon-dong, Buk-gu, Daegu	KRDQ	35.8901	128.611	10	5	15	110	4	0.638	0.00357
31	Yongbong-dong, Buk-gu, Kwangju	KRGJ	35.1761	126.904	10	5	15	112	6	0.829	0.00364
32	Gangwon Uni, Samcheog, Gangwon	KRSK	37.4539	129.158	10	0	10	105	2	0.533	0.00352
Europe (EU)					90	52	142	64	64	0.789	0.00074
33	Via Benedetto Marcello, Milan, Italy	ITML	45.4643	9.19116	10	5	15	17	6	0.648	0.00024
34	Odalengo Grande, Alessandria, Italy	ITAX	45.1093	8.17285	5	5	10	39	7	0.911	0.00076
35	Jardin des Plantes, Paris, France	FRPA	48.8432	2.36125	10	6	16	44	11	0.933	0.00075
36	Rue du Champ de Mars, Saint-Girons, France	FRMP	42.9829	1.14605	10	3	13	18	6	0.718	0.00043
37	Neuhauser Str, Munich, Gemany	DEMU	48.1384	11.5706	10	10	20	38	6	0.821	0.00071
38	Ostra-Allee, Dresden, Germany	DEDR	51.0526	13.7325	10	0	10	30	4	0.733	0.00059
39	Square Ambiorix, Bruxelles, Belgium	BEBR	50.8473	4.38308	10	0	10	33	4	0.733	0.00086
40	Uraniastrasse, Zürich, Switzerland	CHZU	47.3747	8.53944	10	8	18	31	8	0.817	0.00088
41	Rue du Perron, Geneva, Switzerland	CHGN	46.2022	6.14746	10	8	18	33	5	0.667	0.00078
42	Herrengasse, Graz, Austria	ATGZ	47.0698	15.4399	5	7	12	0	1	0	0
United States (US)					36	29	65	304	51	0.989	0.00323
43	Purdue Uni, West Lafayette, IN	USIN	40.4236	-86.9209	10	5	15	142	12	0.943	0.00139
44	Michigan State Uni, Okemos, MI	USMI	42.7017	-84.4818	10	10	20	156	14	0.947	0.0015
45	Eastern Illinois Uni, Charleston, IL	USIL	39.4778	-88.1756	10	6	16	184	16	1	0.00236
46	Laurel Park, Gainesville, GA	USGE	34.3522	-83.8082	6	8	14	46	9	0.923	0.00073
All					406	259	665	408	132	0.8814	0.0028
Note: N sample size, S number of segregating sites, Nh number of haplotypes, Hd haplotype diversity, π nucleotide diversity.
