# Supplementary material for: Global Invasion History and Genomic Signatures of Adaptation of the Highly Invasive Sycamore Lace Bug
Source: Genomics Proteomics Bioinformatics. 2024 Oct 14;22(6):qzae074. doi: 10.1093/gpbjnl/qzae074 (PMC11993305; doi:10.1093/gpbjnl/qzae074)
Supplement: qzae074_Supplementary_Data [file qzae074_supplementary_data.zip › Table S21.xlsx]

## Sheet: Table S21
Table S21 List of genes exhibiting top 1% signatures of balancing selection
Gene ID
HiC_scaffold_1.g00186.m1
HiC_scaffold_1.g00289.m1
HiC_scaffold_1.g00302.m1
HiC_scaffold_1.g00303.m1
HiC_scaffold_1.g00333.m1
HiC_scaffold_1.g00338.m2
HiC_scaffold_1.g00344.m1
HiC_scaffold_1.g00356.m1
HiC_scaffold_1.g00357.m3
HiC_scaffold_1.g00433.m1
HiC_scaffold_1.g00434.m1
HiC_scaffold_1.g00521.m1
HiC_scaffold_1.g00583.m2
HiC_scaffold_1.g00607.m1
HiC_scaffold_1.g00608.m1
HiC_scaffold_1.g00623.m1
HiC_scaffold_1.g00648.m1
HiC_scaffold_1.g00652.m1
HiC_scaffold_1.g00672.m1
HiC_scaffold_1.g00675.m1
HiC_scaffold_1.g00681.m1
HiC_scaffold_1.g00684.m1
HiC_scaffold_1.g00698.m1
HiC_scaffold_1.g00699.m1
HiC_scaffold_1.g00701.m1
HiC_scaffold_1.g00702.m1
HiC_scaffold_1.g00706.m1
HiC_scaffold_1.g00712.m1
HiC_scaffold_1.g00739.m1
HiC_scaffold_1.g00747.m2
HiC_scaffold_1.g00750.m1
HiC_scaffold_1.g00751.m1
HiC_scaffold_1.g00754.m1
HiC_scaffold_1.g00767.m1
HiC_scaffold_1.g00792.m1
HiC_scaffold_1.g00793.m1
HiC_scaffold_1.g00812.m1
HiC_scaffold_1.g00832.m1
HiC_scaffold_1.g00839.m1
HiC_scaffold_1.g00852.m1
HiC_scaffold_1.g00861.m1
HiC_scaffold_1.g00864.m1
HiC_scaffold_1.g00872.m1
HiC_scaffold_1.g00879.m1
HiC_scaffold_1.g00902.m1
HiC_scaffold_1.g00905.m1
HiC_scaffold_1.g00906.m1
HiC_scaffold_1.g00919.m1
HiC_scaffold_1.g00924.m1
HiC_scaffold_1.g00934.m1
HiC_scaffold_1.g00938.m1
HiC_scaffold_1.g00939.m1
HiC_scaffold_1.g00940.m1
HiC_scaffold_1.g00941.m1
HiC_scaffold_1.g00947.m1
HiC_scaffold_1.g00958.m1
HiC_scaffold_1.g00960.m1
HiC_scaffold_1.g00963.m1
HiC_scaffold_1.g00964.m2
HiC_scaffold_1.g00965.m2
HiC_scaffold_1.g00967.m1
HiC_scaffold_1.g00968.m1
HiC_scaffold_1.g00970.m1
HiC_scaffold_1.g00971.m1
HiC_scaffold_1.g00983.m1
HiC_scaffold_1.g00984.m1
HiC_scaffold_1.g00985.m1
HiC_scaffold_1.g00988.m1
HiC_scaffold_1.g00989.m1
HiC_scaffold_1.g00990.m1
HiC_scaffold_1.g01021.m1
HiC_scaffold_1.g01022.m1
HiC_scaffold_1.g01023.m1
HiC_scaffold_1.g01046.m1
HiC_scaffold_1.g01062.m1
HiC_scaffold_1.g01070.m1
HiC_scaffold_1.g01079.m1
HiC_scaffold_1.g01081.m1
HiC_scaffold_1.g01082.m1
HiC_scaffold_1.g01083.m1
HiC_scaffold_1.g01084.m1
HiC_scaffold_1.g01087.m1
HiC_scaffold_1.g01098.m1
HiC_scaffold_1.g01099.m1
HiC_scaffold_1.g01124.m1
HiC_scaffold_1.g01130.m1
HiC_scaffold_1.g01131.m1
HiC_scaffold_1.g01132.m1
HiC_scaffold_1.g01139.m1
HiC_scaffold_1.g01180.m1
HiC_scaffold_1.g01211.m1
HiC_scaffold_1.g01212.m1
HiC_scaffold_1.g01216.m1
HiC_scaffold_1.g01222.m1
HiC_scaffold_1.g01228.m1
HiC_scaffold_1.g01229.m1
HiC_scaffold_1.g01234.m1
HiC_scaffold_1.g01237.m1
HiC_scaffold_1.g01238.m1
HiC_scaffold_1.g01253.m1
HiC_scaffold_1.g01261.m1
HiC_scaffold_1.g01270.m1
HiC_scaffold_1.g01272.m1
HiC_scaffold_1.g01277.m1
HiC_scaffold_1.g01283.m1
HiC_scaffold_1.g01284.m2
HiC_scaffold_1.g01286.m1
HiC_scaffold_1.g01287.m1
HiC_scaffold_1.g01288.m1
HiC_scaffold_1.g01298.m2
HiC_scaffold_1.g01308.m1
HiC_scaffold_1.g01315.m1
HiC_scaffold_1.g01318.m2
HiC_scaffold_1.g01319.m1
HiC_scaffold_1.g01330.m1
HiC_scaffold_1.g01336.m1
HiC_scaffold_1.g01340.m1
HiC_scaffold_1.g01355.m1
HiC_scaffold_1.g01366.m1
HiC_scaffold_1.g01369.m1
HiC_scaffold_1.g01388.m1
HiC_scaffold_1.g01393.m1
HiC_scaffold_1.g01401.m2
HiC_scaffold_1.g01408.m1
HiC_scaffold_1.g01410.m1
HiC_scaffold_1.g01427.m1
HiC_scaffold_1.g01428.m1
HiC_scaffold_1.g01435.m1
HiC_scaffold_1.g01439.m1
HiC_scaffold_1.g01445.m1
HiC_scaffold_1.g01457.m2
HiC_scaffold_1.g01459.m2
HiC_scaffold_1.g01466.m1
HiC_scaffold_1.g01467.m3
HiC_scaffold_1.g01468.m1
HiC_scaffold_1.g01478.m1
HiC_scaffold_1.g01484.m1
HiC_scaffold_1.g01485.m1
HiC_scaffold_1.g01487.m1
HiC_scaffold_1.g01495.m1
HiC_scaffold_1.g01506.m1
HiC_scaffold_1.g01507.m1
HiC_scaffold_1.g01521.m1
HiC_scaffold_1.g01522.m1
HiC_scaffold_1.g01526.m1
HiC_scaffold_1.g01533.m1
HiC_scaffold_1.g01534.m1
HiC_scaffold_1.g01542.m1
HiC_scaffold_1.g01544.m1
HiC_scaffold_1.g01547.m1
HiC_scaffold_1.g01562.m1
HiC_scaffold_1.g01570.m1
HiC_scaffold_1.g01585.m1
HiC_scaffold_1.g01590.m1
HiC_scaffold_1.g01591.m1
HiC_scaffold_1.g01592.m2
HiC_scaffold_1.g01599.m1
HiC_scaffold_1.g01609.m1
HiC_scaffold_1.g01612.m1
HiC_scaffold_1.g01613.m1
HiC_scaffold_1.g01614.m1
HiC_scaffold_1.g01624.m1
HiC_scaffold_1.g01631.m1
HiC_scaffold_1.g01632.m1
HiC_scaffold_1.g01650.m1
HiC_scaffold_1.g01651.m1
HiC_scaffold_1.g01667.m1
HiC_scaffold_1.g01671.m1
HiC_scaffold_1.g01676.m1
HiC_scaffold_1.g01678.m3
HiC_scaffold_1.g01689.m1
HiC_scaffold_1.g01704.m1
HiC_scaffold_1.g01711.m1
HiC_scaffold_1.g01713.m1
HiC_scaffold_1.g01714.m1
HiC_scaffold_1.g01717.m1
HiC_scaffold_1.g01718.m1
HiC_scaffold_1.g01719.m1
HiC_scaffold_1.g01720.m1
HiC_scaffold_1.g01721.m1
HiC_scaffold_1.g01724.m1
HiC_scaffold_1.g01725.m1
HiC_scaffold_1.g01726.m1
HiC_scaffold_1.g01727.m1
HiC_scaffold_1.g01730.m1
HiC_scaffold_1.g01731.m1
HiC_scaffold_1.g01732.m2
HiC_scaffold_1.g01736.m1
HiC_scaffold_1.g01737.m1
HiC_scaffold_1.g01738.m1
HiC_scaffold_1.g01765.m1
HiC_scaffold_1.g01766.m1
HiC_scaffold_1.g01767.m1
HiC_scaffold_1.g01772.m1
HiC_scaffold_1.g01773.m2
HiC_scaffold_1.g01777.m1
HiC_scaffold_1.g01778.m1
HiC_scaffold_1.g01802.m1
HiC_scaffold_1.g01864.m1
HiC_scaffold_1.g01868.m1
HiC_scaffold_1.g01869.m1
HiC_scaffold_1.g01893.m1
HiC_scaffold_1.g01929.m1
HiC_scaffold_1.g01993.m1
HiC_scaffold_1.g02006.m1
HiC_scaffold_1.g02023.m1
HiC_scaffold_1.g02030.m1
HiC_scaffold_1.g02034.m1
HiC_scaffold_1.g02036.m1
HiC_scaffold_1.g02071.m1
HiC_scaffold_1.g02105.m1
HiC_scaffold_1.g02119.m1
HiC_scaffold_2.g02373.m1
HiC_scaffold_2.g02403.m1
HiC_scaffold_2.g02505.m1
HiC_scaffold_2.g02514.m1
HiC_scaffold_2.g02515.m1
HiC_scaffold_2.g02532.m1
HiC_scaffold_2.g02533.m1
HiC_scaffold_2.g02550.m1
HiC_scaffold_2.g02711.m1
HiC_scaffold_2.g02756.m1
HiC_scaffold_2.g02769.m1
HiC_scaffold_2.g02774.m1
HiC_scaffold_2.g02797.m1
HiC_scaffold_2.g02799.m1
HiC_scaffold_2.g02805.m1
HiC_scaffold_2.g02806.m1
HiC_scaffold_2.g02814.m2
HiC_scaffold_2.g02842.m1
HiC_scaffold_2.g02846.m1
HiC_scaffold_2.g02847.m1
HiC_scaffold_2.g02853.m1
HiC_scaffold_2.g02860.m1
HiC_scaffold_2.g02862.m1
HiC_scaffold_2.g02863.m1
HiC_scaffold_2.g02867.m2
HiC_scaffold_2.g02869.m1
HiC_scaffold_2.g02876.m3
HiC_scaffold_2.g02889.m1
HiC_scaffold_2.g02895.m1
HiC_scaffold_2.g02896.m1
HiC_scaffold_2.g02905.m1
HiC_scaffold_2.g02915.m2
HiC_scaffold_2.g02916.m1
HiC_scaffold_2.g02919.m1
HiC_scaffold_2.g02922.m1
HiC_scaffold_2.g02927.m1
HiC_scaffold_2.g02930.m1
HiC_scaffold_2.g02935.m1
HiC_scaffold_2.g02936.m1
HiC_scaffold_2.g02945.m1
HiC_scaffold_2.g02983.m1
HiC_scaffold_2.g02984.m1
HiC_scaffold_2.g02985.m1
HiC_scaffold_2.g02991.m2
HiC_scaffold_2.g03020.m1
HiC_scaffold_2.g03021.m1
HiC_scaffold_2.g03036.m1
HiC_scaffold_2.g03049.m1
HiC_scaffold_2.g03061.m1
HiC_scaffold_2.g03062.m2
HiC_scaffold_2.g03065.m1
HiC_scaffold_2.g03070.m1
HiC_scaffold_2.g03071.m1
HiC_scaffold_2.g03074.m2
HiC_scaffold_2.g03075.m1
HiC_scaffold_2.g03077.m1
HiC_scaffold_2.g03078.m1
HiC_scaffold_2.g03094.m1
HiC_scaffold_2.g03095.m1
HiC_scaffold_2.g03098.m1
HiC_scaffold_2.g03103.m1
HiC_scaffold_2.g03104.m1
HiC_scaffold_2.g03120.m1
HiC_scaffold_2.g03121.m1
HiC_scaffold_2.g03123.m1
HiC_scaffold_2.g03125.m1
HiC_scaffold_2.g03126.m1
HiC_scaffold_2.g03158.m1
HiC_scaffold_2.g03160.m1
HiC_scaffold_2.g03171.m1
HiC_scaffold_2.g03180.m1
HiC_scaffold_2.g03183.m1
HiC_scaffold_2.g03184.m1
HiC_scaffold_2.g03196.m1
HiC_scaffold_2.g03197.m3
HiC_scaffold_2.g03200.m1
HiC_scaffold_2.g03202.m1
HiC_scaffold_2.g03207.m1
HiC_scaffold_2.g03208.m1
HiC_scaffold_2.g03210.m2
HiC_scaffold_2.g03215.m1
HiC_scaffold_2.g03216.m1
HiC_scaffold_2.g03217.m1
HiC_scaffold_2.g03218.m1
HiC_scaffold_2.g03222.m1
HiC_scaffold_2.g03223.m1
HiC_scaffold_2.g03224.m1
HiC_scaffold_2.g03225.m1
HiC_scaffold_2.g03229.m1
HiC_scaffold_2.g03237.m1
HiC_scaffold_2.g03247.m1
HiC_scaffold_2.g03249.m1
HiC_scaffold_2.g03252.m1
HiC_scaffold_2.g03253.m1
HiC_scaffold_2.g03254.m1
HiC_scaffold_2.g03255.m2
HiC_scaffold_2.g03257.m1
HiC_scaffold_2.g03259.m1
HiC_scaffold_2.g03263.m1
HiC_scaffold_2.g03265.m1
HiC_scaffold_2.g03268.m1
HiC_scaffold_2.g03270.m1
HiC_scaffold_2.g03284.m2
HiC_scaffold_2.g03309.m1
HiC_scaffold_2.g03310.m1
HiC_scaffold_2.g03311.m1
HiC_scaffold_2.g03312.m1
HiC_scaffold_2.g03351.m1
HiC_scaffold_2.g03352.m1
HiC_scaffold_2.g03354.m1
HiC_scaffold_2.g03436.m1
HiC_scaffold_2.g03437.m1
HiC_scaffold_2.g03458.m1
HiC_scaffold_2.g03460.m1
HiC_scaffold_2.g03461.m1
HiC_scaffold_2.g03472.m1
HiC_scaffold_2.g03485.m1
HiC_scaffold_2.g03491.m1
HiC_scaffold_2.g03494.m1
HiC_scaffold_2.g03495.m1
HiC_scaffold_2.g03517.m1
HiC_scaffold_2.g03526.m1
HiC_scaffold_2.g03533.m1
HiC_scaffold_2.g03537.m1
HiC_scaffold_2.g03538.m1
HiC_scaffold_2.g03539.m1
HiC_scaffold_2.g03542.m1
HiC_scaffold_2.g03548.m1
HiC_scaffold_2.g03549.m1
HiC_scaffold_2.g03552.m1
HiC_scaffold_2.g03556.m1
HiC_scaffold_2.g03557.m1
HiC_scaffold_2.g03568.m1
HiC_scaffold_2.g03569.m1
HiC_scaffold_2.g03570.m1
HiC_scaffold_2.g03580.m1
HiC_scaffold_2.g03597.m1
HiC_scaffold_2.g03609.m1
HiC_scaffold_2.g03610.m1
HiC_scaffold_2.g03615.m1
HiC_scaffold_2.g03617.m1
HiC_scaffold_2.g03620.m1
HiC_scaffold_2.g03630.m1
HiC_scaffold_2.g03650.m1
HiC_scaffold_2.g03651.m1
HiC_scaffold_2.g03652.m1
HiC_scaffold_2.g03654.m1
HiC_scaffold_2.g03655.m1
HiC_scaffold_2.g03670.m1
HiC_scaffold_2.g03671.m1
HiC_scaffold_2.g03675.m6
HiC_scaffold_2.g03677.m1
HiC_scaffold_2.g03678.m1
HiC_scaffold_2.g03691.m1
HiC_scaffold_2.g03697.m1
HiC_scaffold_2.g03698.m1
HiC_scaffold_2.g03699.m2
HiC_scaffold_2.g03700.m1
HiC_scaffold_2.g03701.m1
HiC_scaffold_2.g03707.m1
HiC_scaffold_2.g03712.m1
HiC_scaffold_2.g03718.m1
HiC_scaffold_2.g03737.m1
HiC_scaffold_2.g03738.m1
HiC_scaffold_2.g03739.m1
HiC_scaffold_2.g03742.m1
HiC_scaffold_2.g03753.m1
HiC_scaffold_2.g03754.m1
HiC_scaffold_2.g03763.m1
HiC_scaffold_2.g03765.m1
HiC_scaffold_2.g03767.m1
HiC_scaffold_2.g03768.m1
HiC_scaffold_2.g03771.m1
HiC_scaffold_2.g03779.m1
HiC_scaffold_2.g03787.m1
HiC_scaffold_2.g03795.m1
HiC_scaffold_2.g03823.m1
HiC_scaffold_2.g03826.m2
HiC_scaffold_2.g03827.m4
HiC_scaffold_2.g03828.m1
HiC_scaffold_2.g03836.m1
HiC_scaffold_2.g03843.m1
HiC_scaffold_2.g03849.m1
HiC_scaffold_2.g03865.m1
HiC_scaffold_2.g03876.m1
HiC_scaffold_2.g03877.m1
HiC_scaffold_2.g03879.m1
HiC_scaffold_2.g03880.m1
HiC_scaffold_2.g03888.m1
HiC_scaffold_2.g03891.m1
HiC_scaffold_2.g03893.m4
HiC_scaffold_2.g03908.m1
HiC_scaffold_2.g03909.m2
HiC_scaffold_2.g03910.m1
HiC_scaffold_2.g03911.m1
HiC_scaffold_2.g03917.m1
HiC_scaffold_2.g03918.m1
HiC_scaffold_2.g03919.m1
HiC_scaffold_2.g03920.m1
HiC_scaffold_2.g03922.m1
HiC_scaffold_2.g03931.m1
HiC_scaffold_2.g03948.m1
HiC_scaffold_2.g03949.m1
HiC_scaffold_2.g03981.m1
HiC_scaffold_2.g03982.m1
HiC_scaffold_2.g03990.m1
HiC_scaffold_2.g03991.m1
HiC_scaffold_2.g03997.m1
HiC_scaffold_2.g04002.m1
HiC_scaffold_2.g04020.m1
HiC_scaffold_2.g04021.m1
HiC_scaffold_2.g04024.m1
HiC_scaffold_2.g04032.m1
HiC_scaffold_2.g04033.m1
HiC_scaffold_2.g04034.m1
HiC_scaffold_2.g04055.m1
HiC_scaffold_2.g04056.m1
HiC_scaffold_2.g04057.m1
HiC_scaffold_2.g04060.m1
HiC_scaffold_2.g04061.m1
HiC_scaffold_2.g04074.m1
HiC_scaffold_2.g04075.m1
HiC_scaffold_2.g04092.m1
HiC_scaffold_2.g04098.m2
HiC_scaffold_2.g04099.m1
HiC_scaffold_2.g04100.m1
HiC_scaffold_2.g04101.m1
HiC_scaffold_2.g04102.m1
HiC_scaffold_2.g04103.m1
HiC_scaffold_2.g04104.m1
HiC_scaffold_2.g04110.m1
HiC_scaffold_2.g04152.m1
HiC_scaffold_2.g04234.m1
HiC_scaffold_2.g04235.m1
HiC_scaffold_2.g04236.m1
HiC_scaffold_2.g04253.m2
HiC_scaffold_2.g04257.m1
HiC_scaffold_2.g04258.m1
HiC_scaffold_2.g04259.m1
HiC_scaffold_2.g04260.m1
HiC_scaffold_2.g04261.m1
HiC_scaffold_2.g04262.m1
HiC_scaffold_2.g04312.m1
HiC_scaffold_2.g04313.m1
HiC_scaffold_2.g04314.m1
HiC_scaffold_2.g04317.m1
HiC_scaffold_2.g04320.m1
HiC_scaffold_2.g04321.m1
HiC_scaffold_2.g04337.m2
HiC_scaffold_2.g04396.m1
HiC_scaffold_2.g04422.m1
HiC_scaffold_2.g04423.m1
HiC_scaffold_2.g04424.m1
HiC_scaffold_2.g04524.m2
HiC_scaffold_2.g04525.m1
HiC_scaffold_2.g04624.m1
HiC_scaffold_2.g04647.m1
HiC_scaffold_2.g04648.m1
HiC_scaffold_2.g04654.m1
HiC_scaffold_2.g04655.m1
HiC_scaffold_3.g04822.m1
HiC_scaffold_3.g04836.m1
HiC_scaffold_3.g04837.m1
HiC_scaffold_3.g04838.m1
HiC_scaffold_3.g04856.m1
HiC_scaffold_3.g04882.m1
HiC_scaffold_3.g04909.m1
HiC_scaffold_3.g04959.m1
HiC_scaffold_3.g04975.m1
HiC_scaffold_3.g04976.m2
HiC_scaffold_3.g05025.m2
HiC_scaffold_3.g05045.m1
HiC_scaffold_3.g05052.m1
HiC_scaffold_3.g05067.m1
HiC_scaffold_3.g05068.m1
HiC_scaffold_3.g05074.m1
HiC_scaffold_3.g05128.m1
HiC_scaffold_3.g05132.m1
HiC_scaffold_3.g05134.m1
HiC_scaffold_3.g05135.m1
HiC_scaffold_3.g05149.m1
HiC_scaffold_3.g05150.m1
HiC_scaffold_3.g05151.m1
HiC_scaffold_3.g05152.m1
HiC_scaffold_3.g05153.m1
HiC_scaffold_3.g05167.m1
HiC_scaffold_3.g05183.m2
HiC_scaffold_3.g05187.m1
HiC_scaffold_3.g05235.m1
HiC_scaffold_3.g05243.m1
HiC_scaffold_3.g05244.m1
HiC_scaffold_3.g05249.m1
HiC_scaffold_3.g05255.m2
HiC_scaffold_3.g05256.m1
HiC_scaffold_3.g05257.m1
HiC_scaffold_3.g05259.m1
HiC_scaffold_3.g05263.m1
HiC_scaffold_3.g05265.m1
HiC_scaffold_3.g05277.m1
HiC_scaffold_3.g05282.m1
HiC_scaffold_3.g05283.m1
HiC_scaffold_3.g05284.m1
HiC_scaffold_3.g05285.m1
HiC_scaffold_3.g05286.m1
HiC_scaffold_3.g05287.m1
HiC_scaffold_3.g05292.m2
HiC_scaffold_3.g05293.m1
HiC_scaffold_3.g05300.m1
HiC_scaffold_3.g05303.m1
HiC_scaffold_3.g05320.m1
HiC_scaffold_3.g05321.m1
HiC_scaffold_3.g05323.m1
HiC_scaffold_3.g05325.m1
HiC_scaffold_3.g05333.m1
HiC_scaffold_3.g05340.m2
HiC_scaffold_3.g05341.m1
HiC_scaffold_3.g05343.m1
HiC_scaffold_3.g05344.m1
HiC_scaffold_3.g05345.m1
HiC_scaffold_3.g05346.m1
HiC_scaffold_3.g05347.m1
HiC_scaffold_3.g05348.m1
HiC_scaffold_3.g05349.m2
HiC_scaffold_3.g05352.m1
HiC_scaffold_3.g05353.m1
HiC_scaffold_3.g05354.m1
HiC_scaffold_3.g05355.m1
HiC_scaffold_3.g05356.m1
HiC_scaffold_3.g05360.m1
HiC_scaffold_3.g05370.m1
HiC_scaffold_3.g05371.m1
HiC_scaffold_3.g05373.m1
HiC_scaffold_3.g05375.m1
HiC_scaffold_3.g05376.m1
HiC_scaffold_3.g05387.m1
HiC_scaffold_3.g05388.m1
HiC_scaffold_3.g05389.m1
HiC_scaffold_3.g05394.m1
HiC_scaffold_3.g05403.m1
HiC_scaffold_3.g05408.m1
HiC_scaffold_3.g05417.m1
HiC_scaffold_3.g05418.m1
HiC_scaffold_3.g05419.m1
HiC_scaffold_3.g05421.m1
HiC_scaffold_3.g05426.m1
HiC_scaffold_3.g05428.m1
HiC_scaffold_3.g05429.m1
HiC_scaffold_3.g05430.m1
HiC_scaffold_3.g05435.m2
HiC_scaffold_3.g05440.m1
HiC_scaffold_3.g05459.m1
HiC_scaffold_3.g05464.m1
HiC_scaffold_3.g05479.m1
HiC_scaffold_3.g05488.m1
HiC_scaffold_3.g05499.m1
HiC_scaffold_3.g05500.m1
HiC_scaffold_3.g05501.m2
HiC_scaffold_3.g05502.m1
HiC_scaffold_3.g05504.m1
HiC_scaffold_3.g05505.m1
HiC_scaffold_3.g05506.m1
HiC_scaffold_3.g05528.m1
HiC_scaffold_3.g05529.m1
HiC_scaffold_3.g05592.m1
HiC_scaffold_3.g05600.m1
HiC_scaffold_3.g05601.m1
HiC_scaffold_3.g05602.m1
HiC_scaffold_3.g05603.m2
HiC_scaffold_3.g05617.m1
HiC_scaffold_3.g05618.m1
HiC_scaffold_3.g05633.m1
HiC_scaffold_3.g05635.m1
HiC_scaffold_3.g05638.m1
HiC_scaffold_3.g05639.m1
HiC_scaffold_3.g05640.m1
HiC_scaffold_3.g05642.m1
HiC_scaffold_3.g05644.m1
HiC_scaffold_3.g05645.m1
HiC_scaffold_3.g05657.m1
HiC_scaffold_3.g05658.m1
HiC_scaffold_3.g05660.m1
HiC_scaffold_3.g05662.m1
HiC_scaffold_3.g05664.m1
HiC_scaffold_3.g05667.m1
HiC_scaffold_3.g05669.m1
HiC_scaffold_3.g05678.m1
HiC_scaffold_3.g05679.m1
HiC_scaffold_3.g05682.m1
HiC_scaffold_3.g05683.m2
HiC_scaffold_3.g05689.m1
HiC_scaffold_3.g05691.m1
HiC_scaffold_3.g05692.m1
HiC_scaffold_3.g05699.m1
HiC_scaffold_3.g05705.m1
HiC_scaffold_3.g05726.m1
HiC_scaffold_3.g05728.m1
HiC_scaffold_3.g05731.m1
HiC_scaffold_3.g05732.m2
HiC_scaffold_3.g05737.m1
HiC_scaffold_3.g05744.m1
HiC_scaffold_3.g05746.m1
HiC_scaffold_3.g05750.m1
HiC_scaffold_3.g05754.m1
HiC_scaffold_3.g05760.m1
HiC_scaffold_3.g05774.m1
HiC_scaffold_3.g05794.m1
HiC_scaffold_3.g05795.m1
HiC_scaffold_3.g05796.m1
HiC_scaffold_3.g05798.m1
HiC_scaffold_3.g05808.m1
HiC_scaffold_3.g05835.m1
HiC_scaffold_3.g05843.m1
HiC_scaffold_3.g05847.m2
HiC_scaffold_3.g05848.m1
HiC_scaffold_3.g05857.m1
HiC_scaffold_3.g05866.m1
HiC_scaffold_3.g05867.m1
HiC_scaffold_3.g05868.m1
HiC_scaffold_3.g05869.m1
HiC_scaffold_3.g05873.m1
HiC_scaffold_3.g05874.m1
HiC_scaffold_3.g05877.m1
HiC_scaffold_3.g05878.m1
HiC_scaffold_3.g05881.m1
HiC_scaffold_3.g05882.m1
HiC_scaffold_3.g05900.m1
HiC_scaffold_3.g05903.m2
HiC_scaffold_3.g05905.m1
HiC_scaffold_3.g05908.m2
HiC_scaffold_3.g05922.m1
HiC_scaffold_3.g05923.m1
HiC_scaffold_3.g05929.m1
HiC_scaffold_3.g05934.m1
HiC_scaffold_3.g05938.m1
HiC_scaffold_3.g05939.m1
HiC_scaffold_3.g05945.m3
HiC_scaffold_3.g05957.m1
HiC_scaffold_3.g05962.m3
HiC_scaffold_3.g05964.m1
HiC_scaffold_3.g05965.m1
HiC_scaffold_3.g05967.m1
HiC_scaffold_3.g05968.m5
HiC_scaffold_3.g05982.m1
HiC_scaffold_3.g05983.m1
HiC_scaffold_3.g06000.m1
HiC_scaffold_3.g06002.m1
HiC_scaffold_3.g06020.m1
HiC_scaffold_3.g06028.m1
HiC_scaffold_3.g06029.m1
HiC_scaffold_3.g06037.m1
HiC_scaffold_3.g06045.m1
HiC_scaffold_3.g06046.m1
HiC_scaffold_3.g06047.m1
HiC_scaffold_3.g06055.m1
HiC_scaffold_3.g06057.m1
HiC_scaffold_3.g06068.m1
HiC_scaffold_3.g06081.m1
HiC_scaffold_3.g06092.m2
HiC_scaffold_3.g06094.m1
HiC_scaffold_3.g06098.m1
HiC_scaffold_3.g06099.m1
HiC_scaffold_3.g06101.m1
HiC_scaffold_3.g06117.m1
HiC_scaffold_3.g06141.m1
HiC_scaffold_3.g06142.m2
HiC_scaffold_3.g06147.m1
HiC_scaffold_3.g06153.m1
HiC_scaffold_3.g06154.m1
HiC_scaffold_3.g06157.m1
HiC_scaffold_3.g06165.m1
HiC_scaffold_3.g06187.m1
HiC_scaffold_3.g06188.m1
HiC_scaffold_3.g06189.m1
HiC_scaffold_3.g06194.m2
HiC_scaffold_3.g06204.m1
HiC_scaffold_3.g06272.m1
HiC_scaffold_3.g06291.m1
HiC_scaffold_3.g06295.m1
HiC_scaffold_3.g06302.m1
HiC_scaffold_3.g06303.m1
HiC_scaffold_3.g06304.m1
HiC_scaffold_3.g06306.m1
HiC_scaffold_3.g06325.m1
HiC_scaffold_3.g06371.m1
HiC_scaffold_3.g06375.m1
HiC_scaffold_3.g06462.m1
HiC_scaffold_3.g06559.m1
HiC_scaffold_3.g06566.m1
HiC_scaffold_4.g06621.m1
HiC_scaffold_4.g06658.m1
HiC_scaffold_4.g06677.m1
HiC_scaffold_4.g06679.m1
HiC_scaffold_4.g06680.m1
HiC_scaffold_4.g06707.m1
HiC_scaffold_4.g06710.m1
HiC_scaffold_4.g06714.m1
HiC_scaffold_4.g06753.m1
HiC_scaffold_4.g06756.m1
HiC_scaffold_4.g06757.m1
HiC_scaffold_4.g06773.m1
HiC_scaffold_4.g06779.m1
HiC_scaffold_4.g06784.m1
HiC_scaffold_4.g06785.m1
HiC_scaffold_4.g06786.m1
HiC_scaffold_4.g06789.m1
HiC_scaffold_4.g06792.m1
HiC_scaffold_4.g06793.m1
HiC_scaffold_4.g06799.m1
HiC_scaffold_4.g06822.m1
HiC_scaffold_4.g06823.m1
HiC_scaffold_4.g06825.m1
HiC_scaffold_4.g06835.m1
HiC_scaffold_4.g06837.m2
HiC_scaffold_4.g06838.m1
HiC_scaffold_4.g06855.m1
HiC_scaffold_4.g06856.m1
HiC_scaffold_4.g06863.m1
HiC_scaffold_4.g06864.m1
HiC_scaffold_4.g06865.m1
HiC_scaffold_4.g06866.m2
HiC_scaffold_4.g06867.m1
HiC_scaffold_4.g06885.m1
HiC_scaffold_4.g06886.m1
HiC_scaffold_4.g06887.m1
HiC_scaffold_4.g06892.m1
HiC_scaffold_4.g06893.m1
HiC_scaffold_4.g06894.m1
HiC_scaffold_4.g06895.m1
HiC_scaffold_4.g06913.m1
HiC_scaffold_4.g06914.m1
HiC_scaffold_4.g06921.m1
HiC_scaffold_4.g06922.m1
HiC_scaffold_4.g06928.m1
HiC_scaffold_4.g06936.m1
HiC_scaffold_4.g06937.m3
HiC_scaffold_4.g06945.m1
HiC_scaffold_4.g06958.m1
HiC_scaffold_4.g06972.m1
HiC_scaffold_4.g06996.m1
HiC_scaffold_4.g06997.m1
HiC_scaffold_4.g06998.m1
HiC_scaffold_4.g07000.m1
HiC_scaffold_4.g07003.m1
HiC_scaffold_4.g07010.m1
HiC_scaffold_4.g07016.m1
HiC_scaffold_4.g07021.m1
HiC_scaffold_4.g07022.m1
HiC_scaffold_4.g07025.m1
HiC_scaffold_4.g07026.m1
HiC_scaffold_4.g07040.m1
HiC_scaffold_4.g07042.m1
HiC_scaffold_4.g07046.m1
HiC_scaffold_4.g07103.m1
HiC_scaffold_4.g07105.m1
HiC_scaffold_4.g07110.m1
HiC_scaffold_4.g07111.m1
HiC_scaffold_4.g07112.m1
HiC_scaffold_4.g07114.m1
HiC_scaffold_4.g07115.m1
HiC_scaffold_4.g07116.m1
HiC_scaffold_4.g07134.m1
HiC_scaffold_4.g07177.m2
HiC_scaffold_4.g07178.m1
HiC_scaffold_4.g07179.m1
HiC_scaffold_4.g07181.m1
HiC_scaffold_4.g07182.m1
HiC_scaffold_4.g07212.m1
HiC_scaffold_4.g07213.m1
HiC_scaffold_4.g07235.m2
HiC_scaffold_4.g07240.m1
HiC_scaffold_4.g07242.m1
HiC_scaffold_4.g07243.m1
HiC_scaffold_4.g07254.m1
HiC_scaffold_4.g07255.m1
HiC_scaffold_4.g07259.m1
HiC_scaffold_4.g07260.m1
HiC_scaffold_4.g07261.m1
HiC_scaffold_4.g07264.m1
HiC_scaffold_4.g07271.m1
HiC_scaffold_4.g07274.m1
HiC_scaffold_4.g07278.m1
HiC_scaffold_4.g07279.m1
HiC_scaffold_4.g07280.m1
HiC_scaffold_4.g07289.m1
HiC_scaffold_4.g07290.m2
HiC_scaffold_4.g07350.m1
HiC_scaffold_4.g07360.m1
HiC_scaffold_4.g07361.m1
HiC_scaffold_4.g07378.m1
HiC_scaffold_4.g07381.m1
HiC_scaffold_4.g07408.m2
HiC_scaffold_4.g07417.m1
HiC_scaffold_4.g07449.m1
HiC_scaffold_4.g07450.m1
HiC_scaffold_4.g07468.m1
HiC_scaffold_4.g07469.m1
HiC_scaffold_4.g07473.m1
HiC_scaffold_4.g07474.m1
HiC_scaffold_4.g07480.m1
HiC_scaffold_4.g07502.m1
HiC_scaffold_4.g07503.m1
HiC_scaffold_4.g07510.m1
HiC_scaffold_4.g07511.m1
HiC_scaffold_4.g07523.m1
HiC_scaffold_4.g07524.m1
HiC_scaffold_4.g07525.m1
HiC_scaffold_4.g07526.m1
HiC_scaffold_4.g07556.m1
HiC_scaffold_4.g07561.m1
HiC_scaffold_4.g07562.m1
HiC_scaffold_4.g07565.m1
HiC_scaffold_4.g07630.m1
HiC_scaffold_4.g07631.m1
HiC_scaffold_4.g07652.m1
HiC_scaffold_4.g07657.m1
HiC_scaffold_4.g07672.m1
HiC_scaffold_4.g07673.m1
HiC_scaffold_4.g07723.m1
HiC_scaffold_4.g07724.m1
HiC_scaffold_4.g07725.m1
HiC_scaffold_4.g07807.m1
HiC_scaffold_4.g07808.m1
HiC_scaffold_4.g07828.m1
HiC_scaffold_4.g07829.m1
HiC_scaffold_4.g07830.m2
HiC_scaffold_4.g07831.m1
HiC_scaffold_4.g07836.m2
HiC_scaffold_4.g07837.m1
HiC_scaffold_4.g07838.m1
HiC_scaffold_4.g07839.m1
HiC_scaffold_4.g07856.m1
HiC_scaffold_4.g07865.m1
HiC_scaffold_4.g07878.m1
HiC_scaffold_4.g07884.m1
HiC_scaffold_4.g07890.m1
HiC_scaffold_4.g07909.m1
HiC_scaffold_4.g07918.m1
HiC_scaffold_4.g07923.m1
HiC_scaffold_4.g07924.m3
HiC_scaffold_4.g07928.m1
HiC_scaffold_4.g07937.m1
HiC_scaffold_4.g07941.m1
HiC_scaffold_5.g08107.m1
HiC_scaffold_5.g08125.m1
HiC_scaffold_5.g08127.m1
HiC_scaffold_5.g08135.m1
HiC_scaffold_5.g08164.m1
HiC_scaffold_5.g08181.m1
HiC_scaffold_5.g08193.m1
HiC_scaffold_5.g08259.m1
HiC_scaffold_5.g08263.m1
HiC_scaffold_5.g08272.m1
HiC_scaffold_5.g08276.m1
HiC_scaffold_5.g08278.m1
HiC_scaffold_5.g08283.m1
HiC_scaffold_5.g08305.m1
HiC_scaffold_5.g08341.m1
HiC_scaffold_5.g08342.m1
HiC_scaffold_5.g08343.m1
HiC_scaffold_5.g08381.m1
HiC_scaffold_5.g08388.m1
HiC_scaffold_5.g08391.m1
HiC_scaffold_5.g08425.m1
HiC_scaffold_5.g08440.m1
HiC_scaffold_5.g08441.m1
HiC_scaffold_5.g08442.m1
HiC_scaffold_5.g08456.m1
HiC_scaffold_5.g08457.m1
HiC_scaffold_5.g08463.m1
HiC_scaffold_5.g08466.m1
HiC_scaffold_5.g08467.m1
HiC_scaffold_5.g08468.m1
HiC_scaffold_5.g08509.m1
HiC_scaffold_5.g08510.m1
HiC_scaffold_5.g08521.m1
HiC_scaffold_5.g08522.m1
HiC_scaffold_5.g08527.m1
HiC_scaffold_5.g08539.m1
HiC_scaffold_5.g08547.m1
HiC_scaffold_5.g08549.m1
HiC_scaffold_5.g08551.m1
HiC_scaffold_5.g08552.m1
HiC_scaffold_5.g08559.m1
HiC_scaffold_5.g08566.m1
HiC_scaffold_5.g08567.m1
HiC_scaffold_5.g08568.m1
HiC_scaffold_5.g08569.m1
HiC_scaffold_5.g08570.m1
HiC_scaffold_5.g08572.m1
HiC_scaffold_5.g08574.m1
HiC_scaffold_5.g08577.m1
HiC_scaffold_5.g08578.m1
HiC_scaffold_5.g08588.m1
HiC_scaffold_5.g08589.m1
HiC_scaffold_5.g08590.m1
HiC_scaffold_5.g08602.m1
HiC_scaffold_5.g08603.m1
HiC_scaffold_5.g08604.m1
HiC_scaffold_5.g08606.m1
HiC_scaffold_5.g08607.m1
HiC_scaffold_5.g08608.m1
HiC_scaffold_5.g08627.m2
HiC_scaffold_5.g08628.m1
HiC_scaffold_5.g08629.m1
HiC_scaffold_5.g08632.m1
HiC_scaffold_5.g08634.m1
HiC_scaffold_5.g08639.m1
HiC_scaffold_5.g08641.m1
HiC_scaffold_5.g08644.m1
HiC_scaffold_5.g08645.m1
HiC_scaffold_5.g08646.m1
HiC_scaffold_5.g08656.m1
HiC_scaffold_5.g08657.m1
HiC_scaffold_5.g08660.m1
HiC_scaffold_5.g08661.m1
HiC_scaffold_5.g08663.m6
HiC_scaffold_5.g08678.m1
HiC_scaffold_5.g08683.m1
HiC_scaffold_5.g08687.m1
HiC_scaffold_5.g08695.m1
HiC_scaffold_5.g08697.m1
HiC_scaffold_5.g08698.m1
HiC_scaffold_5.g08700.m1
HiC_scaffold_5.g08701.m1
HiC_scaffold_5.g08704.m1
HiC_scaffold_5.g08706.m1
HiC_scaffold_5.g08711.m1
HiC_scaffold_5.g08712.m1
HiC_scaffold_5.g08715.m1
HiC_scaffold_5.g08719.m1
HiC_scaffold_5.g08726.m1
HiC_scaffold_5.g08734.m1
HiC_scaffold_5.g08735.m1
HiC_scaffold_5.g08736.m1
HiC_scaffold_5.g08738.m1
HiC_scaffold_5.g08739.m1
HiC_scaffold_5.g08742.m1
HiC_scaffold_5.g08743.m1
HiC_scaffold_5.g08744.m1
HiC_scaffold_5.g08745.m1
HiC_scaffold_5.g08748.m1
HiC_scaffold_5.g08761.m1
HiC_scaffold_5.g08762.m1
HiC_scaffold_5.g08764.m1
HiC_scaffold_5.g08765.m1
HiC_scaffold_5.g08768.m1
HiC_scaffold_5.g08770.m2
HiC_scaffold_5.g08771.m1
HiC_scaffold_5.g08772.m1
HiC_scaffold_5.g08836.m1
HiC_scaffold_5.g08847.m1
HiC_scaffold_5.g08876.m1
HiC_scaffold_5.g08891.m1
HiC_scaffold_5.g08912.m1
HiC_scaffold_5.g08927.m3
HiC_scaffold_5.g08940.m1
HiC_scaffold_5.g08950.m1
HiC_scaffold_5.g08951.m1
HiC_scaffold_5.g08956.m1
HiC_scaffold_5.g08957.m1
HiC_scaffold_5.g08966.m1
HiC_scaffold_5.g08981.m1
HiC_scaffold_5.g08982.m1
HiC_scaffold_5.g08983.m1
HiC_scaffold_5.g09003.m1
HiC_scaffold_5.g09039.m1
HiC_scaffold_5.g09040.m1
HiC_scaffold_5.g09044.m1
HiC_scaffold_5.g09048.m1
HiC_scaffold_5.g09049.m1
HiC_scaffold_5.g09050.m1
HiC_scaffold_5.g09059.m1
HiC_scaffold_5.g09061.m2
HiC_scaffold_5.g09062.m1
HiC_scaffold_5.g09070.m1
HiC_scaffold_5.g09071.m1
HiC_scaffold_5.g09091.m1
HiC_scaffold_5.g09094.m1
HiC_scaffold_5.g09095.m1
HiC_scaffold_5.g09101.m1
HiC_scaffold_5.g09103.m1
HiC_scaffold_5.g09111.m1
HiC_scaffold_5.g09130.m1
HiC_scaffold_5.g09133.m1
HiC_scaffold_5.g09143.m1
HiC_scaffold_5.g09144.m1
HiC_scaffold_5.g09157.m1
HiC_scaffold_5.g09174.m1
HiC_scaffold_5.g09175.m1
HiC_scaffold_5.g09176.m1
HiC_scaffold_5.g09218.m1
HiC_scaffold_5.g09235.m1
HiC_scaffold_5.g09247.m1
HiC_scaffold_5.g09248.m1
HiC_scaffold_5.g09258.m1
HiC_scaffold_5.g09264.m1
HiC_scaffold_5.g09275.m1
HiC_scaffold_5.g09303.m1
HiC_scaffold_5.g09304.m1
HiC_scaffold_5.g09305.m1
HiC_scaffold_5.g09311.m1
HiC_scaffold_5.g09334.m1
HiC_scaffold_5.g09335.m1
HiC_scaffold_5.g09336.m1
HiC_scaffold_5.g09337.m1
HiC_scaffold_5.g09339.m1
HiC_scaffold_5.g09340.m1
HiC_scaffold_5.g09355.m1
HiC_scaffold_5.g09356.m1
HiC_scaffold_5.g09357.m1
HiC_scaffold_5.g09369.m1
HiC_scaffold_5.g09370.m1
HiC_scaffold_5.g09372.m2
HiC_scaffold_5.g09398.m1
HiC_scaffold_5.g09399.m1
HiC_scaffold_5.g09404.m1
HiC_scaffold_5.g09409.m1
HiC_scaffold_5.g09410.m1
HiC_scaffold_5.g09415.m1
HiC_scaffold_5.g09420.m1
HiC_scaffold_5.g09421.m1
HiC_scaffold_5.g09425.m1
HiC_scaffold_5.g09433.m1
HiC_scaffold_5.g09436.m1
HiC_scaffold_5.g09443.m1
HiC_scaffold_5.g09477.m1
HiC_scaffold_5.g09504.m1
HiC_scaffold_5.g09560.m1
HiC_scaffold_5.g09561.m1
HiC_scaffold_5.g09563.m1
HiC_scaffold_5.g09569.m1
HiC_scaffold_5.g09570.m1
HiC_scaffold_5.g09572.m1
HiC_scaffold_5.g09573.m1
HiC_scaffold_5.g09580.m1
HiC_scaffold_5.g09581.m1
HiC_scaffold_5.g09608.m1
HiC_scaffold_5.g09609.m1
HiC_scaffold_5.g09610.m1
HiC_scaffold_5.g09622.m1
HiC_scaffold_5.g09623.m1
HiC_scaffold_5.g09624.m1
HiC_scaffold_5.g09653.m1
HiC_scaffold_5.g09670.m1
HiC_scaffold_5.g09671.m1
HiC_scaffold_5.g09672.m1
HiC_scaffold_5.g09681.m2
HiC_scaffold_5.g09690.m1
HiC_scaffold_5.g09691.m1
HiC_scaffold_5.g09692.m1
HiC_scaffold_5.g09694.m1
HiC_scaffold_5.g09695.m1
HiC_scaffold_5.g09703.m1
HiC_scaffold_5.g09704.m1
HiC_scaffold_5.g09705.m2
HiC_scaffold_5.g09715.m1
HiC_scaffold_5.g09716.m1
HiC_scaffold_5.g09717.m1
HiC_scaffold_5.g09718.m1
HiC_scaffold_5.g09719.m1
HiC_scaffold_5.g09725.m1
HiC_scaffold_5.g09726.m1
HiC_scaffold_5.g09727.m1
HiC_scaffold_5.g09817.m1
HiC_scaffold_5.g09823.m1
HiC_scaffold_5.g09844.m1
HiC_scaffold_5.g09849.m1
HiC_scaffold_5.g09861.m1
HiC_scaffold_5.g09862.m1
HiC_scaffold_5.g09863.m1
HiC_scaffold_5.g09868.m1
HiC_scaffold_5.g09884.m1
HiC_scaffold_5.g09885.m1
HiC_scaffold_5.g09907.m1
HiC_scaffold_5.g09977.m1
HiC_scaffold_5.g09989.m1
HiC_scaffold_5.g09990.m1
HiC_scaffold_5.g10029.m1
HiC_scaffold_5.g10082.m1
HiC_scaffold_5.g10083.m2
HiC_scaffold_5.g10084.m1
HiC_scaffold_5.g10100.m2
HiC_scaffold_5.g10104.m1
HiC_scaffold_5.g10105.m1
HiC_scaffold_5.g10106.m1
HiC_scaffold_5.g10142.m1
HiC_scaffold_5.g10194.m1
HiC_scaffold_5.g10313.m1
HiC_scaffold_5.g10314.m1
HiC_scaffold_5.g10315.m1
HiC_scaffold_5.g10316.m1
HiC_scaffold_5.g10326.m3
HiC_scaffold_5.g10327.m1
HiC_scaffold_5.g10328.m1
HiC_scaffold_5.g10339.m1
HiC_scaffold_5.g10340.m1
HiC_scaffold_6.g10354.m1
HiC_scaffold_6.g10355.m1
HiC_scaffold_6.g10381.m1
HiC_scaffold_6.g10486.m1
HiC_scaffold_6.g10523.m1
HiC_scaffold_6.g10538.m1
HiC_scaffold_6.g10543.m1
HiC_scaffold_6.g10550.m1
HiC_scaffold_6.g10551.m1
HiC_scaffold_6.g10552.m1
HiC_scaffold_6.g10607.m1
HiC_scaffold_6.g10608.m1
HiC_scaffold_6.g10636.m1
HiC_scaffold_6.g10661.m1
HiC_scaffold_6.g10662.m1
HiC_scaffold_6.g10709.m1
HiC_scaffold_6.g10710.m1
HiC_scaffold_6.g10762.m1
HiC_scaffold_6.g10783.m1
HiC_scaffold_6.g10801.m1
HiC_scaffold_6.g10806.m1
HiC_scaffold_6.g10807.m1
HiC_scaffold_6.g10814.m1
HiC_scaffold_6.g10839.m1
HiC_scaffold_6.g10883.m1
HiC_scaffold_6.g10902.m1
HiC_scaffold_6.g10903.m1
HiC_scaffold_6.g10907.m1
HiC_scaffold_6.g10910.m1
HiC_scaffold_6.g10927.m1
HiC_scaffold_6.g10944.m1
HiC_scaffold_6.g10945.m1
HiC_scaffold_6.g10948.m1
HiC_scaffold_6.g10952.m1
HiC_scaffold_6.g10953.m1
HiC_scaffold_6.g10954.m1
HiC_scaffold_6.g10955.m1
HiC_scaffold_6.g10956.m1
HiC_scaffold_6.g10957.m1
HiC_scaffold_6.g10973.m1
HiC_scaffold_6.g10975.m2
HiC_scaffold_6.g10977.m1
HiC_scaffold_6.g11010.m1
HiC_scaffold_6.g11022.m1
HiC_scaffold_6.g11033.m1
HiC_scaffold_6.g11046.m1
HiC_scaffold_6.g11058.m1
HiC_scaffold_6.g11069.m1
HiC_scaffold_6.g11070.m1
HiC_scaffold_6.g11071.m1
HiC_scaffold_6.g11098.m2
HiC_scaffold_6.g11108.m1
HiC_scaffold_6.g11110.m1
HiC_scaffold_6.g11116.m1
HiC_scaffold_6.g11117.m1
HiC_scaffold_6.g11118.m1
HiC_scaffold_6.g11119.m1
HiC_scaffold_6.g11126.m1
HiC_scaffold_6.g11133.m1
HiC_scaffold_6.g11135.m1
HiC_scaffold_6.g11136.m1
HiC_scaffold_6.g11137.m1
HiC_scaffold_6.g11149.m1
HiC_scaffold_6.g11153.m1
HiC_scaffold_6.g11155.m1
HiC_scaffold_6.g11163.m1
HiC_scaffold_6.g11166.m1
HiC_scaffold_6.g11168.m1
HiC_scaffold_6.g11173.m1
HiC_scaffold_6.g11174.m1
HiC_scaffold_6.g11180.m1
HiC_scaffold_6.g11181.m1
HiC_scaffold_6.g11182.m1
HiC_scaffold_6.g11183.m1
HiC_scaffold_6.g11191.m1
HiC_scaffold_6.g11205.m1
HiC_scaffold_6.g11260.m1
HiC_scaffold_6.g11261.m1
HiC_scaffold_6.g11270.m1
HiC_scaffold_6.g11276.m1
HiC_scaffold_6.g11277.m1
HiC_scaffold_6.g11278.m1
HiC_scaffold_6.g11280.m1
HiC_scaffold_6.g11281.m1
HiC_scaffold_6.g11285.m1
HiC_scaffold_6.g11286.m1
HiC_scaffold_6.g11291.m1
HiC_scaffold_6.g11297.m1
HiC_scaffold_6.g11298.m1
HiC_scaffold_6.g11302.m1
HiC_scaffold_6.g11303.m1
HiC_scaffold_6.g11323.m1
HiC_scaffold_6.g11324.m1
HiC_scaffold_6.g11328.m1
HiC_scaffold_6.g11329.m5
HiC_scaffold_6.g11330.m1
HiC_scaffold_6.g11331.m1
HiC_scaffold_6.g11349.m1
HiC_scaffold_6.g11350.m1
HiC_scaffold_6.g11351.m1
HiC_scaffold_6.g11402.m1
HiC_scaffold_6.g11403.m1
HiC_scaffold_6.g11440.m1
HiC_scaffold_6.g11441.m1
HiC_scaffold_6.g11446.m1
HiC_scaffold_6.g11447.m1
HiC_scaffold_6.g11448.m1
HiC_scaffold_6.g11449.m1
HiC_scaffold_6.g11504.m1
HiC_scaffold_6.g11526.m1
HiC_scaffold_6.g11545.m1
HiC_scaffold_6.g11546.m1
HiC_scaffold_6.g11563.m1
HiC_scaffold_6.g11583.m1
HiC_scaffold_6.g11584.m1
HiC_scaffold_6.g11619.m1
HiC_scaffold_6.g11620.m1
HiC_scaffold_6.g11635.m1
HiC_scaffold_6.g11642.m1
HiC_scaffold_6.g11680.m1
HiC_scaffold_6.g11681.m2
HiC_scaffold_6.g11690.m1
HiC_scaffold_6.g11705.m1
HiC_scaffold_6.g11716.m1
HiC_scaffold_6.g11789.m1
HiC_scaffold_6.g11800.m1
HiC_scaffold_6.g11820.m1
HiC_scaffold_6.g11826.m1
HiC_scaffold_6.g11827.m1
HiC_scaffold_6.g11843.m1
HiC_scaffold_6.g11845.m1
HiC_scaffold_6.g11875.m1
HiC_scaffold_6.g11877.m1
HiC_scaffold_6.g11908.m1
HiC_scaffold_6.g11950.m1
HiC_scaffold_6.g11952.m1
HiC_scaffold_6.g11972.m1
HiC_scaffold_6.g11995.m1
HiC_scaffold_6.g12002.m1
HiC_scaffold_6.g12003.m1
HiC_scaffold_6.g12006.m1
HiC_scaffold_6.g12017.m1
HiC_scaffold_6.g12018.m1
HiC_scaffold_6.g12049.m1
HiC_scaffold_6.g12058.m1
HiC_scaffold_6.g12063.m1
HiC_scaffold_6.g12064.m1
HiC_scaffold_6.g12071.m1
HiC_scaffold_6.g12093.m1
HiC_scaffold_6.g12094.m1
HiC_scaffold_6.g12102.m1
HiC_scaffold_6.g12104.m2
HiC_scaffold_6.g12105.m1
HiC_scaffold_6.g12117.m1
HiC_scaffold_6.g12119.m1
HiC_scaffold_6.g12145.m1
HiC_scaffold_6.g12146.m1
HiC_scaffold_6.g12160.m1
HiC_scaffold_6.g12161.m2
HiC_scaffold_6.g12162.m1
HiC_scaffold_6.g12167.m1
HiC_scaffold_6.g12168.m3
HiC_scaffold_6.g12172.m1
HiC_scaffold_6.g12173.m1
HiC_scaffold_6.g12176.m1
HiC_scaffold_6.g12177.m1
HiC_scaffold_6.g12191.m1
HiC_scaffold_6.g12201.m1
HiC_scaffold_6.g12205.m1
HiC_scaffold_6.g12206.m1
HiC_scaffold_6.g12207.m1
HiC_scaffold_6.g12208.m1
HiC_scaffold_6.g12209.m1
HiC_scaffold_6.g12215.m1
HiC_scaffold_6.g12216.m1
HiC_scaffold_6.g12229.m1
HiC_scaffold_6.g12230.m1
HiC_scaffold_6.g12231.m1
HiC_scaffold_6.g12232.m2
HiC_scaffold_6.g12233.m1
HiC_scaffold_6.g12234.m1
HiC_scaffold_6.g12238.m2
HiC_scaffold_6.g12239.m1
HiC_scaffold_6.g12253.m1
HiC_scaffold_6.g12256.m1
HiC_scaffold_6.g12258.m1
HiC_scaffold_6.g12261.m1
HiC_scaffold_6.g12262.m1
HiC_scaffold_6.g12266.m1
HiC_scaffold_6.g12269.m1
HiC_scaffold_6.g12270.m1
HiC_scaffold_6.g12271.m1
HiC_scaffold_6.g12292.m1
HiC_scaffold_6.g12293.m1
HiC_scaffold_6.g12294.m1
HiC_scaffold_6.g12299.m1
HiC_scaffold_6.g12300.m1
HiC_scaffold_6.g12305.m1
HiC_scaffold_6.g12318.m1
HiC_scaffold_6.g12321.m1
HiC_scaffold_6.g12323.m1
HiC_scaffold_6.g12339.m1
HiC_scaffold_6.g12348.m1
HiC_scaffold_6.g12349.m1
HiC_scaffold_6.g12362.m1
HiC_scaffold_6.g12371.m1
HiC_scaffold_6.g12373.m1
HiC_scaffold_6.g12376.m1
HiC_scaffold_6.g12386.m1
HiC_scaffold_6.g12392.m1
HiC_scaffold_6.g12393.m1
HiC_scaffold_6.g12397.m1
HiC_scaffold_6.g12399.m1
HiC_scaffold_6.g12408.m1
HiC_scaffold_6.g12409.m2
HiC_scaffold_6.g12417.m1
HiC_scaffold_6.g12422.m1
HiC_scaffold_6.g12423.m1
HiC_scaffold_6.g12424.m1
HiC_scaffold_6.g12425.m1
HiC_scaffold_6.g12427.m1
HiC_scaffold_6.g12436.m1
HiC_scaffold_6.g12440.m1
HiC_scaffold_6.g12441.m1
HiC_scaffold_6.g12442.m1
HiC_scaffold_6.g12443.m1
HiC_scaffold_6.g12444.m1
HiC_scaffold_6.g12447.m1
HiC_scaffold_6.g12448.m1
HiC_scaffold_6.g12450.m1
HiC_scaffold_6.g12463.m1
HiC_scaffold_6.g12504.m1
HiC_scaffold_6.g12505.m1
HiC_scaffold_6.g12507.m1
HiC_scaffold_6.g12508.m1
HiC_scaffold_6.g12509.m1
HiC_scaffold_6.g12510.m1
HiC_scaffold_6.g12523.m1
HiC_scaffold_6.g12550.m1
HiC_scaffold_6.g12558.m1
HiC_scaffold_6.g12581.m1
HiC_scaffold_6.g12582.m1
HiC_scaffold_6.g12585.m1
HiC_scaffold_6.g12597.m1
HiC_scaffold_6.g12598.m1
HiC_scaffold_6.g12599.m1
HiC_scaffold_6.g12602.m1
HiC_scaffold_6.g12605.m1
HiC_scaffold_6.g12617.m1
HiC_scaffold_6.g12648.m1
HiC_scaffold_6.g12649.m1
HiC_scaffold_6.g12650.m1
HiC_scaffold_6.g12656.m1
HiC_scaffold_6.g12657.m1
HiC_scaffold_6.g12658.m1
HiC_scaffold_6.g12671.m1
HiC_scaffold_6.g12721.m1
HiC_scaffold_6.g12727.m4
HiC_scaffold_6.g12767.m1
HiC_scaffold_6.g12799.m1
HiC_scaffold_6.g12819.m2
HiC_scaffold_6.g12831.m1
HiC_scaffold_6.g12832.m1
HiC_scaffold_6.g12846.m1
HiC_scaffold_6.g12888.m1
HiC_scaffold_6.g12889.m1
HiC_scaffold_6.g12946.m1
HiC_scaffold_6.g12984.m1
HiC_scaffold_6.g12985.m1
HiC_scaffold_7.g13065.m1
HiC_scaffold_7.g13075.m1
HiC_scaffold_7.g13081.m1
HiC_scaffold_7.g13082.m1
HiC_scaffold_7.g13083.m1
HiC_scaffold_7.g13127.m1
HiC_scaffold_7.g13162.m1
HiC_scaffold_7.g13188.m1
HiC_scaffold_7.g13212.m1
HiC_scaffold_7.g13216.m1
HiC_scaffold_7.g13230.m2
HiC_scaffold_7.g13234.m1
HiC_scaffold_7.g13243.m1
HiC_scaffold_7.g13244.m1
HiC_scaffold_7.g13246.m1
HiC_scaffold_7.g13248.m1
HiC_scaffold_7.g13249.m1
HiC_scaffold_7.g13260.m1
HiC_scaffold_7.g13280.m1
HiC_scaffold_7.g13281.m1
HiC_scaffold_7.g13294.m1
HiC_scaffold_7.g13309.m1
HiC_scaffold_7.g13337.m1
HiC_scaffold_7.g13360.m1
HiC_scaffold_7.g13361.m1
HiC_scaffold_7.g13437.m1
HiC_scaffold_7.g13474.m1
HiC_scaffold_7.g13477.m1
HiC_scaffold_7.g13497.m1
HiC_scaffold_7.g13517.m1
HiC_scaffold_7.g13523.m1
HiC_scaffold_7.g13524.m1
HiC_scaffold_7.g13530.m1
HiC_scaffold_7.g13579.m1
HiC_scaffold_7.g13585.m1
HiC_scaffold_7.g13586.m1
HiC_scaffold_7.g13594.m1
HiC_scaffold_7.g13598.m1
HiC_scaffold_7.g13599.m1
HiC_scaffold_7.g13600.m1
HiC_scaffold_7.g13601.m1
HiC_scaffold_7.g13606.m1
HiC_scaffold_7.g13626.m1
HiC_scaffold_7.g13628.m1
HiC_scaffold_7.g13631.m2
HiC_scaffold_7.g13648.m1
HiC_scaffold_7.g13649.m1
HiC_scaffold_7.g13650.m1
HiC_scaffold_7.g13651.m2
HiC_scaffold_7.g13667.m2
HiC_scaffold_7.g13670.m1
HiC_scaffold_7.g13675.m1
HiC_scaffold_7.g13676.m2
HiC_scaffold_7.g13696.m1
HiC_scaffold_7.g13697.m1
HiC_scaffold_7.g13698.m1
HiC_scaffold_7.g13705.m1
HiC_scaffold_7.g13720.m1
HiC_scaffold_7.g13735.m1
HiC_scaffold_7.g13737.m1
HiC_scaffold_7.g13738.m1
HiC_scaffold_7.g13757.m1
HiC_scaffold_7.g13758.m1
HiC_scaffold_7.g13763.m1
HiC_scaffold_7.g13766.m1
HiC_scaffold_7.g13774.m1
HiC_scaffold_7.g13775.m1
HiC_scaffold_7.g13779.m1
HiC_scaffold_7.g13780.m1
HiC_scaffold_7.g13785.m1
HiC_scaffold_7.g13787.m1
HiC_scaffold_7.g13791.m1
HiC_scaffold_7.g13792.m1
HiC_scaffold_7.g13801.m1
HiC_scaffold_7.g13803.m1
HiC_scaffold_7.g13822.m1
HiC_scaffold_7.g13823.m2
HiC_scaffold_7.g13826.m1
HiC_scaffold_7.g13827.m1
HiC_scaffold_7.g13828.m1
HiC_scaffold_7.g13834.m1
HiC_scaffold_7.g13839.m1
HiC_scaffold_7.g13845.m1
HiC_scaffold_7.g13865.m1
HiC_scaffold_7.g13866.m1
HiC_scaffold_7.g13867.m1
HiC_scaffold_7.g13923.m1
HiC_scaffold_7.g13931.m1
HiC_scaffold_7.g13932.m1
HiC_scaffold_7.g13934.m1
HiC_scaffold_7.g13935.m1
HiC_scaffold_7.g13936.m1
HiC_scaffold_7.g13953.m1
HiC_scaffold_7.g13960.m1
HiC_scaffold_7.g13964.m1
HiC_scaffold_7.g13965.m1
HiC_scaffold_7.g13966.m1
HiC_scaffold_7.g13967.m1
HiC_scaffold_7.g13968.m1
HiC_scaffold_7.g13970.m1
HiC_scaffold_7.g13994.m1
HiC_scaffold_7.g13997.m1
HiC_scaffold_7.g13999.m1
HiC_scaffold_7.g14000.m1
HiC_scaffold_7.g14083.m1
HiC_scaffold_7.g14096.m1
HiC_scaffold_7.g14097.m1
HiC_scaffold_7.g14129.m1
HiC_scaffold_7.g14132.m1
HiC_scaffold_7.g14152.m1
HiC_scaffold_7.g14155.m1
HiC_scaffold_7.g14160.m1
HiC_scaffold_7.g14164.m1
HiC_scaffold_7.g14172.m1
HiC_scaffold_7.g14178.m1
HiC_scaffold_7.g14179.m1
HiC_scaffold_7.g14191.m1
HiC_scaffold_7.g14195.m1
HiC_scaffold_7.g14203.m1
HiC_scaffold_7.g14204.m1
HiC_scaffold_7.g14205.m3
HiC_scaffold_7.g14206.m1
HiC_scaffold_7.g14211.m1
HiC_scaffold_7.g14214.m1
HiC_scaffold_7.g14216.m1
HiC_scaffold_7.g14225.m1
HiC_scaffold_7.g14227.m1
HiC_scaffold_7.g14232.m1
HiC_scaffold_7.g14233.m1
HiC_scaffold_7.g14242.m1
HiC_scaffold_7.g14243.m1
HiC_scaffold_7.g14257.m1
HiC_scaffold_7.g14272.m1
HiC_scaffold_7.g14279.m1
HiC_scaffold_7.g14281.m1
HiC_scaffold_7.g14282.m1
HiC_scaffold_7.g14284.m1
HiC_scaffold_7.g14294.m1
HiC_scaffold_7.g14296.m1
HiC_scaffold_7.g14297.m1
HiC_scaffold_7.g14313.m1
HiC_scaffold_7.g14314.m1
HiC_scaffold_7.g14315.m1
HiC_scaffold_7.g14337.m4
HiC_scaffold_7.g14338.m1
HiC_scaffold_7.g14350.m1
HiC_scaffold_7.g14351.m1
HiC_scaffold_7.g14352.m1
HiC_scaffold_7.g14354.m1
HiC_scaffold_7.g14373.m1
HiC_scaffold_7.g14375.m1
HiC_scaffold_7.g14376.m1
HiC_scaffold_7.g14385.m1
HiC_scaffold_7.g14386.m1
HiC_scaffold_7.g14387.m1
HiC_scaffold_7.g14388.m1
HiC_scaffold_7.g14389.m1
HiC_scaffold_7.g14400.m1
HiC_scaffold_7.g14404.m1
HiC_scaffold_7.g14405.m1
HiC_scaffold_7.g14407.m1
HiC_scaffold_7.g14415.m1
HiC_scaffold_7.g14416.m1
HiC_scaffold_7.g14418.m1
HiC_scaffold_7.g14425.m1
HiC_scaffold_7.g14426.m1
HiC_scaffold_7.g14429.m1
HiC_scaffold_7.g14430.m1
HiC_scaffold_7.g14431.m1
HiC_scaffold_7.g14445.m1
HiC_scaffold_7.g14448.m1
HiC_scaffold_7.g14449.m1
HiC_scaffold_7.g14450.m1
HiC_scaffold_7.g14454.m1
HiC_scaffold_7.g14455.m1
HiC_scaffold_7.g14457.m1
HiC_scaffold_7.g14458.m1
HiC_scaffold_7.g14459.m1
HiC_scaffold_7.g14461.m1
HiC_scaffold_7.g14466.m2
HiC_scaffold_7.g14467.m1
HiC_scaffold_7.g14468.m1
HiC_scaffold_7.g14469.m2
HiC_scaffold_7.g14477.m1
HiC_scaffold_7.g14479.m1
HiC_scaffold_7.g14509.m1
HiC_scaffold_7.g14513.m1
HiC_scaffold_7.g14514.m1
HiC_scaffold_7.g14520.m1
HiC_scaffold_7.g14521.m1
HiC_scaffold_7.g14522.m1
HiC_scaffold_7.g14524.m1
HiC_scaffold_7.g14535.m1
HiC_scaffold_7.g14543.m2
HiC_scaffold_7.g14544.m1
HiC_scaffold_7.g14552.m1
HiC_scaffold_7.g14553.m1
HiC_scaffold_7.g14558.m1
HiC_scaffold_7.g14560.m1
HiC_scaffold_7.g14580.m1
HiC_scaffold_7.g14655.m1
HiC_scaffold_7.g14656.m1
HiC_scaffold_7.g14665.m1
HiC_scaffold_7.g14741.m1
HiC_scaffold_7.g14742.m1
HiC_scaffold_7.g14744.m1
HiC_scaffold_7.g14745.m1
HiC_scaffold_7.g14750.m1
HiC_scaffold_7.g14759.m1
HiC_scaffold_7.g14773.m1
HiC_scaffold_7.g14774.m1
HiC_scaffold_7.g14790.m1
HiC_scaffold_7.g14828.m1
HiC_scaffold_7.g14843.m1
HiC_scaffold_7.g14869.m1
HiC_scaffold_7.g14888.m2
HiC_scaffold_7.g14906.m1
HiC_scaffold_7.g14909.m1
HiC_scaffold_7.g14928.m1
HiC_scaffold_7.g14936.m1
HiC_scaffold_7.g14937.m1
HiC_scaffold_7.g14938.m1
HiC_scaffold_7.g14971.m1
HiC_scaffold_7.g15002.m1
HiC_scaffold_7.g15082.m1
HiC_scaffold_7.g15083.m1
