# Supplementary material for: Global Invasion History and Genomic Signatures of Adaptation of the Highly Invasive Sycamore Lace Bug
Source: Genomics Proteomics Bioinformatics. 2024 Oct 14;22(6):qzae074. doi: 10.1093/gpbjnl/qzae074 (PMC11993305; doi:10.1093/gpbjnl/qzae074)
Supplement: qzae074_Supplementary_Data [file qzae074_supplementary_data.zip › Table S19.xlsx]

## Sheet: Table S19
Table S19 Identified genes exhibiting signatures of selection, based on a random selection of 20 samples from each region
Europe versus US	Japan versus US	Korea versus US	China versus US		Samples	Europe	US	Japan	Korea	China
HiC_scaffold_1.g00552	HiC_scaffold_1.g00197	HiC_scaffold_1.g00552	HiC_scaffold_1.g01478		1	ATGZ1	USGE1	JPFK1	KRDJ1	CNBJ1
HiC_scaffold_1.g00553	HiC_scaffold_1.g00299	HiC_scaffold_1.g00553	HiC_scaffold_1.g01479		2	ATGZ2	USGE4	JPFK10	KRDJ10	CNCD1
HiC_scaffold_1.g01331	HiC_scaffold_1.g00481	HiC_scaffold_2.g03549	HiC_scaffold_1.g01501		3	BEBR1	USGE8	JPFK2	KRDJ2	CNCQ1
HiC_scaffold_1.g01332	HiC_scaffold_1.g01319	HiC_scaffold_2.g04583	HiC_scaffold_1.g01766		4	BEBR10	USIL1	JPFK3	KRDJ3	CNFZ1
HiC_scaffold_1.g01550	HiC_scaffold_1.g01320	HiC_scaffold_2.g04662	HiC_scaffold_1.g01767		5	CHGN1	USIL10	JPFK4	KRDQ1	CNGY1
HiC_scaffold_1.g01551	HiC_scaffold_1.g01321	HiC_scaffold_2.g04663	HiC_scaffold_1.g01768		6	CHGN10	USIL2	JPKT1	KRDQ10	CNHF1
HiC_scaffold_1.g01766	HiC_scaffold_1.g01331	HiC_scaffold_3.g04891	HiC_scaffold_1.g01769		7	CHZU1	USIL4	JPKT10	KRDQ2	CNHH1
HiC_scaffold_1.g01767	HiC_scaffold_1.g01332	HiC_scaffold_3.g05593	HiC_scaffold_1.g01770		8	CHZU10	USIL6	JPKT2	KRDQ3	CNJN10
HiC_scaffold_1.g01768	HiC_scaffold_1.g01770	HiC_scaffold_3.g05594	HiC_scaffold_1.g01771		9	DEDR1	USIN1	JPKT3	KRGJ1	CNLH1
HiC_scaffold_1.g01769	HiC_scaffold_1.g01771	HiC_scaffold_3.g05595	HiC_scaffold_1.g01772		10	DEDR10	USIN10	JPKT4	KRGJ10	CNLN1
HiC_scaffold_1.g01770	HiC_scaffold_1.g01772	HiC_scaffold_3.g05820	HiC_scaffold_2.g02389		11	DEMU1	USIN2	JPKW1	KRGJ2	CNLS1
HiC_scaffold_1.g01771	HiC_scaffold_1.g02078	HiC_scaffold_3.g05821	HiC_scaffold_2.g02669		12	DEMU10	USIN3	JPKW10	KRGJ3	CNLZ1
HiC_scaffold_1.g01772	HiC_scaffold_1.g02079	HiC_scaffold_3.g05822	HiC_scaffold_2.g02685		13	FRMP1	USIN4	JPKW2	KRSK1	CNQD1
HiC_scaffold_1.g01773	HiC_scaffold_2.g02893	HiC_scaffold_3.g06371	HiC_scaffold_2.g02686		14	FRMP10	USIN6	JPKW3	KRSK10	CNSH1
HiC_scaffold_2.g03121	HiC_scaffold_2.g02897	HiC_scaffold_3.g06372	HiC_scaffold_2.g02890		15	FRPA3	USMI1	JPKW4	KRSK2	CNSY1
HiC_scaffold_2.g03257	HiC_scaffold_2.g02898	HiC_scaffold_3.g06375	HiC_scaffold_2.g02891		16	FRPA4	USMI10	JPTK1	KRSK3	CNTY1
HiC_scaffold_2.g03264	HiC_scaffold_2.g02899	HiC_scaffold_4.g06659	HiC_scaffold_2.g03257		17	ITAX1	USMI2	JPTK10	KRSL1	CNWH1
HiC_scaffold_2.g03265	HiC_scaffold_2.g03481	HiC_scaffold_4.g06786	HiC_scaffold_2.g03341		18	ITAX2	USMI3	JPTK2	KRSL10	CNYL1
HiC_scaffold_2.g03266	HiC_scaffold_3.g04925	HiC_scaffold_4.g06789	HiC_scaffold_2.g03481		19	ITML1	USMI4	JPTK3	KRSL2	CNYZ1
HiC_scaffold_2.g03284	HiC_scaffold_3.g04926	HiC_scaffold_4.g06790	HiC_scaffold_2.g03577		20	ITML2	USMI5	JPTK4	KRSL3	CNYZ10
HiC_scaffold_2.g03309	HiC_scaffold_3.g04998	HiC_scaffold_4.g06791	HiC_scaffold_2.g03579
HiC_scaffold_2.g03310	HiC_scaffold_3.g05006	HiC_scaffold_4.g06833	HiC_scaffold_2.g03626
HiC_scaffold_2.g03311	HiC_scaffold_3.g05007	HiC_scaffold_4.g07246	HiC_scaffold_2.g04578
HiC_scaffold_2.g03312	HiC_scaffold_3.g05047	HiC_scaffold_4.g07247	HiC_scaffold_2.g04662
HiC_scaffold_2.g03443	HiC_scaffold_3.g06301	HiC_scaffold_4.g07248	HiC_scaffold_2.g04663
HiC_scaffold_2.g03444	HiC_scaffold_4.g06710	HiC_scaffold_4.g07249	HiC_scaffold_3.g05418
HiC_scaffold_2.g03455	HiC_scaffold_4.g06837	HiC_scaffold_4.g07250	HiC_scaffold_3.g05798
HiC_scaffold_2.g03491	HiC_scaffold_4.g06838	HiC_scaffold_4.g07507	HiC_scaffold_4.g06677
HiC_scaffold_2.g04308	HiC_scaffold_4.g06885	HiC_scaffold_4.g07574	HiC_scaffold_4.g06678
HiC_scaffold_2.g04309	HiC_scaffold_4.g07246	HiC_scaffold_4.g07575	HiC_scaffold_4.g06682
HiC_scaffold_2.g04310	HiC_scaffold_4.g07247	HiC_scaffold_4.g07576	HiC_scaffold_4.g06726
HiC_scaffold_2.g04311	HiC_scaffold_4.g07248	HiC_scaffold_4.g07582	HiC_scaffold_4.g06808
HiC_scaffold_2.g04312	HiC_scaffold_4.g07249	HiC_scaffold_4.g07584	HiC_scaffold_4.g06809
HiC_scaffold_2.g04313	HiC_scaffold_4.g07250	HiC_scaffold_4.g07585	HiC_scaffold_4.g06833
HiC_scaffold_2.g04314	HiC_scaffold_4.g07267	HiC_scaffold_4.g07778	HiC_scaffold_4.g06885
HiC_scaffold_2.g04662	HiC_scaffold_4.g07268	HiC_scaffold_4.g07779	HiC_scaffold_4.g07019
HiC_scaffold_2.g04663	HiC_scaffold_4.g07582	HiC_scaffold_4.g07780	HiC_scaffold_4.g07393
HiC_scaffold_3.g05418	HiC_scaffold_4.g07584	HiC_scaffold_4.g07783	HiC_scaffold_4.g07585
HiC_scaffold_3.g05451	HiC_scaffold_4.g07585	HiC_scaffold_4.g07784	HiC_scaffold_4.g07589
HiC_scaffold_3.g05503	HiC_scaffold_4.g07586	HiC_scaffold_4.g07785	HiC_scaffold_4.g07778
HiC_scaffold_3.g05504	HiC_scaffold_4.g07783	HiC_scaffold_4.g07786	HiC_scaffold_4.g07779
HiC_scaffold_3.g05505	HiC_scaffold_4.g07784	HiC_scaffold_4.g07787	HiC_scaffold_4.g07780
HiC_scaffold_3.g05506	HiC_scaffold_4.g07785	HiC_scaffold_4.g07788	HiC_scaffold_4.g07783
HiC_scaffold_3.g05848	HiC_scaffold_4.g07786	HiC_scaffold_4.g07789	HiC_scaffold_4.g07784
HiC_scaffold_4.g06677	HiC_scaffold_4.g07788	HiC_scaffold_4.g07790	HiC_scaffold_4.g07785
HiC_scaffold_4.g06678	HiC_scaffold_4.g07789	HiC_scaffold_4.g07791	HiC_scaffold_4.g07788
HiC_scaffold_4.g06862	HiC_scaffold_4.g07790	HiC_scaffold_4.g07948	HiC_scaffold_4.g07789
HiC_scaffold_4.g06863	HiC_scaffold_4.g07791	HiC_scaffold_4.g07949	HiC_scaffold_4.g07790
HiC_scaffold_4.g06864	HiC_scaffold_4.g07948	HiC_scaffold_5.g08135	HiC_scaffold_4.g07791
HiC_scaffold_4.g06885	HiC_scaffold_4.g07949	HiC_scaffold_5.g08136	HiC_scaffold_5.g07969
HiC_scaffold_4.g07019	HiC_scaffold_5.g08065	HiC_scaffold_5.g09026	HiC_scaffold_5.g08135
HiC_scaffold_4.g07448	HiC_scaffold_5.g08921	HiC_scaffold_5.g09027	HiC_scaffold_5.g08136
HiC_scaffold_4.g07449	HiC_scaffold_5.g09119	HiC_scaffold_5.g09836	HiC_scaffold_5.g08188
HiC_scaffold_4.g07450	HiC_scaffold_5.g09176	HiC_scaffold_6.g12519	HiC_scaffold_5.g09118
HiC_scaffold_4.g07451	HiC_scaffold_5.g09177	HiC_scaffold_6.g12520	HiC_scaffold_5.g09119
HiC_scaffold_4.g07778	HiC_scaffold_5.g09295	HiC_scaffold_6.g13046	HiC_scaffold_5.g09204
HiC_scaffold_4.g07779	HiC_scaffold_5.g09296	HiC_scaffold_6.g13048	HiC_scaffold_5.g09205
HiC_scaffold_4.g07780	HiC_scaffold_5.g09316	HiC_scaffold_7.g13110	HiC_scaffold_5.g09206
HiC_scaffold_4.g07781	HiC_scaffold_5.g09532	HiC_scaffold_7.g13112	HiC_scaffold_5.g09232
HiC_scaffold_4.g07782	HiC_scaffold_5.g09707	HiC_scaffold_7.g13211	HiC_scaffold_5.g09233
HiC_scaffold_4.g07783	HiC_scaffold_5.g09709	HiC_scaffold_7.g13224	HiC_scaffold_5.g09239
HiC_scaffold_4.g07784	HiC_scaffold_5.g09710	HiC_scaffold_7.g13455	HiC_scaffold_5.g09240
HiC_scaffold_4.g07785	HiC_scaffold_5.g09754	HiC_scaffold_7.g13766	HiC_scaffold_5.g09341
HiC_scaffold_4.g07786	HiC_scaffold_5.g09959	HiC_scaffold_7.g13778	HiC_scaffold_5.g09342
HiC_scaffold_4.g07787	HiC_scaffold_5.g09985	HiC_scaffold_7.g13859	HiC_scaffold_5.g09347
HiC_scaffold_4.g07788	HiC_scaffold_5.g10258	HiC_scaffold_7.g13860	HiC_scaffold_5.g09488
HiC_scaffold_4.g07789	HiC_scaffold_5.g10259	HiC_scaffold_7.g13923	HiC_scaffold_5.g09489
HiC_scaffold_4.g07790	HiC_scaffold_5.g10266	HiC_scaffold_7.g13953	HiC_scaffold_5.g09490
HiC_scaffold_4.g07791	HiC_scaffold_5.g10267	HiC_scaffold_7.g13954	HiC_scaffold_5.g09491
HiC_scaffold_5.g09158	HiC_scaffold_6.g11205	HiC_scaffold_7.g14106	HiC_scaffold_5.g09519
HiC_scaffold_5.g09159	HiC_scaffold_6.g11254	HiC_scaffold_7.g14125	HiC_scaffold_6.g11205
HiC_scaffold_5.g09160	HiC_scaffold_6.g11256	HiC_scaffold_7.g14126	HiC_scaffold_6.g11207
HiC_scaffold_5.g09161	HiC_scaffold_6.g11542	HiC_scaffold_7.g14338	HiC_scaffold_6.g11504
HiC_scaffold_5.g09162	HiC_scaffold_6.g11543	HiC_scaffold_7.g14404	HiC_scaffold_6.g11622
HiC_scaffold_5.g09232	HiC_scaffold_6.g11579	HiC_scaffold_7.g14474	HiC_scaffold_6.g11623
HiC_scaffold_5.g09233	HiC_scaffold_6.g11691	HiC_scaffold_7.g14964	HiC_scaffold_6.g12000
HiC_scaffold_5.g09238	HiC_scaffold_6.g11692		HiC_scaffold_6.g12101
HiC_scaffold_5.g09239	HiC_scaffold_6.g12697		HiC_scaffold_7.g13211
HiC_scaffold_5.g09240	HiC_scaffold_7.g13778		HiC_scaffold_7.g14308
HiC_scaffold_5.g09496	HiC_scaffold_7.g14001		HiC_scaffold_7.g14388
HiC_scaffold_6.g11207	HiC_scaffold_7.g14002		HiC_scaffold_7.g14620
HiC_scaffold_6.g11506	HiC_scaffold_7.g14125		HiC_scaffold_7.g14810
HiC_scaffold_6.g11507	HiC_scaffold_7.g14237		HiC_scaffold_7.g14811
HiC_scaffold_6.g11732	HiC_scaffold_7.g14308
HiC_scaffold_6.g12398	HiC_scaffold_7.g14424
HiC_scaffold_7.g13954	HiC_scaffold_7.g14425
HiC_scaffold_7.g14316	HiC_scaffold_7.g15002
HiC_scaffold_7.g14317	HiC_scaffold_7.g15004
HiC_scaffold_7.g14404
HiC_scaffold_7.g14474
