# Supplementary material for: Global Invasion History and Genomic Signatures of Adaptation of the Highly Invasive Sycamore Lace Bug
Source: Genomics Proteomics Bioinformatics. 2024 Oct 14;22(6):qzae074. doi: 10.1093/gpbjnl/qzae074 (PMC11993305; doi:10.1093/gpbjnl/qzae074)
Supplement: qzae074_Supplementary_Data [file qzae074_supplementary_data.zip › Table S9.xlsx]

## Sheet: Table S9
Table S9 Genome mapping rates, mean sequencing depth, and coverage statistics for 410 Corythucha ciliata samples
Sample	Clean reads	Clean base	Mapped reads	Mapping rate	Mean depth	Coverage 1X	Coverage 4X	Note
CNSH8	121823886	18273582900	118993641	0.9768	39.49	0.9696	0.9458
CNSH6	77187642	11578146300	75341884	0.9761	25.16	0.9629	0.9359
JPFK8	54141712	8121256800	52817070	0.9755	18.22	0.9576	0.9223
KRSL10	68437210	10265581500	66738367	0.9752	22.45	0.9665	0.9386
CNHH3	59332374	8899856100	57854921	0.9751	18.88	0.9689	0.9291
ITAX4	61774594	9266189100	60229152	0.975	19.89	0.9574	0.9228
JPTK1	59220014	8883002100	57739652	0.975	19.74	0.9424	0.9053
CNSH2	107455146	16118271900	104751925	0.9748	34.46	0.9667	0.9447
DEDR10	67070558	10060583700	65377570	0.9748	21.78	0.9743	0.9351
CNBJ10	55319338	8297900700	53921192	0.9747	18.08	0.9618	0.9297
FRPA7	64782036	9717305400	63142665	0.9747	21.06	0.9592	0.927
KRDQ9	67188418	10078262700	65491554	0.9747	21.39	0.9655	0.9346
CNSH5	74268978	11140346700	72383827	0.9746	24.72	0.9729	0.9398
USMI3	68763496	10314524400	67014075	0.9746	22.95	0.9574	0.9273
ITAX5	58058328	8708749200	56570175	0.9744	19.44	0.9565	0.9211
DEMU5	63560638	9534095700	61913814	0.9741	20.65	0.9592	0.9263
CNCD5	62378350	9356752500	60754958	0.974	20.88	0.9555	0.9095
CNLZ1	64143132	9621469800	62467146	0.9739	20.41	0.9601	0.9299
ITAX2	56780798	8517119700	55300603	0.9739	18.85	0.9576	0.9208
JPFK2	51426794	7714019100	50084837	0.9739	17.29	0.9562	0.9178
USMI4	63914584	9587187600	62238986	0.9738	21.05	0.9554	0.9237
DEDR2	65963622	9894543300	64225205	0.9736	21.28	0.9553	0.9227
CNLN5	69973526	10496028900	68118194	0.9735	23.26	0.9574	0.9179
CNSY3	83456964	12518544600	81244004	0.9735	25.72	0.9802	0.9524
ITML10	80853724	12128058600	78714021	0.9735	25.84	0.9617	0.9352
JPFK9	92151036	13822655400	89705332	0.9735	27.37	0.9602	0.9365
JPTK7	66240816	9936122400	64484535	0.9735	21.04	0.9431	0.9082
ITAX1	57460298	8619044700	55927918	0.9733	18.72	0.9592	0.9221
CNHF6	90915280	13637292000	88476524	0.9732	29.19	0.9641	0.9413
CNSH3	88771438	13315715700	86393902	0.9732	28.1	0.9731	0.941
DEDR7	55492962	8323944300	54004054	0.9732	18.65	0.9599	0.9213
USMI8	67567952	10135192800	65757429	0.9732	22.13	0.9593	0.9275
CHZU2	58526698	8779004700	56950403	0.9731	18.88	0.9571	0.919
FRMP7	64821940	9723291000	63077370	0.9731	21.15	0.9595	0.9278
JPFK7	62073320	9310998000	60402560	0.9731	20.15	0.958	0.927
CHZU6	60321730	9048259500	58684271	0.9729	19.93	0.9545	0.9205
CNCD3	66691802	10003770300	64886955	0.9729	21.62	0.9612	0.9301
CNLZ2	73432594	11014889100	71446147	0.9729	23.43	0.9633	0.937
FRPA8	64319734	9647960100	62573937	0.9729	21.31	0.9581	0.9264
ITML1	61039476	9155921400	59386396	0.9729	20.51	0.9585	0.9229
CNLZ6	83369936	12505490400	81104896	0.9728	25.15	0.9821	0.9515
CNFZ7	59377322	8906598300	57755866	0.9727	19.79	0.9494	0.9141
CNFZ9	69935178	10490276700	68023406	0.9727	22.69	0.9521	0.9218
CNGY10	56139074	8420861100	54606441	0.9727	18.51	0.9543	0.9147
CNWH8	80634900	12095235000	78426483	0.9726	25.15	0.9682	0.9387
FRMP2	73576372	11036455800	71557410	0.9726	23.66	0.9583	0.9273
USMI7	64035186	9605277900	62280239	0.9726	19.79	0.9658	0.9248
ITML3	63761468	9564220200	62002275	0.9724	21.12	0.9583	0.9267
ITML5	71585124	10737768600	69610094	0.9724	24.06	0.9675	0.9312
KRDJ3	60626516	9093977400	58954615	0.9724	19.97	0.9593	0.9258
DEMU6	72386264	10857939600	70384034	0.9723	23.84	0.9619	0.9315
FRPA10	67746042	10161906300	65871025	0.9723	22.14	0.9604	0.9305
JPKW2	68885210	10332781500	66978749	0.9723	22.04	0.9535	0.9212
CNHF8	74044206	11106630900	71983079	0.9722	23.63	0.9599	0.9333
FRPA5	66294478	9944171700	64451647	0.9722	21.52	0.9594	0.9284
ITML7	66165772	9924865800	64316816	0.9721	21.34	0.9594	0.9289
JPTK5	54655492	8198323800	53129580	0.9721	18	0.939	0.9002
USMI5	59844354	8976653100	58166325	0.972	20.04	0.9538	0.9197
CNHH5	64084080	9612612000	62283170	0.9719	21.19	0.9537	0.9229
CNLS4	59828970	8974345500	58146253	0.9719	19.85	0.9506	0.9163
CNFZ10	78908070	11836210500	76684440	0.9718	25.84	0.953	0.9254
DEDR8	73421480	11013222000	71352736	0.9718	23.54	0.9573	0.9257
ITML9	78400012	11760001800	76188986	0.9718	25.37	0.9624	0.9354
KRDJ5	71307328	10696099200	69299216	0.9718	23.04	0.9573	0.923
USMI2	60363982	9054597300	58659939	0.9718	20.15	0.9568	0.9223
CHGN3	72820742	10923111300	70761258	0.9717	23.19	0.9608	0.9311
CNYL7	57791752	8668762800	56157670	0.9717	19.34	0.9603	0.9268
CNYL8	66930428	10039564200	65037272	0.9717	22.2	0.9742	0.937
CHZU1	56939252	8540887800	55324526	0.9716	18.25	0.9571	0.9184
CNBJ6	68083800	10212570000	66149480	0.9716	21.22	0.9711	0.9375
FRMP3	60205990	9030898500	58487308	0.9715	20.3	0.958	0.92
JPTK6	70679280	10601892000	68666510	0.9715	21.1	0.9404	0.9061
KRDJ9	127760628	19164094200	124114325	0.9715	37.54	0.9687	0.9449
USMI1	68750408	10312561200	66787996	0.9715	22.57	0.9581	0.9275
CNSY10	68958686	10343802900	66984902	0.9714	22.35	0.965	0.9359
CNTY10	72295898	10844384700	70218594	0.9713	23.4	0.9574	0.9314
ITML2	75100126	11265018900	72948248	0.9713	24.38	0.9609	0.9333
CNCD10	83800010	12570001500	81386712	0.9712	26.32	0.9624	0.9379
JPFK5	93312604	13996890600	90624803	0.9712	28.05	0.9628	0.9389
JPFK6	60984234	9147635100	59228780	0.9712	20.05	0.9553	0.923
CNWH6	62775964	9416394600	60963023	0.9711	20.18	0.9696	0.9295
CNWH5	55531886	8329782900	53922198	0.971	17.52	0.9487	0.9093
FRPA6	65293670	9794050500	63401879	0.971	21.24	0.9595	0.9267
FRMP4	66006526	9900978900	64083180	0.9709	21.85	0.9595	0.9267
DEDR1	64160318	9624047700	62278454	0.9707	21.07	0.9649	0.9224
KRGJ4	74270674	11140601100	72096010	0.9707	23.56	0.9734	0.929
CNHF3	88999230	13349884500	86369811	0.9705	27.89	0.9655	0.9431
CNHF7	66360572	9954085800	64405363	0.9705	21.31	0.9594	0.9283
KRSK7	66838732	10025809800	64868175	0.9705	21.76	0.9712	0.9365
CHGN5	66950890	10042633500	64963411	0.9703	20.27	0.9563	0.9219
CNCD8	103726982	15559047300	100649831	0.9703	30.9	0.9697	0.944
ITML8	66744356	10011653400	64762611	0.9703	21.7	0.9595	0.9244
CNBJ4	55586332	8337949800	53932558	0.9702	17.13	0.9581	0.9218
CNYL3	69015440	10352316000	66960702	0.9702	22.3	0.9613	0.9348
CNBJ9	113440560	17016084000	110053450	0.9701	31.15	0.9652	0.9463
CNFZ1	73968180	11095227000	71758888	0.9701	24.41	0.9525	0.924
FRMP9	81862066	12279309900	79416997	0.9701	25.14	0.9611	0.9341
FRPA9	63099926	9464988900	61213270	0.9701	20.27	0.96	0.925
DEDR6	58315116	8747267400	56563351	0.97	19.27	0.9698	0.9207
CHGN7	73673920	11051088000	71457252	0.9699	23.47	0.9668	0.9324
JPTK4	65200350	9780052500	63234752	0.9699	21.03	0.9423	0.9072
BEBR5	60324014	9048602100	58500191	0.9698	19.56	0.9559	0.919
CNFZ8	67050160	10057524000	65025364	0.9698	22.21	0.9534	0.9219
CNHF9	95014574	14252186100	92144674	0.9698	28.89	0.9627	0.9399
CNHH7	63235370	9485305500	61325896	0.9698	21.21	0.9571	0.925
CNLH9	60501944	9075291600	58671876	0.9698	20.31	0.9367	0.9
CNLS2	78357728	11753659200	75990112	0.9698	24.93	0.9611	0.9261
KRGJ5	67989250	10198387500	65937696	0.9698	22.17	0.9579	0.9282
CNBJ7	76615374	11492306100	74292071	0.9697	23.85	0.9667	0.9402
CNCD4	69588378	10438256700	67481627	0.9697	22.48	0.9612	0.9205
CNYL9	65653138	9847970700	63665020	0.9697	21.45	0.981	0.9484
CNLZ4	69259804	10388970600	67154342	0.9696	22.69	0.9548	0.9184
CNFZ2	150812976	22621946400	146209060	0.9695	42.9	0.9584	0.9387
FRMP1	70242796	10536419400	68100497	0.9695	22.88	0.9648	0.9306
ITML4	65301722	9795258300	63308153	0.9695	21.85	0.9596	0.9291
JPFK4	73248414	10987262100	71015589	0.9695	23.04	0.9589	0.9316
CNHH9	55765494	8364824100	54060007	0.9694	18.42	0.9548	0.9214
FRMP8	75181274	11277191100	72872243	0.9693	24.45	0.9616	0.9334
CNLH6	61211304	9181695600	59325748	0.9692	20.05	0.9597	0.923
CNFZ5	65292208	9793831200	63275371	0.9691	21.37	0.9515	0.9191
CNLS8	74874690	11231203500	72563037	0.9691	23.54	0.9553	0.927
DEMU7	66680544	10002081600	64619311	0.9691	21.56	0.9567	0.9255
KRDQ6	72658288	10898743200	70411233	0.9691	22.83	0.9623	0.9334
KRSL6	59470584	8920587600	57635260	0.9691	18.82	0.9601	0.9275
USMI9	69662220	10449333000	67509152	0.9691	21.25	0.9551	0.9189
KRSK8	73666716	11050007400	71382902	0.969	23.38	0.9609	0.9341
CNCD2	82366966	12355044900	79809387	0.9689	26.09	0.9655	0.9362
CNHH4	67815172	10172275800	65707022	0.9689	22.07	0.9644	0.9319
ITAX3	54096606	8114490900	52411797	0.9689	18.06	0.9567	0.9172
KRSL8	64909932	9736489800	62893481	0.9689	20.43	0.9655	0.9339
CNFZ6	60974944	9146241600	59072192	0.9688	20.3	0.951	0.9174
CNSY2	59320450	8898067500	57469704	0.9688	19.25	0.9513	0.9182
CNSY7	65878248	9881737200	63821137	0.9688	20.96	0.9569	0.9274
CNWH1	52891954	7933793100	51243821	0.9688	17.21	0.9672	0.9222
JPKW1	61929856	9289478400	59990881	0.9687	20.26	0.9557	0.9216
KRDQ4	61152620	9172893000	59240240	0.9687	19.41	0.9597	0.926
KRSK1	69617742	10442661300	67439645	0.9687	21.85	0.9607	0.9324
CNYL2	137001200	20550180000	132704451	0.9686	38.89	0.9828	0.958
USMI10	66057170	9908575500	63985437	0.9686	20.85	0.9588	0.9222
CHZU9	65619338	9842900700	63544418	0.9684	20.17	0.9598	0.9254
CNLS5	80518852	12077827800	77976137	0.9684	25.55	0.9683	0.9335
CNHH10	62506110	9375916500	60524150	0.9683	20.52	0.9564	0.926
CNTY3	71482310	10722346500	69214630	0.9683	23	0.9617	0.9357
CNCQ9	73289734	10993460100	70956536	0.9682	23.27	0.9601	0.9345
CNHH8	148262424	22239363600	143546733	0.9682	41.9	0.9662	0.9478
CNWH7	106675274	16001291100	103282843	0.9682	31.6	0.9557	0.9325
CNQD2	66044680	9906702000	63939893	0.9681	21.06	0.9593	0.929
KRSL7	60588264	9088239600	58656801	0.9681	18.65	0.9625	0.9296
CNHH6	108426828	16264024200	104958704	0.968	32.49	0.9644	0.9447
JPFK10	66166162	9924924300	64050011	0.968	16.7	0.9503	0.9073
JPKT8	65733210	9859981500	63632149	0.968	21.23	0.9588	0.9217
CNLH5	62505694	9375854100	60499845	0.9679	20.41	0.9552	0.9239
FRPA2	81171660	12175749000	78564996	0.9679	24.45	0.9604	0.9328
JPTK8	83310894	12496634100	80635549	0.9679	24.03	0.9443	0.9132
ATGZ2	59337374	8900606100	57426056	0.9678	18.64	0.957	0.9193
CNBJ2	65502464	9825369600	63394350	0.9678	20.29	0.9715	0.9363
CNFZ4	77057212	11558581800	74572930	0.9678	25.23	0.9505	0.9219
CNHF1	97741964	14661294600	94597664	0.9678	30.37	0.9667	0.9451
CNLZ5	81552072	12232810800	78923403	0.9678	25.6	0.9616	0.9322
CNYL10	69816002	10472400300	67564737	0.9678	22.78	0.9556	0.9279
JPKW8	63635210	9545281500	61583944	0.9678	20.75	0.9533	0.9202
CNSY4	64524366	9678654900	62438705	0.9677	21.01	0.9453	0.9126
DEMU9	71892678	10783901700	69569781	0.9677	23.33	0.9599	0.9264
JPKT3	53377462	8006619300	51653890	0.9677	17.31	0.9566	0.916
JPKW5	111089124	16663368600	107505861	0.9677	28.82	0.9585	0.9337
CNLN9	68033304	10204995600	65825926	0.9676	22.13	0.9519	0.9212
CNYL6	68377494	10256624100	66160665	0.9676	22.56	0.9603	0.9312
DEDR5	84988342	12748251300	82231131	0.9676	26.69	0.9781	0.941
CHGN8	64721948	9708292200	62619527	0.9675	21.08	0.9587	0.9241
FRPA4	63503384	9525507600	61438473	0.9675	20.67	0.9637	0.9262
JPKW3	60442830	9066424500	58475928	0.9675	18.19	0.9501	0.9092
KRSL4	72852970	10927945500	70482423	0.9675	23.8	0.9677	0.9363
CNHF5	81950352	12292552800	79279219	0.9674	26.1	0.9628	0.9371
CNJN7	55151758	8272763700	53352905	0.9674	18.15	0.9589	0.9256
KRGJ9	62736204	9410430600	60694129	0.9674	19.67	0.9588	0.9211
CNLH10	66527972	9979195800	64349436	0.9673	21.88	0.9515	0.9195
CNLZ10	97101166	14565174900	93922680	0.9673	28.39	0.9572	0.9332
KRSK4	67246982	10087047300	65048378	0.9673	21.64	0.9611	0.9292
CNTY4	54509484	8176422600	52723766	0.9672	17.9	0.9596	0.9249
CNLZ3	60603352	9090502800	58610011	0.9671	18.44	0.9574	0.9244
FRMP10	58583992	8787598800	56653909	0.9671	18.97	0.9567	0.9193
FRPA1	86254382	12938157300	83412719	0.9671	26.68	0.9818	0.9505
JPKT9	60542690	9081403500	58551095	0.9671	19.59	0.9544	0.9179
CNCD9	125344216	18801632400	121210204	0.967	38.9	0.9638	0.9442
CHZU7	55026506	8253975900	53205277	0.9669	18.23	0.9568	0.918
CHZU8	53716252	8057437800	51933096	0.9668	17.9	0.9625	0.9203
CNLZ7	56902000	8535300000	55015372	0.9668	18.72	0.9699	0.9233
CNLH7	70718614	10607792100	68360154	0.9667	23.05	0.954	0.9247
CNTY2	69049564	10357434600	66749257	0.9667	22.44	0.9598	0.9315
DEMU1	98157752	14723662800	94886924	0.9667	31.4	0.9636	0.9399
KRSK3	80437366	12065604900	77760844	0.9667	25.65	0.9663	0.94
ATGZ5	66200512	9930076800	63983920	0.9665	21.41	0.958	0.9229
CNBJ5	76732238	11509835700	74142740	0.9663	21.73	0.96	0.9318
JPFK3	76893768	11534065200	74306114	0.9663	23.64	0.9603	0.9301
CNSY5	56122256	8418338400	54217404	0.9661	18.36	0.9513	0.9143
CNYL4	69097994	10364699100	66758604	0.9661	22.66	0.9608	0.9323
CNWH4	63977036	9596555400	61795762	0.9659	20	0.9562	0.9227
KRDQ10	63247390	9487108500	61092989	0.9659	20.26	0.9735	0.9358
KRSK6	73116588	10967488200	70626251	0.9659	22.7	0.9626	0.9353
CNCD6	62296890	9344533500	60169056	0.9658	20.02	0.9577	0.9264
CNLS10	64692672	9703900800	62477783	0.9658	21.03	0.9501	0.9176
CNTY6	64239526	9635928900	62039661	0.9658	21.02	0.9618	0.9348
CNQD4	62755418	9413312700	60600574	0.9657	20.5	0.9571	0.9262
KRDJ7	68655588	10298338200	66294521	0.9656	22.12	0.9609	0.9312
CNCQ3	71323532	10698529800	68862204	0.9655	22.74	0.9742	0.942
CNLZ9	70669892	10600483800	68229470	0.9655	22.03	0.9587	0.9268
CNSY6	54612536	8191880400	52725738	0.9655	17.66	0.952	0.9147
JPKT7	58418766	8762814900	56399308	0.9654	18.95	0.9608	0.9221
CNLH4	56097532	8414629800	54148594	0.9653	18.19	0.9502	0.912
CNGY5	55829894	8374484100	53889640	0.9652	18.66	0.9444	0.9045
CNHH1	74270790	11140618500	71684632	0.9652	21.34	0.9718	0.935
CNYZ6	75423190	11313478500	72795229	0.9652	23.83	0.9629	0.9372
CNWH10	103813574	15572036100	100167787	0.9649	30.27	0.9551	0.931
CNYL1	78664322	11799648300	75898712	0.9648	25.27	0.9583	0.9338
CNWH2	90653626	13598043900	87451689	0.9647	26.57	0.9574	0.9297
JPFK1	56152928	8422939200	54169207	0.9647	17.31	0.9567	0.9174
JPKW9	63110930	9466639500	60883272	0.9647	19.25	0.9535	0.9177
KRDQ2	109603696	16440554400	105722911	0.9646	31.81	0.966	0.9434
JPTK10	67219096	10082864400	64835568	0.9645	21.66	0.9446	0.9073
KRDJ8	123502786	18525417900	119120765	0.9645	34.23	0.9652	0.9439
CNHF4	77961404	11694210600	75183694	0.9644	24.66	0.9589	0.9335
CNCQ5	59876858	8981528700	57736709	0.9643	19.6	0.9597	0.9289
CNFZ3	51683112	7752466800	49834870	0.9642	17.47	0.9486	0.9075
CNHF10	61059522	9158928300	58874924	0.9642	20.22	0.9577	0.9266
CNJN3	73696128	11054419200	71048959	0.9641	22.91	0.9585	0.932
CNWH9	97834810	14675221500	94327121	0.9641	29.08	0.9566	0.9331
CNLZ8	87974350	13196152500	84808736	0.964	27.06	0.9599	0.9317
DEDR4	65490348	9823552200	63125353	0.9639	21.42	0.9605	0.8939
CHZU4	65038010	9755701500	62682339	0.9638	20.72	0.9582	0.9255
CNJN2	55053660	8258049000	53063010	0.9638	18.13	0.9568	0.9224
CNLH8	96270560	14440584000	92774852	0.9637	31.09	0.955	0.9301
JPKW7	105802162	15870324300	101946036	0.9636	30.06	0.9572	0.9325
CNJN8	70539758	10580963700	67959204	0.9634	22.37	0.9588	0.9326
KRDQ5	62632494	9394874100	60337798	0.9634	19.44	0.9699	0.9337
CNJN6	64677310	9701596500	62291079	0.9631	20.74	0.9625	0.9326
JPTK2	57553196	8632979400	55429004	0.9631	17.97	0.9385	0.8947
KRGJ8	52409442	7861416300	50471273	0.963	9.03	0.8178	0.3533
DEMU2	70640640	10596096000	68011021	0.9628	22.66	0.9587	0.9287
KRDJ2	68850954	10327643100	66285129	0.9627	21.62	0.9598	0.9295
KRGJ6	62845990	9426898500	60504228	0.9627	19.78	0.9602	0.9265
CNLS3	61285188	9192778200	58991964	0.9626	20.01	0.95	0.9158
CHGN1	84268012	12640201800	81111352	0.9625	27.63	0.9727	0.9402
CNHH2	70271854	10540778100	67640027	0.9625	21.56	0.974	0.9367
JPKT4	61846690	9277003500	59527948	0.9625	19.47	0.9581	0.9235
CNHF2	70312828	10546924200	67668626	0.9624	21.99	0.9572	0.9291
KRGJ10	61293912	9194086800	58988207	0.9624	18.66	0.9585	0.9197
CNBJ1	54677846	8201676900	52615856	0.9623	16.06	0.979	0.9331
USIN6	63692350	9553852500	61293270	0.9623	20.22	0.9597	0.9244
CNBJ3	63972050	9595807500	61554086	0.9622	19.02	0.9603	0.9296
CNGY8	56161210	8424181500	54039110	0.9622	18.62	0.9504	0.908
CNYZ9	59649998	8947499700	57397504	0.9622	19.65	0.9545	0.9216
CNGY6	56785540	8517831000	54634328	0.9621	18.9	0.9521	0.9099
CNQD1	79245280	11886792000	76238314	0.9621	25.62	0.9533	0.9269
BEBR3	58106896	8716034400	55886610	0.9618	18.53	0.9576	0.9204
CHZU10	69903680	10485552000	67232557	0.9618	22.94	0.9556	0.925
CNLS7	68823864	10323579600	66193901	0.9618	21.86	0.9534	0.922
CNTY7	66297210	9944581500	63754973	0.9617	21.67	0.951	0.9212
CNCQ4	73340800	11001120000	70526633	0.9616	23.03	0.9608	0.9357
DEDR9	71264614	10689692100	68531046	0.9616	23.02	0.9554	0.9231
CNJN9	61172706	9175905900	58815360	0.9615	19.88	0.9598	0.9302
USIL2	87619700	13142955000	84246990	0.9615	27.19	0.9597	0.9297
JPKT6	84076190	12611428500	80821735	0.9613	25.61	0.9693	0.9381
BEBR4	63902908	9585436200	61421475	0.9612	20.44	0.9575	0.9219
CNJN4	56398824	8459823600	54210122	0.9612	15.98	0.9641	0.9219
CNLS9	58019200	8702880000	55745375	0.9608	18.56	0.9559	0.9156
KRSL5	64214452	9632167800	61700373	0.9608	20.67	0.9672	0.9323
CNTY8	73682728	11052409200	70788238	0.9607	23.75	0.9685	0.9282
DEMU3	62150290	9322543500	59704061	0.9606	20.31	0.9605	0.9265
CNJN10	101495664	15224349600	97489417	0.9605	28.56	0.9628	0.9412
CNLN4	66050552	9907582800	63435879	0.9604	21.32	0.9525	0.9212
KRSL1	74080500	11112075000	71149356	0.9604	22.44	0.9636	0.9371
CHZU5	81198938	12179840700	77971371	0.9603	25.84	0.9735	0.9398
DEMU4	68491628	10273744200	65775103	0.9603	21.67	0.962	0.928
KRDQ8	65126050	9768907500	62535808	0.9602	21.1	0.962	0.932
BEBR6	75381434	11307215100	72373417	0.9601	22.86	0.9616	0.932
CNLH2	58767526	8815128900	56423166	0.9601	19.12	0.956	0.9173
CNSY1	52186624	7827993600	50093616	0.9599	16.98	0.9697	0.9254
JPKT10	66155046	9923256900	63491374	0.9597	18.14	0.9772	0.9342
DEMU10	57418880	8612832000	55099732	0.9596	18.65	0.9594	0.9181
CNCQ8	58691422	8803713300	56317157	0.9595	18.89	0.9706	0.931
CNWH3	73482998	11022449700	70509546	0.9595	17.11	0.9492	0.9064
CNGY2	60853654	9128048100	58385150	0.9594	19.88	0.963	0.9212
FRMP6	73255142	10988271300	70283213	0.9594	23.68	0.9607	0.9313
JPKT1	70894282	10634142300	68001316	0.9592	22.63	0.9594	0.9283
JPKW6	135578420	20336763000	130047728	0.9592	33.03	0.9597	0.9368
CNTY5	70415060	10562259000	67536253	0.9591	22.67	0.9617	0.9312
CNCQ10	56603340	8490501000	54279257	0.9589	18.68	0.9654	0.9293
CNLN7	78343548	11751532200	75123677	0.9589	24.56	0.972	0.9409
CNSY8	60922786	9138417900	58415765	0.9588	19.64	0.9526	0.9197
KRSK9	99598460	14939769000	95492822	0.9588	30.4	0.9766	0.9485
KRDJ6	77352330	11602849500	74142326	0.9585	23.88	0.9617	0.932
USIL9	67795728	10169359200	64979550	0.9585	22.18	0.9606	0.9292
CNTY1	67965806	10194870900	65138889	0.9584	22.11	0.9583	0.9294
CNYZ8	67167928	10075189200	64376520	0.9584	20.94	0.9654	0.9333
CNJN5	52672776	7900916400	50478919	0.9583	17.29	0.9561	0.9147
BEBR1	61588678	9238301700	58999651	0.958	19.41	0.9574	0.919
CNCQ6	66259774	9938966100	63471162	0.9579	21.22	0.9607	0.9284
KRSK5	63875404	9581310600	61177859	0.9578	20.78	0.9662	0.9326
JPTK9	98322288	14748343200	94162918	0.9577	24.27	0.9445	0.9136
DEDR3	55183052	8277457800	52845016	0.9576	18.22	0.9518	0.8654
CHGN4	85957158	12893573700	82291893	0.9574	26.15	0.963	0.9367
FRMP5	77221434	11583215100	73925024	0.9573	23.81	0.9612	0.9309
KRGJ2	57867930	8680189500	55391764	0.9572	18.06	0.9704	0.9267
CNLH3	52773670	7916050500	50506511	0.957	16.79	0.9515	0.9078
JPKT5	87758470	13163770500	83985327	0.957	25.38	0.9565	0.9293
BEBR9	64292368	9643855200	61517672	0.9568	20.33	0.9576	0.9253
FRPA3	76634852	11495227800	73302252	0.9565	24.11	0.9804	0.9449
ATGZ3	59124136	8868620400	56541499	0.9563	18.64	0.9552	0.9162
CNCD1	57678486	8651772900	55156445	0.9563	18.77	0.9564	0.9206
CNYZ1	54365112	8154766800	51987924	0.9563	17.61	0.9584	0.9231
CNYZ4	87177708	13076656200	83367348	0.9563	25.58	0.9633	0.9392
CHGN10	75200844	11280126600	71906539	0.9562	22.64	0.9572	0.9264
CHGN2	58528050	8779207500	55963721	0.9562	19.06	0.9561	0.9198
KRGJ3	73089366	10963404900	69885885	0.9562	22.63	0.9619	0.9336
CNCQ2	90016192	13502428800	86026268	0.9557	27.81	0.9619	0.9399
JPKT2	67290514	10093577100	64309478	0.9557	21.34	0.9615	0.929
CNYZ10	62797660	9419649000	59982795	0.9552	20.13	0.9604	0.9304
JPTK3	53269114	7990367100	50872683	0.955	17.38	0.9412	0.9014
KRDQ3	70548058	10582208700	67374519	0.955	22.23	0.9629	0.9338
CNCQ1	78422146	11763321900	74878850	0.9548	25.39	0.9635	0.9345
CNTY9	62714630	9407194500	59877703	0.9548	20.45	0.96	0.9311
CNYZ7	60171162	9025674300	57430858	0.9545	18.75	0.9599	0.9265
USGE3	92513498	13877024700	88259885	0.954	28.63	0.9641	0.9409
CHGN6	65644894	9846734100	62613201	0.9538	21.27	0.9577	0.9258
KRSL3	66134902	9920235300	63081222	0.9538	20.82	0.9711	0.936
BEBR2	62516156	9377423400	59610493	0.9535	20.22	0.9554	0.9219
CNGY9	65784732	9867709800	62722437	0.9534	21.78	0.9502	0.9165
CNGY3	63746584	9561987600	60771331	0.9533	20.35	0.947	0.9109
KRGJ7	64029362	9604404300	61040284	0.9533	20.33	0.96	0.9274
USGE4	75168612	11275291800	71651786	0.9532	24.3	0.9603	0.9308
CNLN3	72792138	10918820700	69364131	0.9529	21.95	0.9566	0.928
CNLS6	61134660	9170199000	58255217	0.9529	19.73	0.95	0.9153
CNLN1	55941006	8391150900	53298369	0.9528	18.33	0.9598	0.9146
CNLN2	62745338	9411800700	59783613	0.9528	20.43	0.9667	0.929
CNCQ7	70213504	10532025600	66837647	0.9519	22.69	0.9636	0.9372
CNSH1	75070944	11260641600	71456874	0.9519	23.62	0.9632	0.9358
KRSL9	79887748	11983162200	76038656	0.9518	16.83	0.9729	0.9264
ITML6	63064112	9459616800	60021196	0.9517	20.13	0.9589	0.9253
CNLH1	67652434	10147865100	64353173	0.9512	21.28	0.9548	0.9232
KRDQ1	57375772	8606365800	54570942	0.9511	17.64	0.9568	0.9194
USIL4	70265938	10539890700	66829992	0.9511	22.75	0.9626	0.9303
KRSK10	74241278	11136191700	70603998	0.951	23.3	0.9788	0.9447
CNSH10	70077864	10511679600	66638846	0.9509	22.55	0.9701	0.9361
JPKW4	77106326	11565948900	73311105	0.9508	24.12	0.9577	0.9291
JPKW10	71385190	10707778500	67857001	0.9506	21.87	0.9545	0.9224
BEBR8	58991896	8848784400	56070074	0.9505	18.71	0.9566	0.9197
CNQD5	63745860	9561879000	60592389	0.9505	20.38	0.9587	0.9282
ATGZ4	70335984	10550397600	66844540	0.9504	22.2	0.957	0.9259
ATGZ1	55800894	8370134100	53018489	0.9501	18.08	0.9682	0.9256
USIN8	92555084	13883262600	87923582	0.95	22.76	0.9606	0.9298
CNYZ3	71092748	10663912200	67529697	0.9499	22.17	0.9649	0.9363
USMI6	87224428	13083664200	82817701	0.9495	27.11	0.9589	0.9329
CNYZ5	76495426	11474313900	72624086	0.9494	24.61	0.9626	0.9374
USIN10	79300748	11895112200	75256903	0.949	24.92	0.9609	0.9316
USIL6	61169176	9175376400	58007458	0.9483	19.63	0.9597	0.9251
CNQD10	66824798	10023719700	63340447	0.9479	20.96	0.9637	0.9366
KRSK2	75134484	11270172600	71187954	0.9475	23.72	0.9651	0.9349
KRGJ1	63543284	9531492600	60179744	0.9471	20.27	0.9592	0.921
CNGY1	66518012	9977701800	62988022	0.9469	21.01	0.95	0.9174
CNSH7	68778266	10316739900	65055313	0.9459	22.61	0.9643	0.9312
CNGY7	56704424	8505663600	53630196	0.9458	18.19	0.9485	0.9071
CNSY9	109949522	16492428300	103976031	0.9457	31.81	0.9709	0.9399
BEBR7	78514196	11777129400	74235313	0.9455	24.34	0.9615	0.9335
KRDJ10	71316910	10697536500	67398776	0.9451	22.33	0.9595	0.9298
CNYL5	76543236	11481485400	72319935	0.9448	24.11	0.9592	0.9334
CNLN8	52371496	7855724400	49476367	0.9447	17.16	0.9444	0.9026
CNQD6	112145800	16821870000	105893104	0.9442	32.4	0.9663	0.9468
USIL10	77907668	11686150200	73491877	0.9433	22.28	0.9602	0.9303
CNQD3	66786270	10017940500	62995285	0.9432	20.97	0.9607	0.9318
CNYZ2	62893398	9434009700	59202837	0.9413	20.15	0.9602	0.9304
CNQD7	65727612	9859141800	61853331	0.9411	20.07	0.9626	0.932
KRDJ1	60451184	9067677600	56887389	0.941	19.41	0.9582	0.9214
CNSH9	111028348	16654252200	104059417	0.9372	33.84	0.9718	0.9472
CNLN6	51934088	7790113200	48651988	0.9368	15.99	0.9538	0.9072
CHGN9	55182008	8277301200	51676176	0.9365	17.33	0.9569	0.9156
CNGY4	57444032	8616604800	53696814	0.9348	18.29	0.945	0.902
USIN2	94235052	14135257800	87784621	0.9315	24.83	0.9889	0.9634
BEBR10	58787846	8818176900	54730915	0.931	17.78	0.9556	0.915
CNLS1	52789556	7918433400	49099389	0.9301	17.03	0.9568	0.9118
CNQD9	110987138	16648070700	103178377	0.9296	31.55	0.965	0.9445
CNQD8	65077542	9761631300	60421617	0.9285	19.98	0.9602	0.9286
DEMU8	60287090	9043063500	55763485	0.925	17.5	0.9545	0.9101
USGE1	72081938	10812290700	66433215	0.9216	22.34	0.9607	0.9309
KRDQ7	77641300	11646195000	71417837	0.9198	23.6	0.9619	0.93
KRSL2	58970176	8845526400	54223030	0.9195	17.84	0.9597	0.9247
CNSH4	68757526	10313628900	63065906	0.9172	21.11	0.9697	0.9373
USIN4	80495098	12074264700	73825370	0.9171	19.8	0.958	0.9193
USGE8	66335348	9950302200	60789486	0.9164	20.48	0.9594	0.928
CNLN10	64984294	9747644100	59458331	0.915	19.62	0.9581	0.9189
USGE5	70208910	10531336500	64123668	0.9133	21.34	0.9607	0.9295
KRDJ4	68043174	10206476100	61763866	0.9077	21.04	0.9665	0.9201
USIN1	81030826	12154623900	73187960	0.9032	19.62	0.9595	0.9241
USIN7	90702476	13605371400	81806043	0.9019	25.58	0.9607	0.9326
USIN5	66718886	10007832900	59778499	0.896	16.69	0.9519	0.8893
CNCD7	55391496	8308724400	49515999	0.8939	15.46	0.9255	0.765
USIN3	97000006	14550000900	84327351	0.8694	18.91	0.958	0.9146
USIN9	60485462	9072819300	51864782	0.8575	15.82	0.9504	0.8666
USGE7	57336528	8600479200	45792966	0.7987	15.45	0.9557	0.907
CHZU3	54862142	8229321300	43495221	0.7928	14.76	0.9597	0.908
USIL1	106967722	16045158300	74827565	0.6995	24.32	0.9611	0.9332
CNBJ8	108812780	16321917000	74801529	0.6874	21.91	0.9859	0.9549
USIL7	114549068	17182360200	76304850	0.6661	20.59	0.9595	0.9266
USIL8	82748876	12412331400	35870405	0.4335	9.94	0.9609	0.819	low mapping rate/excluded
CNJN1	52225076	7833761400	12137912	0.2324	6.53	0.8717	0.4326	low mapping rate/excluded
USIL3	116298640	17444796000	12820037	0.1102	6.87	0.8595	0.3513	low mapping rate/excluded
USGE6	34339414	5150912100	1717829	0.05	25.16	0.0239	0.0026	low mapping rate/excluded
USGE10	20127740	3019161000	820419	0.0408	25.85	0.0134	0.0015	low mapping rate/excluded
USGE9	27902026	4185303900	1027514	0.0368	20.61	0.021	0.0021	low mapping rate/excluded
USIL5	133154992	19973248800	3858004	0.029	7.93	0.474	0.041	low mapping rate/excluded
USGE2	22226548	3333982200	428107	0.0193	48.2	0.0032	0.0007	low mapping rate/excluded
