# Supplementary material for: Global Invasion History and Genomic Signatures of Adaptation of the Highly Invasive Sycamore Lace Bug
Source: Genomics Proteomics Bioinformatics. 2024 Oct 14;22(6):qzae074. doi: 10.1093/gpbjnl/qzae074 (PMC11993305; doi:10.1093/gpbjnl/qzae074)
Supplement: qzae074_Supplementary_Data [file qzae074_supplementary_data.zip › Table S13.xlsx]

## Sheet: Table S13
Table S13 Summary of genetic diversity for 42 populations of Corythucha ciliata, based on analysis of whole-genome SNPs
PopulationA3:K4	Code	Individuals (N)	All SNPs (Variant and invariant)				Variant SNPs
			Observed Heterozygosity	Observed Homozygosity	Expected Heterozygosity	Expected Homozygosity	Observed Heterozygosity	Observed Homozygosity	Expected Heterozygosity	Expected Homozygosity
China	CN		0.245683				0.331626
1	CNBJ	9	0.25841	0.74159	0.24085	0.75915	0.35088	0.64912	0.32704	0.67296
2	CNSY	9	0.20674	0.79326	0.21442	0.78558	0.31237	0.68763	0.32397	0.67603
3	CNQD	10	0.23621	0.76379	0.25462	0.74538	0.29282	0.70718	0.31565	0.68435
4	CNJN	9	0.2503	0.7497	0.25756	0.74244	0.30817	0.69183	0.31711	0.68289
5	CNLH	9	0.22345	0.77655	0.22871	0.77129	0.3146	0.6854	0.32199	0.67801
6	CNTY	7	0.23038	0.76962	0.20953	0.79047	0.39373	0.60627	0.35811	0.64189
7	CNYL	9	0.26271	0.73729	0.25934	0.74066	0.32409	0.67591	0.31992	0.68008
8	CNHH	9	0.26735	0.73265	0.26394	0.73606	0.32948	0.67052	0.32528	0.67472
9	CNFZ	10	0.20947	0.79053	0.21587	0.78413	0.33653	0.66347	0.34682	0.65318
10	CNLN	9	0.22231	0.77769	0.22012	0.77988	0.34083	0.65917	0.33747	0.66253
11	CNGY	10	0.218	0.782	0.20023	0.79977	0.3705	0.6295	0.3403	0.6597
12	CNLS	10	0.23396	0.76604	0.22322	0.77678	0.33802	0.66198	0.3225	0.6775
13	CNWH	9	0.25416	0.74584	0.24069	0.75931	0.33555	0.66445	0.31778	0.68222
14	CNYZ	9	0.26447	0.73553	0.25699	0.74301	0.32813	0.67187	0.31884	0.68116
15	CNSH	10	0.27754	0.72246	0.26462	0.73538	0.32757	0.67243	0.31231	0.68769
16	CNHF	10	0.26531	0.73469	0.26298	0.73702	0.31548	0.68452	0.31272	0.68728
17	CNCD	9	0.25484	0.74516	0.25059	0.74941	0.33351	0.66649	0.32795	0.67205
18	CNCQ	10	0.28065	0.71935	0.26942	0.73058	0.32864	0.67136	0.31548	0.68452
19	CNLZ	10	0.25171	0.74829	0.2559	0.7441	0.32	0.68	0.32533	0.67467
Japan	JP		0.20522				0.350903
20	JPFK	10	0.22725	0.77275	0.22972	0.77028	0.33055	0.66945	0.33415	0.66585
21	JPTK	9	0.12803	0.87197	0.12031	0.87969	0.39683	0.60317	0.37292	0.62708
22	JPKW	9	0.20947	0.79053	0.20408	0.79592	0.33999	0.66001	0.33125	0.66875
23	JPKT	10	0.25613	0.74387	0.24689	0.75311	0.33624	0.66376	0.32411	0.67589
South Korea	KR		0.265128				0.330382
24	KRSL	10	0.2706	0.7294	0.25812	0.74188	0.32957	0.67043	0.31437	0.68563
25	KRDJ	10	0.25236	0.74764	0.25172	0.74828	0.31983	0.68017	0.31903	0.68097
26	KRDQ	10	0.26702	0.73298	0.25798	0.74202	0.32813	0.67187	0.31702	0.68298
27	KRGJ	9	0.26147	0.73853	0.25345	0.74655	0.33405	0.66595	0.32379	0.67621
28	KRSK	10	0.27419	0.72581	0.258	0.742	0.34033	0.65967	0.32023	0.67977
Europe	EU		0.24847				0.333935
29	ITML	6	0.246	0.754	0.23695	0.76305	0.35093	0.64907	0.33802	0.66198
30	ITAX	5	0.24018	0.75982	0.23657	0.76343	0.35144	0.64856	0.34616	0.65384
31	FRPA	6	0.26934	0.73066	0.24935	0.75065	0.36384	0.63616	0.33684	0.66316
32	FRMP	10	0.2461	0.7539	0.25202	0.74798	0.309	0.691	0.31643	0.68357
33	DEMU	10	0.24152	0.75848	0.24463	0.75537	0.31323	0.68677	0.31728	0.68272
34	DEDR	10	0.25766	0.74234	0.25247	0.74753	0.3233	0.6767	0.31678	0.68322
35	BEBR	7	0.24112	0.75888	0.23861	0.76139	0.33609	0.66391	0.33259	0.66741
36	CHZU	10	0.24871	0.75129	0.25317	0.74683	0.30852	0.69148	0.31405	0.68595
37	CHGN	10	0.24717	0.75283	0.25221	0.74779	0.30914	0.69086	0.31544	0.68456
38	ATGZ	5	0.2469	0.7531	0.23068	0.76932	0.37386	0.62614	0.3493	0.6507
United States	US		0.242035				0.35917
39	USIN	8	0.2652	0.7348	0.2516	0.7484	0.35082	0.64918	0.33283	0.66717
40	USMI	9	0.23599	0.76401	0.23645	0.76355	0.31809	0.68191	0.3187	0.6813
41	USIL	7	0.23743	0.76257	0.23863	0.76137	0.32565	0.67435	0.3273	0.6727
42	USGE	3	0.22952	0.77048	0.1972	0.8028	0.44212	0.55788	0.37986	0.62014
