# Supplementary material for: Global Invasion History and Genomic Signatures of Adaptation of the Highly Invasive Sycamore Lace Bug
Source: Genomics Proteomics Bioinformatics. 2024 Oct 14;22(6):qzae074. doi: 10.1093/gpbjnl/qzae074 (PMC11993305; doi:10.1093/gpbjnl/qzae074)
Supplement: qzae074_Supplementary_Data [file qzae074_supplementary_data.zip › Table S6.xlsx]

## Sheet: Table S6
Table S6 KEGG pathway enrichment analysis for expanded genes in the Corythucha ciliata genome
Term Name	Main Class	Gene Hits In Selected Set	All Genes In Selected Set	Gene Hits In Background	All Genes In Background	P value	Enrich Factor	Gene List In Selected Sets
Metabolism of xenobiotics by cytochrome P450	A09100 Metabolism	47	669	96	6388	0	4.67483	[HiC_scaffold_2.g03455.m1, HiC_scaffold_7.g13656.m1, HiC_scaffold_5.g10214.m1, HiC_scaffold_7.g14181.m1, HiC_scaffold_2.g04049.m1, HiC_scaffold_5.g08624.m1, HiC_scaffold_7.g13480.m1, HiC_scaffold_7.g14785.m1, HiC_scaffold_7.g14768.m1, HiC_scaffold_2.g03595.m1, HiC_scaffold_7.g13261.m1, HiC_scaffold_7.g14176.m1, HiC_scaffold_5.g08569.m1, HiC_scaffold_6.g12273.m1, HiC_scaffold_7.g13588.m1, HiC_scaf…
Ascorbate and aldarate metabolism	A09100 Metabolism	46	669	89	6388	0	4.93522	[HiC_scaffold_2.g03455.m1, HiC_scaffold_2.g04211.m1, HiC_scaffold_5.g10214.m1, HiC_scaffold_1.g01718.m1, HiC_scaffold_7.g14181.m1, HiC_scaffold_2.g04049.m1, HiC_scaffold_5.g08624.m1, HiC_scaffold_7.g14785.m1, HiC_scaffold_2.g03595.m1, HiC_scaffold_3.g06367.m1, HiC_scaffold_5.g08569.m1, HiC_scaffold_6.g12116.m1, HiC_scaffold_6.g12273.m1, HiC_scaffold_3.g06363.m1, HiC_scaffold_4.g06920.m1, HiC_scaf…
Metabolism	A09100 Metabolism	231	669	1375	6388	0	1.60416	[HiC_scaffold_4.g07626.m1, HiC_scaffold_6.g10672.m1, HiC_scaffold_6.g11802.m1, HiC_scaffold_6.g12045.m1, HiC_scaffold_6.g11132.m1, HiC_scaffold_5.g08643.m1, HiC_scaffold_1.g01620.m1, HiC_scaffold_6.g12904.m1, HiC_scaffold_4.g07598.m1, HiC_scaffold_3.g06375.m1, HiC_scaffold_1.g00403.m1, HiC_scaffold_3.g05170.m1, HiC_scaffold_2.g04285.m1, HiC_scaffold_2.g04176.m1, HiC_scaffold_1.g00420.m2, HiC_scaf…
Metabolism of cofactors and vitamins	A09100 Metabolism	76	669	253	6388	0	2.86835	[HiC_scaffold_2.g03455.m1, HiC_scaffold_5.g10214.m1, HiC_scaffold_1.g01718.m1, HiC_scaffold_1.g00299.m1, HiC_scaffold_5.g08624.m1, HiC_scaffold_6.g12116.m1, HiC_scaffold_6.g12273.m1, HiC_scaffold_5.g08529.m1, HiC_scaffold_5.g10060.m1, HiC_scaffold_6.g10977.m1, HiC_scaffold_5.g09042.m1, HiC_scaffold_6.g10885.m1, HiC_scaffold_2.g02893.m1, HiC_scaffold_4.g07893.m1, HiC_scaffold_1.g01719.m1, HiC_scaf…
Xenobiotics biodegradation and metabolism	A09100 Metabolism	60	669	165	6388	0	3.47221	[HiC_scaffold_2.g03455.m1, HiC_scaffold_7.g13656.m1, HiC_scaffold_6.g11806.m1, HiC_scaffold_5.g10214.m1, HiC_scaffold_5.g08624.m1, HiC_scaffold_6.g11802.m1, HiC_scaffold_7.g14768.m1, HiC_scaffold_3.g05889.m1, HiC_scaffold_7.g13261.m1, HiC_scaffold_7.g14197.m1, HiC_scaffold_6.g10573.m1, HiC_scaffold_1.g00187.m1, HiC_scaffold_6.g12273.m1, HiC_scaffold_5.g08529.m1, HiC_scaffold_6.g11215.m1, HiC_scaf…
Pentose and glucuronate interconversions	A09100 Metabolism	43	669	87	6388	1.11022e-16	4.71941	[HiC_scaffold_2.g03455.m1, HiC_scaffold_2.g04211.m1, HiC_scaffold_5.g10214.m1, HiC_scaffold_1.g01718.m1, HiC_scaffold_7.g14181.m1, HiC_scaffold_1.g00299.m1, HiC_scaffold_2.g04049.m1, HiC_scaffold_5.g08624.m1, HiC_scaffold_7.g14785.m1, HiC_scaffold_2.g03595.m1, HiC_scaffold_5.g08569.m1, HiC_scaffold_6.g12116.m1, HiC_scaffold_6.g12273.m1, HiC_scaffold_4.g06920.m1, HiC_scaffold_5.g08529.m1, HiC_scaf…
Drug metabolism - other enzymes	A09100 Metabolism	57	669	148	6388	1.11022e-16	3.67749	[HiC_scaffold_2.g03455.m1, HiC_scaffold_7.g13656.m1, HiC_scaffold_6.g11806.m1, HiC_scaffold_5.g10214.m1, HiC_scaffold_5.g08624.m1, HiC_scaffold_6.g11802.m1, HiC_scaffold_3.g05889.m1, HiC_scaffold_7.g13261.m1, HiC_scaffold_7.g14197.m1, HiC_scaffold_6.g10573.m1, HiC_scaffold_6.g12273.m1, HiC_scaffold_5.g08529.m1, HiC_scaffold_6.g11215.m1, HiC_scaffold_5.g09159.m1, HiC_scaffold_3.g05170.m1, HiC_scaf…
Lysosome	A09140 Cellular Processes	71	669	226	6388	2.22045e-16	2.99978	[HiC_scaffold_7.g14517.m1, HiC_scaffold_4.g07626.m1, HiC_scaffold_4.g07347.m1, HiC_scaffold_2.g03923.m1, HiC_scaffold_3.g04957.m2, HiC_scaffold_3.g06038.m2, HiC_scaffold_1.g00709.m1, HiC_scaffold_5.g09160.m1, HiC_scaffold_5.g08412.m1, HiC_scaffold_1.g00545.m1, HiC_scaffold_5.g08409.m1, HiC_scaffold_4.g06919.m1, HiC_scaffold_4.g07598.m1, HiC_scaffold_1.g00403.m1, HiC_scaffold_3.g05930.m1, HiC_scaf…
Drug metabolism - cytochrome P450	A09100 Metabolism	48	669	102	6388	2.22045e-16	4.49345	[HiC_scaffold_2.g03455.m1, HiC_scaffold_7.g13656.m1, HiC_scaffold_5.g10214.m1, HiC_scaffold_7.g14181.m1, HiC_scaffold_2.g04049.m1, HiC_scaffold_5.g08624.m1, HiC_scaffold_7.g13480.m1, HiC_scaffold_7.g14785.m1, HiC_scaffold_7.g14768.m1, HiC_scaffold_2.g03595.m1, HiC_scaffold_7.g13261.m1, HiC_scaffold_7.g14176.m1, HiC_scaffold_1.g00187.m1, HiC_scaffold_5.g08569.m1, HiC_scaffold_6.g12273.m1, HiC_scaf…
Bile secretion	A09150 Organismal Systems	51	669	127	6388	2.22045e-16	3.83447	[HiC_scaffold_2.g03455.m1, HiC_scaffold_2.g03214.m1, HiC_scaffold_2.g03667.m1, HiC_scaffold_2.g04066.m1, HiC_scaffold_5.g10214.m1, HiC_scaffold_7.g13383.m1, HiC_scaffold_5.g08624.m1, HiC_scaffold_2.g03118.m1, HiC_scaffold_2.g03282.m1, HiC_scaffold_6.g12273.m1, HiC_scaffold_5.g08529.m1, HiC_scaffold_6.g10885.m1, HiC_scaffold_2.g02893.m1, HiC_scaffold_5.g10219.m1, HiC_scaffold_2.g04067.m1, HiC_scaf…
Retinol metabolism	A09100 Metabolism	38	669	88	6388	1.11022e-15	4.12325	[HiC_scaffold_2.g03455.m1, HiC_scaffold_5.g10214.m1, HiC_scaffold_7.g14181.m1, HiC_scaffold_2.g04049.m1, HiC_scaffold_5.g08624.m1, HiC_scaffold_7.g14785.m1, HiC_scaffold_2.g03595.m1, HiC_scaffold_5.g08569.m1, HiC_scaffold_3.g06367.m1, HiC_scaffold_6.g12273.m1, HiC_scaffold_3.g06363.m1, HiC_scaffold_5.g08529.m1, HiC_scaffold_7.g13506.m1, HiC_scaffold_6.g10883.m1, HiC_scaffold_2.g03588.m1, HiC_scaf…
Lipid metabolism	A09100 Metabolism	89	669	383	6388	6.13953e-14	2.21886	[HiC_scaffold_2.g03455.m1, HiC_scaffold_7.g14517.m1, HiC_scaffold_4.g07626.m1, HiC_scaffold_7.g13656.m1, HiC_scaffold_5.g10214.m1, HiC_scaffold_1.g01718.m1, HiC_scaffold_6.g10672.m1, HiC_scaffold_1.g00299.m1, HiC_scaffold_5.g08624.m1, HiC_scaffold_6.g12045.m1, HiC_scaffold_7.g14768.m1, HiC_scaffold_7.g13261.m1, HiC_scaffold_1.g00568.m1, HiC_scaffold_3.g06371.m1, HiC_scaffold_7.g13364.m1, HiC_scaf…
Steroid hormone biosynthesis	A09100 Metabolism	34	669	86	6388	1.11589e-12	3.77502	[HiC_scaffold_2.g03455.m1, HiC_scaffold_2.g03694.m1, HiC_scaffold_5.g10214.m1, HiC_scaffold_7.g14181.m1, HiC_scaffold_2.g04049.m1, HiC_scaffold_5.g08624.m1, HiC_scaffold_7.g14785.m1, HiC_scaffold_2.g03595.m1, HiC_scaffold_5.g08569.m1, HiC_scaffold_6.g12273.m1, HiC_scaffold_5.g08529.m1, HiC_scaffold_7.g13506.m1, HiC_scaffold_6.g10883.m1, HiC_scaffold_2.g03588.m1, HiC_scaffold_6.g10885.m1, HiC_scaf…
Porphyrin and chlorophyll metabolism	A09100 Metabolism	31	669	77	6388	6.43019e-12	3.84423	[HiC_scaffold_2.g03455.m1, HiC_scaffold_5.g10214.m1, HiC_scaffold_7.g14181.m1, HiC_scaffold_2.g04049.m1, HiC_scaffold_5.g08624.m1, HiC_scaffold_7.g14785.m1, HiC_scaffold_2.g03595.m1, HiC_scaffold_5.g08569.m1, HiC_scaffold_6.g12273.m1, HiC_scaffold_5.g08529.m1, HiC_scaffold_7.g13506.m1, HiC_scaffold_6.g10883.m1, HiC_scaffold_2.g03588.m1, HiC_scaffold_6.g10885.m1, HiC_scaffold_2.g02893.m1, HiC_scaf…
Antigen processing and presentation	A09150 Organismal Systems	22	669	43	6388	2.48559e-11	4.88532	[HiC_scaffold_2.g03155.m1, HiC_scaffold_2.g03216.m1, HiC_scaffold_6.g12089.m1, HiC_scaffold_6.g12385.m1, HiC_scaffold_5.g08516.m1, HiC_scaffold_5.g09704.m1, HiC_scaffold_1.g01508.m1, HiC_scaffold_5.g09682.m1, HiC_scaffold_1.g01509.m1, HiC_scaffold_3.g06038.m2, HiC_scaffold_6.g12053.m1, HiC_scaffold_5.g08412.m1, HiC_scaffold_5.g08409.m1, HiC_scaffold_4.g06919.m1, HiC_scaffold_6.g11466.m1, HiC_scaf…
Carbohydrate metabolism	A09100 Metabolism	80	669	367	6388	4.43857e-11	2.08143	[HiC_scaffold_2.g03455.m1, HiC_scaffold_5.g10214.m1, HiC_scaffold_1.g01718.m1, HiC_scaffold_1.g00173.m1, HiC_scaffold_1.g00299.m1, HiC_scaffold_5.g08624.m1, HiC_scaffold_6.g12904.m1, HiC_scaffold_6.g12116.m1, HiC_scaffold_6.g12273.m1, HiC_scaffold_1.g02265.m1, HiC_scaffold_5.g08529.m1, HiC_scaffold_6.g12225.m1, HiC_scaffold_7.g14344.m1, HiC_scaffold_6.g10885.m1, HiC_scaffold_6.g12229.m1, HiC_scaf…
Protein families: signaling and cellular processes	A09180 Brite Hierarchies	248	669	1728	6388	1.31342e-09	1.3704	[HiC_scaffold_7.g13463.m1, HiC_scaffold_6.g11103.m1, HiC_scaffold_6.g10511.m1, HiC_scaffold_6.g10672.m1, HiC_scaffold_7.g13383.m1, HiC_scaffold_6.g12045.m1, HiC_scaffold_6.g11671.m1, HiC_scaffold_6.g12308.m1, HiC_scaffold_5.g08030.m1, HiC_scaffold_7.g14170.m1, HiC_scaffold_6.g12904.m1, HiC_scaffold_3.g06375.m1, HiC_scaffold_2.g03641.m1, HiC_scaffold_7.g15140.m1, HiC_scaffold_3.g05170.m1, HiC_scaf…
Pyruvate metabolism	A09100 Metabolism	24	669	62	6388	4.14649e-09	3.69622	[HiC_scaffold_2.g04211.m1, HiC_scaffold_1.g01717.m1, HiC_scaffold_1.g02247.m1, HiC_scaffold_5.g08287.m1, HiC_scaffold_1.g01718.m1, HiC_scaffold_1.g01719.m1, HiC_scaffold_1.g00173.m1, HiC_scaffold_3.g05191.m1, HiC_scaffold_6.g12906.m1, HiC_scaffold_6.g11468.m1, HiC_scaffold_3.g06484.m1, HiC_scaffold_3.g06037.m1, HiC_scaffold_3.g06366.m1, HiC_scaffold_3.g06367.m1, HiC_scaffold_6.g12116.m1, HiC_scaf…
Glutathione metabolism	A09100 Metabolism	25	669	69	6388	9.72023e-09	3.45963	[HiC_scaffold_7.g13656.m1, HiC_scaffold_6.g10672.m1, HiC_scaffold_2.g03652.m1, HiC_scaffold_7.g13480.m1, HiC_scaffold_7.g14768.m1, HiC_scaffold_7.g13261.m1, HiC_scaffold_7.g14176.m1, HiC_scaffold_2.g03844.m1, HiC_scaffold_7.g13588.m1, HiC_scaffold_3.g05170.m1, HiC_scaffold_7.g13655.m1, HiC_scaffold_7.g13657.m1, HiC_scaffold_3.g05550.m1, HiC_scaffold_7.g14031.m1, HiC_scaffold_2.g03265.m1, HiC_scaf…
Metabolism of other amino acids	A09100 Metabolism	36	669	131	6388	2.96698e-08	2.62404	[HiC_scaffold_7.g13656.m1, HiC_scaffold_6.g10672.m1, HiC_scaffold_2.g03652.m1, HiC_scaffold_7.g13480.m1, HiC_scaffold_7.g14768.m1, HiC_scaffold_5.g08641.m1, HiC_scaffold_5.g08643.m1, HiC_scaffold_7.g13261.m1, HiC_scaffold_7.g14176.m1, HiC_scaffold_3.g06367.m1, HiC_scaffold_3.g06363.m1, HiC_scaffold_2.g03844.m1, HiC_scaffold_7.g13588.m1, HiC_scaffold_3.g05170.m1, HiC_scaffold_7.g13655.m1, HiC_scaf…
Transport and catabolism	A09140 Cellular Processes	108	669	633	6388	6.26804e-08	1.62914	[HiC_scaffold_4.g07626.m1, HiC_scaffold_7.g13383.m1, HiC_scaffold_1.g01620.m1, HiC_scaffold_1.g00709.m1, HiC_scaffold_4.g06919.m1, HiC_scaffold_4.g07598.m1, HiC_scaffold_1.g00403.m1, HiC_scaffold_2.g03641.m1, HiC_scaffold_7.g15140.m1, HiC_scaffold_2.g02820.m1, HiC_scaffold_6.g10623.m1, HiC_scaffold_7.g13993.m1, HiC_scaffold_3.g05491.m1, HiC_scaffold_5.g08516.m1, HiC_scaffold_5.g09704.m1, HiC_scaf…
Cytochrome P450	A09180 Brite Hierarchies	23	669	69	6388	2.24733e-07	3.18286	[HiC_scaffold_2.g02650.m1, HiC_scaffold_3.g06521.m1, HiC_scaffold_4.g07893.m1, HiC_scaffold_1.g00830.m1, HiC_scaffold_7.g14538.m1, HiC_scaffold_7.g14539.m1, HiC_scaffold_2.g02441.m1, HiC_scaffold_7.g14742.m1, HiC_scaffold_3.g06018.m1, HiC_scaffold_5.g08389.m1, HiC_scaffold_3.g05620.m1, HiC_scaffold_2.g02514.m1, HiC_scaffold_5.g09297.m1, HiC_scaffold_5.g09299.m1, HiC_scaffold_3.g06033.m1, HiC_scaf…
Apoptosis	A09140 Cellular Processes	26	669	87	6388	4.28689e-07	2.8536	[HiC_scaffold_3.g04776.m1, HiC_scaffold_1.g01508.m1, HiC_scaffold_5.g09682.m1, HiC_scaffold_3.g06038.m2, HiC_scaffold_7.g14342.m1, HiC_scaffold_5.g09160.m1, HiC_scaffold_5.g08412.m1, HiC_scaffold_7.g14720.m1, HiC_scaffold_5.g08409.m1, HiC_scaffold_6.g11947.m1, HiC_scaffold_7.g15140.m1, HiC_scaffold_7.g13993.m1, HiC_scaffold_7.g14516.m1, HiC_scaffold_6.g12359.m1, HiC_scaffold_7.g14595.m1, HiC_scaf…
Arachidonic acid metabolism	A09100 Metabolism	15	669	34	6388	4.7387e-07	4.21261	[HiC_scaffold_7.g13655.m1, HiC_scaffold_6.g10588.m2, HiC_scaffold_7.g13656.m1, HiC_scaffold_7.g13657.m1, HiC_scaffold_4.g07893.m1, HiC_scaffold_6.g10672.m1, HiC_scaffold_6.g10445.m1, HiC_scaffold_6.g11395.m1, HiC_scaffold_7.g14768.m1, HiC_scaffold_7.g14761.m1, HiC_scaffold_7.g13480.m1, HiC_scaffold_7.g14373.m1, HiC_scaffold_7.g13261.m1, HiC_scaffold_2.g03844.m1, HiC_scaffold_2.g03325.m1]
Aging	A09150 Organismal Systems	40	669	172	6388	7.10293e-07	2.2206	[HiC_scaffold_3.g05910.m1, HiC_scaffold_5.g09015.m1, HiC_scaffold_7.g13656.m1, HiC_scaffold_2.g03155.m1, HiC_scaffold_2.g03216.m1, HiC_scaffold_6.g12089.m1, HiC_scaffold_5.g08068.m1, HiC_scaffold_6.g12385.m1, HiC_scaffold_3.g04776.m1, HiC_scaffold_2.g03291.m1, HiC_scaffold_6.g10378.m1, HiC_scaffold_7.g13480.m1, HiC_scaffold_7.g13261.m1, HiC_scaffold_6.g12053.m1, HiC_scaffold_7.g14176.m1, HiC_scaf…
Glycolysis / Gluconeogenesis	A09100 Metabolism	22	669	69	6388	9.82049e-07	3.04447	[HiC_scaffold_2.g04211.m1, HiC_scaffold_1.g01717.m1, HiC_scaffold_1.g01718.m1, HiC_scaffold_1.g01719.m1, HiC_scaffold_1.g00173.m1, HiC_scaffold_3.g05191.m1, HiC_scaffold_6.g12906.m1, HiC_scaffold_6.g11468.m1, HiC_scaffold_3.g06484.m1, HiC_scaffold_3.g06037.m1, HiC_scaffold_3.g06366.m1, HiC_scaffold_3.g06367.m1, HiC_scaffold_6.g12116.m1, HiC_scaffold_3.g06364.m1, HiC_scaffold_3.g06363.m1, HiC_scaf…
Ubiquinone and other terpenoid-quinone biosynthesis	A09100 Metabolism	12	669	24	6388	1.30261e-06	4.77429	[HiC_scaffold_5.g08928.m1, HiC_scaffold_5.g09123.m1, HiC_scaffold_5.g09030.m1, HiC_scaffold_7.g13879.m2, HiC_scaffold_6.g10652.m1, HiC_scaffold_5.g08478.m1, HiC_scaffold_5.g09025.m1, HiC_scaffold_5.g08377.m1, HiC_scaffold_1.g02262.m1, HiC_scaffold_5.g08382.m1, HiC_scaffold_5.g08375.m1, HiC_scaffold_5.g09042.m1]
Longevity regulating pathway - worm	A09150 Organismal Systems	28	669	107	6388	3.01991e-06	2.49869	[HiC_scaffold_7.g13656.m1, HiC_scaffold_5.g08068.m1, HiC_scaffold_3.g04776.m1, HiC_scaffold_2.g03291.m1, HiC_scaffold_6.g10378.m1, HiC_scaffold_7.g13480.m1, HiC_scaffold_7.g13261.m1, HiC_scaffold_7.g14176.m1, HiC_scaffold_1.g00006.m1, HiC_scaffold_2.g03142.m1, HiC_scaffold_7.g13588.m1, HiC_scaffold_4.g07797.m1, HiC_scaffold_1.g02223.m1, HiC_scaffold_3.g05170.m1, HiC_scaffold_7.g13655.m1, HiC_scaf…
Sphingolipid metabolism	A09100 Metabolism	16	669	43	6388	3.08405e-06	3.55296	[HiC_scaffold_1.g00420.m2, HiC_scaffold_2.g02893.m1, HiC_scaffold_7.g14181.m1, HiC_scaffold_2.g04342.m1, HiC_scaffold_2.g04049.m1, HiC_scaffold_5.g08624.m1, HiC_scaffold_1.g01398.m1, HiC_scaffold_7.g14785.m1, HiC_scaffold_2.g03980.m1, HiC_scaffold_6.g11896.m1, HiC_scaffold_7.g13364.m1, HiC_scaffold_1.g00699.m1, HiC_scaffold_6.g12273.m1, HiC_scaffold_1.g01627.m1, HiC_scaffold_6.g10884.m1, HiC_scaf…
Peptidases and inhibitors	A09180 Brite Hierarchies	61	669	327	6388	3.53152e-06	1.78123	[HiC_scaffold_2.g03650.m1, HiC_scaffold_6.g10672.m1, HiC_scaffold_6.g11527.m1, HiC_scaffold_6.g10592.m1, HiC_scaffold_5.g09928.m1, HiC_scaffold_3.g06038.m2, HiC_scaffold_4.g06858.m1, HiC_scaffold_5.g09925.m1, HiC_scaffold_2.g02962.m1, HiC_scaffold_5.g09160.m1, HiC_scaffold_5.g08412.m1, HiC_scaffold_5.g08409.m1, HiC_scaffold_4.g06919.m1, HiC_scaffold_2.g03532.m1, HiC_scaffold_3.g05930.m1, HiC_scaf…
Ether lipid metabolism	A09100 Metabolism	14	669	37	6388	1.02471e-05	3.61298	[HiC_scaffold_2.g02893.m1, HiC_scaffold_7.g14181.m1, HiC_scaffold_2.g04342.m1, HiC_scaffold_2.g04049.m1, HiC_scaffold_5.g08624.m1, HiC_scaffold_1.g01398.m1, HiC_scaffold_7.g14785.m1, HiC_scaffold_2.g03980.m1, HiC_scaffold_6.g11896.m1, HiC_scaffold_1.g00699.m1, HiC_scaffold_6.g12273.m1, HiC_scaffold_1.g01627.m1, HiC_scaffold_6.g10884.m1, HiC_scaffold_1.g01183.m1]
Proteasome	A09180 Brite Hierarchies	19	669	64	6388	1.72111e-05	2.83473	[HiC_scaffold_3.g05254.m1, HiC_scaffold_2.g03155.m1, HiC_scaffold_2.g03216.m1, HiC_scaffold_6.g12089.m1, HiC_scaffold_6.g11878.m1, HiC_scaffold_6.g12385.m1, HiC_scaffold_4.g07190.m1, HiC_scaffold_6.g10592.m1, HiC_scaffold_2.g02804.m1, HiC_scaffold_6.g12053.m1, HiC_scaffold_2.g03273.m1, HiC_scaffold_5.g09736.m1, HiC_scaffold_2.g03532.m1, HiC_scaffold_6.g11466.m1, HiC_scaffold_4.g07799.m1, HiC_scaf…
Estrogen signaling pathway	A09150 Organismal Systems	20	669	73	6388	3.81827e-05	2.61605	[HiC_scaffold_2.g03155.m1, HiC_scaffold_2.g03216.m1, HiC_scaffold_6.g12089.m1, HiC_scaffold_7.g14516.m1, HiC_scaffold_7.g14595.m1, HiC_scaffold_6.g12385.m1, HiC_scaffold_3.g04776.m1, HiC_scaffold_7.g13556.m1, HiC_scaffold_7.g14746.m1, HiC_scaffold_5.g09161.m1, HiC_scaffold_6.g12053.m1, HiC_scaffold_5.g09160.m1, HiC_scaffold_3.g04787.m1, HiC_scaffold_7.g14720.m1, HiC_scaffold_6.g11466.m1, HiC_scaf…
Glycosyltransferases	A09180 Brite Hierarchies	35	669	167	6388	3.95386e-05	2.0012	[HiC_scaffold_2.g03455.m1, HiC_scaffold_5.g10214.m1, HiC_scaffold_7.g14181.m1, HiC_scaffold_2.g04049.m1, HiC_scaffold_5.g08624.m1, HiC_scaffold_7.g14785.m1, HiC_scaffold_2.g03595.m1, HiC_scaffold_2.g04653.m1, HiC_scaffold_5.g08569.m1, HiC_scaffold_6.g12273.m1, HiC_scaffold_5.g08529.m1, HiC_scaffold_7.g13506.m1, HiC_scaffold_6.g10883.m1, HiC_scaffold_2.g03588.m1, HiC_scaffold_6.g10885.m1, HiC_scaf…
Citrate cycle (TCA cycle)	A09100 Metabolism	14	669	41	6388	3.96713e-05	3.26049	[HiC_scaffold_1.g02247.m1, HiC_scaffold_5.g08287.m1, HiC_scaffold_7.g14031.m1, HiC_scaffold_6.g11468.m1, HiC_scaffold_2.g03652.m1, HiC_scaffold_2.g03460.m1, HiC_scaffold_5.g09217.m1, HiC_scaffold_6.g11121.m1, HiC_scaffold_1.g02265.m1, HiC_scaffold_1.g02241.m1, HiC_scaffold_7.g14345.m1, HiC_scaffold_7.g14343.m1, HiC_scaffold_7.g14344.m1, HiC_scaffold_5.g10193.m1]
Protein families: metabolism	A09180 Brite Hierarchies	164	669	1196	6388	4.94734e-05	1.30934	[HiC_scaffold_2.g03455.m1, HiC_scaffold_3.g06521.m1, HiC_scaffold_2.g03650.m1, HiC_scaffold_1.g00830.m1, HiC_scaffold_6.g10672.m1, HiC_scaffold_6.g11527.m1, HiC_scaffold_6.g12045.m1, HiC_scaffold_6.g10592.m1, HiC_scaffold_5.g09928.m1, HiC_scaffold_5.g08643.m1, HiC_scaffold_5.g09925.m1, HiC_scaffold_3.g05324.m2, HiC_scaffold_4.g06919.m1, HiC_scaffold_2.g03532.m1, HiC_scaffold_4.g06934.m1, HiC_scaf…
Phagosome	A09140 Cellular Processes	24	669	99	6388	5.97093e-05	2.31481	[HiC_scaffold_5.g08942.m1, HiC_scaffold_3.g05491.m1, HiC_scaffold_7.g13384.m1, HiC_scaffold_7.g13383.m1, HiC_scaffold_5.g08516.m1, HiC_scaffold_5.g09704.m1, HiC_scaffold_1.g01508.m1, HiC_scaffold_5.g09682.m1, HiC_scaffold_1.g01509.m1, HiC_scaffold_6.g10631.m1, HiC_scaffold_5.g10161.m1, HiC_scaffold_3.g06038.m2, HiC_scaffold_7.g13442.m2, HiC_scaffold_4.g07852.m1, HiC_scaffold_1.g01178.m1, HiC_scaf…
Nitrogen metabolism	A09100 Metabolism	7	669	12	6388	6.62058e-05	5.57	[HiC_scaffold_6.g11834.m1, HiC_scaffold_6.g10918.m1, HiC_scaffold_6.g10917.m1, HiC_scaffold_2.g04657.m1, HiC_scaffold_6.g12323.m1, HiC_scaffold_6.g11132.m1, HiC_scaffold_6.g12322.m1]
Others	A09190 Not Included in Pathway or Brite	5	669	6	6388	6.81161e-05	7.95715	[HiC_scaffold_3.g05171.m1, HiC_scaffold_5.g08548.m1, HiC_scaffold_3.g05172.m1, HiC_scaffold_5.g08418.m1, HiC_scaffold_5.g08420.m1]
Fructose and mannose metabolism	A09100 Metabolism	13	669	38	6388	7.32143e-05	3.26662	[HiC_scaffold_2.g04211.m1, HiC_scaffold_1.g01717.m1, HiC_scaffold_1.g01718.m1, HiC_scaffold_1.g01719.m1, HiC_scaffold_1.g00299.m1, HiC_scaffold_3.g05191.m1, HiC_scaffold_3.g06037.m1, HiC_scaffold_1.g00288.m1, HiC_scaffold_6.g12116.m1, HiC_scaffold_4.g06920.m1, HiC_scaffold_1.g00907.m1, HiC_scaffold_1.g01720.m1, HiC_scaffold_6.g10865.m1]
Glycerolipid metabolism	A09100 Metabolism	19	669	72	6388	0.000103648	2.51976	[HiC_scaffold_2.g04211.m1, HiC_scaffold_1.g01717.m1, HiC_scaffold_1.g01718.m1, HiC_scaffold_1.g01719.m1, HiC_scaffold_1.g00299.m1, HiC_scaffold_3.g05191.m1, HiC_scaffold_3.g06484.m1, HiC_scaffold_3.g06037.m1, HiC_scaffold_3.g06366.m1, HiC_scaffold_1.g00288.m1, HiC_scaffold_7.g14802.m1, HiC_scaffold_3.g06367.m1, HiC_scaffold_6.g12116.m1, HiC_scaffold_3.g06364.m1, HiC_scaffold_3.g06363.m1, HiC_scaf…
Digestive system	A09150 Organismal Systems	67	669	411	6388	0.000113804	1.55658	[HiC_scaffold_2.g03455.m1, HiC_scaffold_3.g05899.m1, HiC_scaffold_2.g03214.m1, HiC_scaffold_7.g14517.m1, HiC_scaffold_4.g07626.m1, HiC_scaffold_2.g03667.m1, HiC_scaffold_2.g04066.m1, HiC_scaffold_5.g10214.m1, HiC_scaffold_7.g13383.m1, HiC_scaffold_3.g04957.m2, HiC_scaffold_5.g08624.m1, HiC_scaffold_5.g09928.m1, HiC_scaffold_3.g05900.m1, HiC_scaffold_5.g09925.m1, HiC_scaffold_2.g03118.m1, HiC_scaf…
Glycosylphosphatidylinositol (GPI)-anchored proteins	A09180 Brite Hierarchies	17	669	61	6388	0.000114636	2.66108	[HiC_scaffold_6.g12229.m1, HiC_scaffold_6.g10917.m1, HiC_scaffold_5.g08516.m1, HiC_scaffold_5.g09704.m1, HiC_scaffold_1.g01508.m1, HiC_scaffold_5.g09682.m1, HiC_scaffold_2.g04657.m1, HiC_scaffold_1.g01509.m1, HiC_scaffold_3.g06038.m2, HiC_scaffold_3.g06572.m1, HiC_scaffold_5.g08412.m1, HiC_scaffold_6.g12904.m1, HiC_scaffold_5.g08409.m1, HiC_scaffold_6.g12905.m1, HiC_scaffold_6.g11215.m1, HiC_scaf…
Exosome	A09180 Brite Hierarchies	85	669	554	6388	0.000124356	1.46503	[HiC_scaffold_1.g02079.m1, HiC_scaffold_6.g10511.m1, HiC_scaffold_1.g01718.m1, HiC_scaffold_6.g12385.m1, HiC_scaffold_7.g13383.m1, HiC_scaffold_2.g03291.m1, HiC_scaffold_6.g12045.m1, HiC_scaffold_6.g11671.m1, HiC_scaffold_6.g12308.m1, HiC_scaffold_3.g05889.m1, HiC_scaffold_5.g09160.m1, HiC_scaffold_1.g00568.m1, HiC_scaffold_1.g00006.m1, HiC_scaffold_3.g06371.m1, HiC_scaffold_6.g12116.m1, HiC_scaf…
Tryptophan metabolism	A09100 Metabolism	14	669	46	6388	0.000164173	2.90609	[HiC_scaffold_3.g05470.m1, HiC_scaffold_3.g05471.m1, HiC_scaffold_6.g11468.m1, HiC_scaffold_3.g06484.m1, HiC_scaffold_5.g08642.m4, HiC_scaffold_5.g08641.m1, HiC_scaffold_5.g08643.m1, HiC_scaffold_3.g06366.m1, HiC_scaffold_1.g00187.m1, HiC_scaffold_3.g06367.m1, HiC_scaffold_3.g06364.m1, HiC_scaffold_3.g06363.m1, HiC_scaffold_1.g02265.m1, HiC_scaffold_5.g08359.m1]
Folate biosynthesis	A09100 Metabolism	13	669	41	6388	0.000176984	3.0276	[HiC_scaffold_2.g04211.m1, HiC_scaffold_1.g01717.m1, HiC_scaffold_1.g01718.m1, HiC_scaffold_1.g01719.m1, HiC_scaffold_1.g00299.m1, HiC_scaffold_3.g05191.m1, HiC_scaffold_3.g06037.m1, HiC_scaffold_1.g00288.m1, HiC_scaffold_6.g12116.m1, HiC_scaffold_4.g06920.m1, HiC_scaffold_1.g00907.m1, HiC_scaffold_1.g01720.m1, HiC_scaffold_6.g10865.m1]
Transporters	A09180 Brite Hierarchies	77	669	497	6388	0.000193762	1.47936	[HiC_scaffold_3.g05899.m1, HiC_scaffold_7.g13656.m1, HiC_scaffold_2.g03214.m1, HiC_scaffold_2.g03971.m1, HiC_scaffold_6.g11103.m1, HiC_scaffold_2.g03667.m1, HiC_scaffold_2.g03923.m1, HiC_scaffold_3.g04957.m2, HiC_scaffold_7.g15138.m1, HiC_scaffold_3.g05796.m1, HiC_scaffold_2.g04005.m1, HiC_scaffold_3.g05900.m1, HiC_scaffold_7.g13261.m1, HiC_scaffold_7.g14170.m1, HiC_scaffold_2.g03282.m1, HiC_scaf…
Galactose metabolism	A09100 Metabolism	13	669	42	6388	0.000232176	2.95551	[HiC_scaffold_2.g04211.m1, HiC_scaffold_1.g01717.m1, HiC_scaffold_1.g01718.m1, HiC_scaffold_1.g01719.m1, HiC_scaffold_1.g00299.m1, HiC_scaffold_3.g05191.m1, HiC_scaffold_3.g06037.m1, HiC_scaffold_1.g00288.m1, HiC_scaffold_6.g12116.m1, HiC_scaffold_4.g06920.m1, HiC_scaffold_1.g00907.m1, HiC_scaffold_1.g01720.m1, HiC_scaffold_6.g10865.m1]
Collecting duct acid secretion	A09150 Organismal Systems	10	669	27	6388	0.000238261	3.53651	[HiC_scaffold_4.g07852.m1, HiC_scaffold_1.g01178.m1, HiC_scaffold_1.g01620.m1, HiC_scaffold_4.g07207.m1, HiC_scaffold_5.g08942.m1, HiC_scaffold_6.g11791.m1, HiC_scaffold_6.g11790.m1, HiC_scaffold_6.g10631.m1, HiC_scaffold_6.g10623.m1, HiC_scaffold_5.g10161.m1]
Organismal Systems	A09150 Organismal Systems	201	669	1577	6388	0.000497972	1.21704	[HiC_scaffold_4.g07626.m1, HiC_scaffold_7.g13383.m1, HiC_scaffold_6.g11527.m1, HiC_scaffold_6.g12045.m1, HiC_scaffold_5.g09928.m1, HiC_scaffold_1.g01620.m1, HiC_scaffold_7.g14193.m1, HiC_scaffold_4.g06919.m1, HiC_scaffold_3.g06375.m1, HiC_scaffold_7.g15140.m1, HiC_scaffold_3.g05170.m1, HiC_scaffold_4.g07214.m1, HiC_scaffold_2.g04067.m1, HiC_scaffold_2.g04342.m1, HiC_scaffold_3.g06226.m2, HiC_scaf…
Energy metabolism	A09100 Metabolism	27	669	133	6388	0.000508557	1.93843	[HiC_scaffold_6.g10918.m1, HiC_scaffold_5.g10161.m1, HiC_scaffold_6.g11132.m1, HiC_scaffold_6.g12322.m1, HiC_scaffold_6.g12135.m1, HiC_scaffold_4.g07852.m1, HiC_scaffold_1.g01620.m1, HiC_scaffold_7.g14342.m1, HiC_scaffold_6.g11790.m1, HiC_scaffold_7.g14344.m1, HiC_scaffold_6.g10623.m1, HiC_scaffold_4.g06894.m1, HiC_scaffold_6.g11834.m1, HiC_scaffold_5.g08942.m1, HiC_scaffold_3.g05491.m1, HiC_scaf…
Proximal tubule bicarbonate reclamation	A09150 Organismal Systems	8	669	20	6388	0.000555141	3.81943	[HiC_scaffold_2.g02722.m1, HiC_scaffold_2.g04066.m1, HiC_scaffold_2.g04067.m1, HiC_scaffold_2.g03118.m1, HiC_scaffold_2.g03914.m1, HiC_scaffold_6.g10917.m1, HiC_scaffold_2.g04657.m1, HiC_scaffold_2.g03829.m1]
Autophagy - animal	A09140 Cellular Processes	24	669	117	6388	0.000877954	1.95868	[HiC_scaffold_7.g14516.m1, HiC_scaffold_7.g14595.m1, HiC_scaffold_3.g04776.m1, HiC_scaffold_5.g08516.m1, HiC_scaffold_5.g09704.m1, HiC_scaffold_1.g01508.m1, HiC_scaffold_5.g09682.m1, HiC_scaffold_1.g01509.m1, HiC_scaffold_7.g13556.m1, HiC_scaffold_3.g06038.m2, HiC_scaffold_7.g14746.m1, HiC_scaffold_5.g09161.m1, HiC_scaffold_6.g11952.m1, HiC_scaffold_5.g09160.m1, HiC_scaffold_5.g08412.m1, HiC_scaf…
Aldosterone-regulated sodium reabsorption	A09150 Organismal Systems	8	669	22	6388	0.00116531	3.47221	[HiC_scaffold_2.g02722.m1, HiC_scaffold_2.g04066.m1, HiC_scaffold_3.g04787.m1, HiC_scaffold_3.g04776.m1, HiC_scaffold_2.g04067.m1, HiC_scaffold_2.g03118.m1, HiC_scaffold_2.g03914.m1, HiC_scaffold_2.g03829.m1]
Fatty acid biosynthesis	A09100 Metabolism	8	669	23	6388	0.00162519	3.32125	[HiC_scaffold_1.g00568.m1, HiC_scaffold_3.g05993.m1, HiC_scaffold_1.g00569.m1, HiC_scaffold_3.g06371.m1, HiC_scaffold_3.g06375.m1, HiC_scaffold_6.g12045.m1, HiC_scaffold_1.g00059.m1, HiC_scaffold_4.g07113.m1]
04721 Synaptic vesicle cycle	A09150 Organismal Systems	17	669	76	6388	0.00182071	2.13587	[HiC_scaffold_5.g08942.m1, HiC_scaffold_1.g02160.m1, HiC_scaffold_1.g00726.m1, HiC_scaffold_6.g10631.m1, HiC_scaffold_5.g10161.m1, HiC_scaffold_4.g07852.m1, HiC_scaffold_1.g01178.m1, HiC_scaffold_1.g01620.m1, HiC_scaffold_4.g07207.m1, HiC_scaffold_2.g04225.m1, HiC_scaffold_2.g04224.m1, HiC_scaffold_2.g04303.m1, HiC_scaffold_3.g06470.m1, HiC_scaffold_3.g06472.m1, HiC_scaffold_6.g11791.m1, HiC_scaf…
Proteasome	A09120 Genetic Information Processing	11	669	41	6388	0.00255445	2.56181	[HiC_scaffold_2.g02804.m1, HiC_scaffold_3.g05254.m1, HiC_scaffold_6.g11878.m1, HiC_scaffold_2.g03273.m1, HiC_scaffold_5.g09736.m1, HiC_scaffold_2.g03532.m1, HiC_scaffold_4.g07190.m1, HiC_scaffold_4.g07799.m1, HiC_scaffold_6.g10592.m1, HiC_scaffold_2.g02802.m1, HiC_scaffold_6.g12090.m1]
00340 Histidine metabolism	A09100 Metabolism	6	669	15	6388	0.0028154	3.81943	[HiC_scaffold_3.g06366.m1, HiC_scaffold_1.g00187.m1, HiC_scaffold_3.g06367.m1, HiC_scaffold_3.g06364.m1, HiC_scaffold_3.g06363.m1, HiC_scaffold_3.g06484.m1]
Riboflavin metabolism	A09100 Metabolism	7	669	20	6388	0.00305886	3.342	[HiC_scaffold_1.g00194.m1, HiC_scaffold_1.g01365.m1, HiC_scaffold_3.g04932.m1, HiC_scaffold_1.g02157.m1, HiC_scaffold_1.g00190.m1, HiC_scaffold_5.g10060.m1, HiC_scaffold_3.g06156.m1]
Glyoxylate and dicarboxylate metabolism	A09100 Metabolism	10	669	37	6388	0.00374073	2.5807	[HiC_scaffold_2.g03695.m1, HiC_scaffold_2.g03694.m1, HiC_scaffold_1.g00173.m1, HiC_scaffold_5.g09217.m1, HiC_scaffold_6.g12906.m1, HiC_scaffold_6.g11121.m1, HiC_scaffold_1.g02265.m1, HiC_scaffold_6.g11468.m1, HiC_scaffold_6.g12323.m1, HiC_scaffold_6.g12322.m1]
Arginine and proline metabolism	A09100 Metabolism	12	669	51	6388	0.00537462	2.24672	[HiC_scaffold_3.g06366.m1, HiC_scaffold_1.g00186.m1, HiC_scaffold_1.g00187.m1, HiC_scaffold_7.g14576.m1, HiC_scaffold_3.g06367.m1, HiC_scaffold_1.g01889.m1, HiC_scaffold_3.g06364.m1, HiC_scaffold_3.g06363.m1, HiC_scaffold_7.g14574.m1, HiC_scaffold_3.g06484.m1, HiC_scaffold_1.g02120.m1, HiC_scaffold_6.g11024.m1]
Glycosaminoglycan degradation	A09100 Metabolism	7	669	22	6388	0.00558771	3.03818	[HiC_scaffold_1.g01417.m1, HiC_scaffold_1.g00709.m1, HiC_scaffold_7.g13622.m1, HiC_scaffold_2.g02630.m1, HiC_scaffold_7.g13996.m1, HiC_scaffold_1.g00679.m1, HiC_scaffold_1.g00403.m1]
02010 ABC transporters	A09130 Environmental Information Processing	9	669	34	6388	0.00679025	2.52757	[HiC_scaffold_2.g03945.m1, HiC_scaffold_2.g03659.m1, HiC_scaffold_2.g03214.m1, HiC_scaffold_2.g03236.m1, HiC_scaffold_2.g03667.m1, HiC_scaffold_2.g03282.m1, HiC_scaffold_2.g03761.m1, HiC_scaffold_2.g04562.m1, HiC_scaffold_7.g14763.m1]
Membrane transport	A09130 Environmental Information Processing	9	669	34	6388	0.00679025	2.52757	[HiC_scaffold_2.g03945.m1, HiC_scaffold_2.g03659.m1, HiC_scaffold_2.g03214.m1, HiC_scaffold_2.g03236.m1, HiC_scaffold_2.g03667.m1, HiC_scaffold_2.g03282.m1, HiC_scaffold_2.g03761.m1, HiC_scaffold_2.g04562.m1, HiC_scaffold_7.g14763.m1]
Cell growth and death	A09140 Cellular Processes	51	669	353	6388	0.00982248	1.37954	[HiC_scaffold_7.g13440.m1, HiC_scaffold_3.g05899.m1, HiC_scaffold_3.g04957.m2, HiC_scaffold_5.g09896.m1, HiC_scaffold_3.g06038.m2, HiC_scaffold_6.g12308.m1, HiC_scaffold_3.g05900.m1, HiC_scaffold_5.g09160.m1, HiC_scaffold_5.g08412.m1, HiC_scaffold_5.g08409.m1, HiC_scaffold_6.g11947.m1, HiC_scaffold_7.g15140.m1, HiC_scaffold_3.g04928.m1, HiC_scaffold_7.g13993.m1, HiC_scaffold_6.g12359.m1, HiC_scaf…
Ion channels	A09180 Brite Hierarchies	22	669	127	6388	0.0118126	1.65408	[HiC_scaffold_5.g08022.m1, HiC_scaffold_5.g08065.m1, HiC_scaffold_5.g08063.m1, HiC_scaffold_1.g01842.m1, HiC_scaffold_1.g02300.m1, HiC_scaffold_5.g08064.m1, HiC_scaffold_2.g02513.m1, HiC_scaffold_7.g14610.m1, HiC_scaffold_2.g02515.m1, HiC_scaffold_2.g03852.m1, HiC_scaffold_1.g01419.m1, HiC_scaffold_7.g14763.m1, HiC_scaffold_2.g03850.m1, HiC_scaffold_7.g14016.m1, HiC_scaffold_5.g08820.m1, HiC_scaf…
Oxidative phosphorylation	A09100 Metabolism	20	669	113	6388	0.0126886	1.69001	[HiC_scaffold_4.g06894.m1, HiC_scaffold_5.g08942.m1, HiC_scaffold_3.g05491.m1, HiC_scaffold_6.g12359.m1, HiC_scaffold_6.g10631.m1, HiC_scaffold_5.g10161.m1, HiC_scaffold_6.g12135.m1, HiC_scaffold_4.g07205.m1, HiC_scaffold_4.g07852.m1, HiC_scaffold_1.g01178.m1, HiC_scaffold_1.g01620.m1, HiC_scaffold_1.g01239.m1, HiC_scaffold_4.g07207.m1, HiC_scaffold_7.g14342.m1, HiC_scaffold_7.g14345.m1, HiC_scaf…
Excretory system	A09150 Organismal Systems	20	669	114	6388	0.0139311	1.67519	[HiC_scaffold_5.g08942.m1, HiC_scaffold_2.g04066.m1, HiC_scaffold_3.g04776.m1, HiC_scaffold_2.g04067.m1, HiC_scaffold_6.g10917.m1, HiC_scaffold_2.g04657.m1, HiC_scaffold_6.g10631.m1, HiC_scaffold_5.g10161.m1, HiC_scaffold_2.g02722.m1, HiC_scaffold_4.g07852.m1, HiC_scaffold_1.g01178.m1, HiC_scaffold_1.g01620.m1, HiC_scaffold_4.g07207.m1, HiC_scaffold_3.g04787.m1, HiC_scaffold_2.g03118.m1, HiC_scaf…
Mineral absorption	A09150 Organismal Systems	9	669	38	6388	0.0144519	2.26151	[HiC_scaffold_2.g02722.m1, HiC_scaffold_2.g04066.m1, HiC_scaffold_2.g04067.m1, HiC_scaffold_2.g03118.m1, HiC_scaffold_2.g03914.m1, HiC_scaffold_3.g04957.m2, HiC_scaffold_3.g05002.m6, HiC_scaffold_3.g04928.m1, HiC_scaffold_2.g03829.m1]
Taurine and hypotaurine metabolism	A09100 Metabolism	4	669	10	6388	0.0149439	3.81943	[HiC_scaffold_6.g10672.m1, HiC_scaffold_2.g03844.m1, HiC_scaffold_6.g11395.m1, HiC_scaffold_2.g03325.m1]
Insect hormone biosynthesis	A09100 Metabolism	8	669	32	6388	0.0149575	2.38714	[HiC_scaffold_3.g06366.m1, HiC_scaffold_3.g06367.m1, HiC_scaffold_3.g06364.m1, HiC_scaffold_2.g03142.m1, HiC_scaffold_3.g06363.m1, HiC_scaffold_3.g06484.m1, HiC_scaffold_6.g10378.m1, HiC_scaffold_4.g07797.m1]
Carbohydrate digestion and absorption	A09150 Organismal Systems	8	669	32	6388	0.0149575	2.38714	[HiC_scaffold_2.g02722.m1, HiC_scaffold_2.g04066.m1, HiC_scaffold_3.g04787.m1, HiC_scaffold_3.g04776.m1, HiC_scaffold_2.g04067.m1, HiC_scaffold_2.g03118.m1, HiC_scaffold_2.g03914.m1, HiC_scaffold_2.g03829.m1]
beta-Alanine metabolism	A09100 Metabolism	8	669	33	6388	0.0179869	2.31481	[HiC_scaffold_3.g06366.m1, HiC_scaffold_1.g00186.m1, HiC_scaffold_3.g06367.m1, HiC_scaffold_1.g01889.m1, HiC_scaffold_3.g06364.m1, HiC_scaffold_3.g06363.m1, HiC_scaffold_3.g06484.m1, HiC_scaffold_1.g02120.m1]
Cellular Processes	A09140 Cellular Processes	130	669	1053	6388	0.0184981	1.17884	[HiC_scaffold_7.g13440.m1, HiC_scaffold_4.g07626.m1, HiC_scaffold_7.g13383.m1, HiC_scaffold_6.g12308.m1, HiC_scaffold_3.g05900.m1, HiC_scaffold_1.g01620.m1, HiC_scaffold_1.g00709.m1, HiC_scaffold_7.g14193.m1, HiC_scaffold_4.g06919.m1, HiC_scaffold_4.g07598.m1, HiC_scaffold_1.g00403.m1, HiC_scaffold_2.g03641.m1, HiC_scaffold_7.g15140.m1, HiC_scaffold_2.g02820.m1, HiC_scaffold_6.g10623.m1, HiC_scaf…
Chaperones and folding catalysts	A09180 Brite Hierarchies	26	669	168	6388	0.0262729	1.47776	[HiC_scaffold_1.g02079.m1, HiC_scaffold_2.g03155.m1, HiC_scaffold_2.g03216.m1, HiC_scaffold_6.g12089.m1, HiC_scaffold_5.g08068.m1, HiC_scaffold_6.g12385.m1, HiC_scaffold_2.g03291.m1, HiC_scaffold_7.g14590.m1, HiC_scaffold_1.g01508.m1, HiC_scaffold_5.g09682.m1, HiC_scaffold_3.g06038.m2, HiC_scaffold_6.g12053.m1, HiC_scaffold_5.g08412.m1, HiC_scaffold_1.g00006.m1, HiC_scaffold_5.g08409.m1, HiC_scaf…
Sphingolipid signaling pathway	A09130 Environmental Information Processing	14	669	77	6388	0.0273035	1.73611	[HiC_scaffold_1.g00420.m2, HiC_scaffold_7.g14516.m1, HiC_scaffold_7.g14595.m1, HiC_scaffold_3.g04776.m1, HiC_scaffold_7.g13556.m1, HiC_scaffold_7.g14746.m1, HiC_scaffold_5.g09161.m1, HiC_scaffold_5.g09160.m1, HiC_scaffold_3.g04787.m1, HiC_scaffold_7.g14720.m1, HiC_scaffold_7.g13364.m1, HiC_scaffold_7.g15140.m1, HiC_scaffold_7.g13993.m1, HiC_scaffold_5.g09158.m1]
Aldosterone synthesis and secretion	A09150 Organismal Systems	12	669	63	6388	0.0283443	1.81878	[HiC_scaffold_2.g03695.m1, HiC_scaffold_2.g02722.m1, HiC_scaffold_2.g03694.m1, HiC_scaffold_2.g04066.m1, HiC_scaffold_2.g04067.m1, HiC_scaffold_2.g03118.m1, HiC_scaffold_7.g13384.m1, HiC_scaffold_7.g13383.m1, HiC_scaffold_2.g03914.m1, HiC_scaffold_7.g13734.m1, HiC_scaffold_7.g13442.m2, HiC_scaffold_2.g03829.m1]
Valine, leucine and isoleucine biosynthesis	A09100 Metabolism	2	669	3	6388	0.0305715	6.36572	[HiC_scaffold_2.g03071.m1, HiC_scaffold_4.g07679.m3]
Fatty acid degradation	A09100 Metabolism	8	669	37	6388	0.0345139	2.06456	[HiC_scaffold_3.g06366.m1, HiC_scaffold_1.g02071.m1, HiC_scaffold_3.g06367.m1, HiC_scaffold_3.g06364.m1, HiC_scaffold_3.g06363.m1, HiC_scaffold_3.g06484.m1, HiC_scaffold_3.g06327.m1, HiC_scaffold_1.g00059.m1]
Longevity regulating pathway - multiple species	A09150 Organismal Systems	11	669	58	6388	0.0359523	1.81094	[HiC_scaffold_6.g12053.m1, HiC_scaffold_2.g03155.m1, HiC_scaffold_2.g03216.m1, HiC_scaffold_6.g12089.m1, HiC_scaffold_3.g04787.m1, HiC_scaffold_6.g12385.m1, HiC_scaffold_3.g04776.m1, HiC_scaffold_6.g11466.m1, HiC_scaffold_4.g07389.m1, HiC_scaffold_3.g05521.m2, HiC_scaffold_6.g12091.m1]
G protein-coupled receptors	A09180 Brite Hierarchies	18	669	113	6388	0.045411	1.52101	[HiC_scaffold_5.g07970.m1, HiC_scaffold_2.g03646.m1, HiC_scaffold_2.g03861.m1, HiC_scaffold_2.g03645.m1, HiC_scaffold_2.g03644.m1, HiC_scaffold_3.g06361.m1, HiC_scaffold_2.g03534.m1, HiC_scaffold_3.g05642.m1, HiC_scaffold_5.g07998.m1, HiC_scaffold_3.g05644.m1, HiC_scaffold_1.g01416.m1, HiC_scaffold_2.g03660.m1, HiC_scaffold_5.g08031.m1, HiC_scaffold_5.g08030.m1, HiC_scaffold_1.g01187.m1, HiC_scaf…
